# Supplementary material for: Comprehensive in silico functional specification of mouse retina transcripts
Source: BMC Genomics. 2005 Mar 18;6:40. doi: 10.1186/1471-2164-6-40 (PMC1083414; doi:10.1186/1471-2164-6-40)
Supplement: Additional File 3 — RTC list under criteria of RTC-A/C20A3. [file 1471-2164-6-40-S3.xls]

## Sheet: Sheet1
Additional file 3. List of RTC-A/C20
MmChr	MmStart	MmEnd	CoreRTC-A	mRNAgrp	UniGene	LocusL	Symbl	title	HsChr	HsStart	HsEnd	A/C	D/E	A	D	E	C
chr01	4350107	4350892	BU505820	AF155141	Mm.78749	19888	Rp1h	retinitis pigmentosa 1 homolog (human)	chr8	54805406	54814933	25	99	25	22	0	1
chr01	4353095	4354037	BQ960271	AF155141	Mm.78749	19888	Rp1h	retinitis pigmentosa 1 homolog (human)	chr8	54805406	54814933	99	99	8	8	0	0
chr01	4354542	4355209	BB278525	AF155141	Mm.78749	19888	Rp1h	retinitis pigmentosa 1 homolog (human)	chr8	54805406	54814933	99	99	3	3	0	0
chr01	4358230	4366267	BB642355	AF155141	Mm.78749	19888	Rp1h	retinitis pigmentosa 1 homolog (human)	chr8	54805406	54814933	4	99	8	8	0	2
chr01	10035569	10041599	BU505386	BU505386				ESTs	chr8	67023297	67026069	3	99	3	3	0	1
chr01	22505176	22533596	BG404784	BG404784				ESTs	chr6	72975278	73068719	4	99	4	4	0	1
chr01	24435359	24435657	BE984924	BE984924	Mm.151561			ESTs	chr6	71153630	71154557	99	99	5	0	0	0
chr01	34723833	34724393	BB709254	BB709254	Mm.159861	77191	A930005N03Rik	RIKEN cDNA A930005N03 gene	chr6	56364314	56368522	99	99	8	6	0	0
chr01	53624341	53624938	BI989407	NM_010834	Mm.3514	17700	Gdf8	growth differentiation factor 8	chr2	189114675	189121682	2	0	4	0	4	2
chr01	54752690	54753407	BM937094	BM937094				ESTs	chr2	195644937	195645593	3	99	3	2	0	1
chr01	57756514	57757199	BB280608	BB280608	Mm.134505			ESTs	chr2	119638397	119639055	99	99	3	3	0	0
chr01	57765744	57771974	BU505359	BU505359				ESTs	chr2	198827532	198829697	99	99	4	4	0	0
chr01	59734672	59737338	BQ933362	NM_145143	Mm.101838	227157	LOC227157	DLG6	chr2	200727005	200767813	7	99	21	18	0	3
chr01	59748888	59749599	BI731225	BI731225				ESTs				99	99	3	3	0	0
chr01	59759606	59763414	BQ921993	NM_145143	Mm.101838	227157	LOC227157	DLG6	chr2	200727005	200767813	99	99	19	19	0	0
chr01	64386337	64386535	BE985573	BE985573	Mm.151627			ESTs	chr2	65344566	65345058	99	99	4	0	0	0
chr01	65440090	65440708	BM939995	BM939995	Mm.109815			ESTs	chr2	206906531	206910128	2.5	99	5	0	0	2
chr01	65693615	65696180	BG808067	NM_027010	Mm.224490	12969	Crygf	crystallin, gamma F	chr2	207139612	207155805	3.67	0.29	11	2	7	3
chr01	86624032	86624582	BF466447	BF466447	Mm.192057			ESTs				99	99	3	0	0	0
chr01	88233567	88254801	BI739101	NM_009118	Mm.1276	20215	Sag	retinal S-antigen	chr2	232232895	232251921	26.6	117	133	117	1	5
chr01	88247520	88247907	BG293519	BC033599	Mm.151784			Mus musculus, clone MGC:40657 IMAGE:4502388, mRNA, complete cds				99	99	1	1	0	0
chr01	88248059	88248527	BE986954	BC033599	Mm.151784			Mus musculus, clone MGC:40657 IMAGE:4502388, mRNA, complete cds				99	99	4	0	0	0
chr01	88249370	88250193	BI731454	BC033599	Mm.151784			Mus musculus, clone MGC:40657 IMAGE:4502388, mRNA, complete cds				99	99	3	3	0	0
chr01	88253704	88253966	BE982224	BE982224	Mm.151306			ESTs	chr2	232248308	232248913	99	99	4	0	0	0
chr01	88258811	88258943	BE983215	BE983215	Mm.151380			ESTs				99	99	4	2	0	0
chr01	88265365	88265955	BE981802	BE981802	Mm.151282			ESTs	chr2	212847241	212847637	99	99	3	1	0	0
chr01	91850051	91850273	BE982289	BE982289	Mm.151438			ESTs, Highly similar to T14153 circadian clock protein Per2 - mouse [M.musculus]	chr16	74801493	74802241	5	99	5	1	0	1
chr01	93467087	93467792	BI737582	BI737582	Mm.4762	16560	Kif1a	kinesin heavy chain member 1A	chr2	239815917	239821352	6	1	6	3	3	1
chr01	94038067	94038300	BE989129	BE989129	Mm.191520			ESTs, Moderately similar to S12207 hypothetical protein (B2 element) - mouse [M.musculus]				99	0	3	0	1	0
chr01	95865015	95865569	BM942069	BM942069	Mm.171477			ESTs	chr5	99570244	99570468	3	99	3	0	0	1
chr01	98159761	98159985	BB277040	BB277040	Mm.134064			ESTs				99	99	5	3	0	0
chr01	98180096	98180649	BB284209	BB284209	Mm.156696			ESTs	chr5	102254834	102255665	4	99	4	1	0	1
chr01	105838362	105838873	BG294902	BG294902	Mm.172467			ESTs	chr18	59309695	59314910	99	99	3	3	0	0
chr01	131500942	131501738	BB281054	BB281054	Mm.4255	18640	Pfkfb2	6-phosphofructo-2-kinase/fructose-2,6-biphosphatase 2	chr1	205895881	205977254	5	99	5	5	0	1
chr01	131524223	131525121	BI736038	BI736038	Mm.172497			ESTs	chr1	205906247	205912386	2.67	99	8	8	0	3
chr01	131533015	131533571	BE985075	NM_008825	Mm.4255	18640	Pfkfb2	6-phosphofructo-2-kinase/fructose-2,6-biphosphatase 2	chr1	205895216	205905908	99	99	3	2	0	0
chr01	131548922	131549114	BF462363	BF462363				ESTs	chr1	205880592	205883027	99	99	3	2	0	0
chr01	136306475	136307075	BI985135	BI985135	Mm.34977			Mus musculus, clone MGC:32500 IMAGE:5055436, mRNA, complete cds	chr1	199473888	199480239	2	2	4	2	1	2
chr01	136975645	136976154	BE981714	BE981714	Mm.151773			ESTs, Moderately similar to calcium channel, voltage-dependent, L type, alpha 1S subunit [Mus musculus] [M.musculus]	chr1	198673959	198848389	5	99	5	0	0	1
chr01	140103347	140104265	BU505847	BU505847				ESTs				2.5	99	5	5	0	2
chr01	140110501	140116486	BG295289	NM_133239	Mm.216475	170788	Crb1	crumbs homolog 1 (Drosophila)	chr1	195024329	195174048	4	99	4	4	0	1
chr01	140118971	140119637	BB281982	BB281982				ESTs	chr1	195116891	195123900	99	99	3	3	0	0
chr01	140121797	140129034	BI739555	NM_133239	Mm.216475	170788	Crb1	crumbs homolog 1 (Drosophila)	chr1	195024329	195174048	3.25	99	13	11	0	4
chr01	151233953	151234629	BM937996	NM_024458	Mm.1205	20028	Rpr1	rod photoreceptor 1	chr1	183938360	183944123	101	49.5	101	99	2	1
chr01	154850558	154851060	BB282615	BB282615	Mm.208513	77774	A430105C05Rik	RIKEN cDNA A430105C05 gene	chr1	179879417	179883944	99	99	3	3	0	0
chr01	171453488	171453710	BB279327	BB279327	Mm.224025			EST	chr4	171547518	171547797	2	99	4	4	0	2
chr01	180409036	180409379	BE981018	BE981018	Mm.191284			ESTs	chr1	243939578	243939914	99	99	3	0	0	0
chr01	182544599	182544960	BE982989	BE982989	Mm.151460			ESTs	chr1	223031087	223036868	99	99	3	0	0	0
chr01	189778938	189779194	BE982675	BE982675	Mm.151345			ESTs	chr1	214828342	214833456	99	99	3	0	0	0
chr01	191473626	191504301	BM940687	NM_008937	Mm.20429	19130	Prox1	prospero-related homeobox 1	chr1	212826176	212865789	5	99	5	1	0	1
chr01	193366132	193368395	BM937168	BM937168	Mm.103712	74023	3322402L07Rik	RIKEN cDNA 3322402L07 gene	chr1	210385306	210484865	4.5	99	9	9	0	2
chr01	193368910	193369231	BI736527	BI736527	Mm.103712	74023	3322402L07Rik	RIKEN cDNA 3322402L07 gene	chr22	38189118	38189871	3.33	99	10	10	0	3
chr01	193371073	193371286	BB276994	BB276994	Mm.103712	74023	3322402L07Rik	RIKEN cDNA 3322402L07 gene	chr1	210385417	210385573	99	99	3	3	0	0
chr01	194451356	194451768	BE982375	BE982375	Mm.151319			ESTs	chr4	189997770	189998206	99	99	3	0	0	0
chr02	4992491	4992667	BB278321	BB278321	Mm.131650	77795	A930010G16Rik	RIKEN cDNA A930010G16 gene	chr6	143263481	143263717	99	99	3	3	0	0
chr02	4995730	4996160	BE981045	BE981045				ESTs				99	99	3	0	0	0
chr02	5055893	5056127	BB278976	BB278976				ESTs				99	99	3	3	0	0
chr02	5056498	5056800	BE982067	BE982067	Mm.151749			ESTs				2.5	99	5	2	0	2
chr02	5829616	5829938	BE988637	BE988637				ESTs				99	99	3	0	0	0
chr02	6881562	6882093	BB278652	BB278652				ESTs	chr10	11000760	11006281	3	99	3	3	0	1
chr02	15114995	15115342	BE988259	BE988259	Mm.27013	99300	AW060387	expressed sequence AW060387	chr10	18563381	18567885	99	99	4	2	0	0
chr02	18172867	18173110	BE984361	BE984361	Mm.74759			ESTs	chr10	21520144	21520454	2.25	99	9	0	0	4
chr02	18182127	18182316	BB277340	BB277340	Mm.95741	77940	A930004D18Rik	RIKEN cDNA A930004D18 gene	chr10	21526636	21532951	2	99	6	6	0	3
chr02	18182980	18183188	BB591487	BB591487	Mm.95741	77940	A930004D18Rik	RIKEN cDNA A930004D18 gene	chr10	21527398	21534005	99	99	4	4	0	0
chr02	18315240	18315849	BI989818	BI989818				ESTs	chr10	21705469	21706579	99	0	4	0	4	0
chr02	25858955	25859239	BE982258	BE982258	Mm.44116			ESTs	chr9	130908756	130964731	2	99	8	0	0	4
chr02	26472126	26472798	BB278079	BB278079	Mm.131651			ESTs	chr9	130219095	130221937	99	99	4	4	0	0
chr02	26486206	26486835	BM940425	NM_010711	Mm.15655	16871	Lhx3	LIM homeobox protein 3	chr9	130238992	130242432	1	99	1	0	0	1
chr02	26487491	26487879	BE982282	NM_010711	Mm.15655	16871	Lhx3	LIM homeobox protein 3	chr9	130238992	130242432	6	99	6	0	0	1
chr02	26487873	26488832	BE986454	NM_010711	Mm.15655	16871	Lhx3	LIM homeobox protein 3	chr9	130238992	130242432	99	99	4	0	0	0
chr02	26593495	26594402	BI738911	BI738911				ESTs	chr8	1623040	1623176	99	99	3	3	0	0
chr02	26626950	26627480	BE984787	BE984787	Mm.151541			ESTs, Moderately similar to T17261 hypothetical protein DKFZp727I051.1 - human (fragment) [H.sapiens]				99	99	5	0	0	0
chr02	28531216	28531819	BE985910	BE985910	Mm.151671			ESTs	chr9	129129436	129134701	2	99	4	0	0	2
chr02	29537160	29542701	BE994239	BE994239	Mm.156735			ESTs	chr9	126067016	126142319	99	99	10	0	0	0
chr02	29543372	29543614	BE986183	BE986183	Mm.151701			ESTs	chr9	126127054	126127243	99	99	6	0	0	0
chr02	29543608	29543919	BE987710	BE987710	Mm.151857			ESTs	chr4	39264156	39264584	99	99	4	0	0	0
chr02	30708863	30709433	BB277241	BB277241				ESTs	chr9	122918919	122919497	99	99	3	3	0	0
chr02	32436318	32436755	BE984921	BE984921	Mm.151560			ESTs				3	99	3	0	0	1
chr02	32684666	32685096	BI730316	BI730316				ESTs	chr9	122102784	122103184	4	3	4	3	1	1
chr02	38231657	38232140	BE994925	BE994925	Mm.154658			ESTs	chr9	117243744	117244181	3	99	3	0	0	1
chr02	49983992	49984451	BE987618	BE987618	Mm.151853			ESTs				3	99	3	0	0	1
chr02	50265929	50266845	BU503839	BU503839				ESTs	chr2	148724256	148731021	2.5	3	5	3	1	2
chr02	50269030	50269578	BG803473	BG803473	Mm.41576	16574	Kif5c	kinesin family member 5C	chr2	148723923	148727660	3	0	3	0	2	1
chr02	53388002	53388391	BE984106	BE984106	Mm.152453			ESTs, Moderately similar to T13963 formin related protein, lymphocyte specific - mouse [M.musculus]	chr2	151112970	151113381	4	99	4	0	0	1
chr02	60598549	60599042	BF456934	BF456934	Mm.155958			ESTs	chr2	158107381	158121316	99	0	3	0	1	0
chr02	61132195	61132476	BE982650	BE982650	Mm.151342			ESTs	chr2	158743221	158747628	99	99	3	0	0	0
chr02	61247429	61249980	BI734011	BC023004	Mm.216449			Mus musculus, clone IMAGE:5362978, mRNA, partial cds				3	99	3	3	0	1
chr02	74462815	74463064	BB281179	BB281179	Mm.157931	19674	Rcvrn	recoverin	chr17	10166948	10167437	99	99	3	3	0	0
chr02	80201751	80202047	BB280678	BB280678	Mm.185996			EST	chr2	180601786	180606618	3	99	3	3	0	1
chr02	80334682	80335609	BU506118	BU506118				ESTs	chr2	180750056	180750836	9.5	2.8	19	14	5	2
chr02	81522634	81523087	BB283478	BB283478	Mm.125544			ESTs	chr2	182150494	182151200	4	99	4	4	0	1
chr02	83167911	83168586	BB277733	BB277733	Mm.185938			ESTs	chr21	32943208	32943419	99	99	5	5	0	0
chr02	85791532	85791751	BE983029	BE983029	Mm.151364			ESTs	chr11	59619507	59623824	99	99	3	0	0	0
chr02	92103731	92104504	BG295933	BG295933	Mm.36410			ESTs, Highly similar to MAP-kinase activating death domain; Rab3 GDP/GTP exchange protein [Rattus norvegicus] [R.norvegicus]	chr11	49286232	49293631	99	3	4	3	1	0
chr02	92352922	92353564	BE981456	BE981456	Mm.151254			ESTs	chr11	49017679	49018357	99	99	4	0	0	0
chr02	93033947	93034873	BU505048	BU505048				ESTs	chr11	48041054	48045419	2.5	99	5	5	0	2
chr02	93159414	93159982	BE994249	BE994249	Mm.152471			ESTs	chr11	47926435	47929467	3	99	3	0	0	1
chr02	105003556	105003757	BB279640	NM_026634	Mm.158191	68243	A930018P22Rik	RIKEN cDNA A930018P22 gene	chr11	35251812	35254332	3	99	3	1	0	1
chr02	105895431	105895859	BE985143	BE985143	Mm.205316			ESTs	chr11	34195586	34252944	2	99	6	2	0	3
chr02	106579105	106579382	BE982174	BE982174	Mm.151301			ESTs	chr11	33442031	33446099	3	99	3	0	0	1
chr02	106589792	106590462	BB277980	BB277980				ESTs	chr11	33430224	33436657	99	99	3	3	0	0
chr02	106617895	106618369	BE983646	BE983646	Mm.208694			ESTs	chr11	33402724	33408018	99	99	3	0	0	0
chr02	113233943	113234244	BE988039	BE988039	Mm.151899			ESTs				99	99	3	0	0	0
chr02	114321732	114321987	BE981010	BE981010	Mm.151202			ESTs				99	99	3	0	0	0
chr02	128267793	128268050	BE995610	BE995610	Mm.24363	72980	2900055P10Rik	RIKEN cDNA 2900055P10 gene	chr2	94732169	94732618	99	99	3	0	0	0
chr02	130166464	130168865	BG403991	BG403991	Mm.40852			ESTs				7	99	14	10	0	2
chr02	130822722	130823506	BG294476	BG294476				ESTs	chr20	2116965	2117270	7	99	7	7	0	1
chr02	136764635	136764884	BB282688	BB282688				ESTs	chr20	9112332	9112840	99	99	3	3	0	0
chr02	137585633	137586266	BB277950	BB277950	Mm.208486			ESTs	chr20	10024200	10024583	99	99	3	3	0	0
chr02	144860476	144860714	BF466548	BF466548	Mm.39546	70759	6330411F23Rik	RIKEN cDNA 6330411F23 gene	chr20	17450334	17453392	3	99	3	1	0	1
chr02	147107888	147160096	BM940011	BC024760	Mm.191491			Mus musculus, clone IMAGE:5363184, mRNA, partial cds	chr20	20214816	20310619	99	99	2	1	0	0
chr02	147247544	147247710	BE988481	BC024760	Mm.191491			Mus musculus, clone IMAGE:5363184, mRNA, partial cds	chr20	20214816	20310619	99	99	1	0	0	0
chr02	147252610	147253058	BE954335	BE954335	Mm.133153			ESTs, Moderately similar to A42750 insulinoma-associated protein IA-1 - human [H.sapiens]	chr20	20331474	20337993	2	99	4	4	0	2
chr02	151683952	151684179	BB278438	NM_054068	Mm.207061	114889	Vsx1	visual system homeobox 1 homolog (zebrafish)				99	99	1	1	0	0
chr02	151688063	151691425	BB642331	NM_054068	Mm.207061	114889	Vsx1	visual system homeobox 1 homolog (zebrafish)				99	99	3	3	0	0
chr02	153869944	153870544	BI989231	BI989231				ESTs	chr20	30378760	30379285	99	0.5	3	1	2	0
chr02	154233850	154234354	BE983875	BE983875	Mm.151796			ESTs	chr20	30839098	30839914	99	99	3	0	0	0
chr02	159257069	159257597	BG294330	BG294330	Mm.220871			Mus musculus, clone IMAGE:4507176, mRNA	chr2	116535693	116535884	3	99	3	3	0	1
chr02	163975371	163975626	BB278408	BB278408				ESTs				99	99	3	3	0	0
chr02	164655172	164655909	BE994302	BE994302	Mm.152353			ESTs	chr20	42971644	42971841	99	0	4	0	2	0
chr02	165041427	165041887	BE981658	BE981658	Mm.152468	76196	6330575P09Rik	RIKEN cDNA 6330575P09 gene	chr20	43344249	43344523	99	99	4	0	0	0
chr02	165957191	165957806	BI737464	BI737464	Mm.88833	57138	Slc12a5	solute carrier family 12, member 5	chr20	44411812	44418276	99	99	5	5	0	0
chr02	166107339	166107822	BE987280	BE987280	Mm.151819			ESTs, Weakly similar to CAD6_MOUSE Cadherin-6 precursor (Kidney-cadherin) (K-cadherin) [M.musculus]	chr20	44570109	44576213	99	99	3	0	0	0
chr02	168065498	168065802	BF461042	BF461042	Mm.156120			ESTs	chr20	47708734	47714022	99	99	4	2	0	0
chr02	168067490	168068326	BQ938379	BQ938379	Mm.205341			ESTs	chr20	47710641	47716972	4	99	8	6	0	2
chr02	168072900	168073109	BI873044	NM_008420	Mm.54162	16500	Kcnb1	potassium voltage gated channel, Shab-related subfamily, member 1	chr20	47718135	47827495	99	99	1	1	0	0
chr02	168074123	168156725	BQ938647	NM_008420	Mm.54162	16500	Kcnb1	potassium voltage gated channel, Shab-related subfamily, member 1	chr20	47718135	47827495	4.33	99	13	13	0	3
chr02	178239471	178247690	BG296303	AY038601	Mm.153480	117169	Taf4a	TAF4A RNA polymerase II, TATA box binding protein (TBP)-associated factor 135 kDa	chr20	60314618	60403180	4.5	4	9	4	1	2
chr02	178788358	178791737	BG293469	BC030719	Mm.133687	108115	Slc21a12	solute carrier family 21 (organic anion transporter), member 12	chr20	61165565	61177354	3.67	99	11	8	0	3
chr02	178910840	178911074	BE988886	BE988886	Mm.171203			ESTs	chr20	61305256	61309309	3	99	3	0	0	1
chr02	179156423	179156824	BF461868	BF461868	Mm.156183			ESTs	chr20	61594654	61594816	99	99	3	0	0	0
chr02	179911255	179912419	BU504050	BU504050				ESTs				4.5	99	9	9	0	2
chr02	180178008	180178820	BU506230	BU506230				ESTs	chr20	62774088	62774264	99	99	3	3	0	0
chr02	180184248	180184898	BF466045	BF466045	Mm.156236			ESTs	chr20	62782189	62784442	99	99	6	3	0	0
chr03	5233698	5257017	BB642530	NM_030708	Mm.41522	80892	Zfh4-pending	zinc finger homeodomain 4	chr8	76646132	76808009	99	99	1	1	0	0
chr03	5257388	5258041	BB279829	NM_030708	Mm.41522	80892	Zfh4-pending	zinc finger homeodomain 4	chr8	76646132	76808009	99	99	1	1	0	0
chr03	5260528	5411757	BI988177	NM_030708	Mm.41522	80892	Zfh4-pending	zinc finger homeodomain 4	chr8	76646132	76808009	99	0	1	0	1	0
chr03	10289823	10289977	BF461734	BC030910	Mm.47052	75497	1700008G05Rik	RIKEN cDNA 1700008G05 gene	chr6	149140286	149140520	99	99	2	0	0	0
chr03	10291386	10297987	BM938624	BC030910	Mm.47052	75497	1700008G05Rik	RIKEN cDNA 1700008G05 gene	chr6	149140286	149140520	1.5	99	6	3	0	4
chr03	15111312	15111515	BB276938	BB276938	Mm.195792	77127	A930001A20Rik	RIKEN cDNA A930001A20 gene				99	99	4	4	0	0
chr03	17511897	17512756	BQ930032	BQ930032	Mm.156164			Mus musculus, clone IMAGE:5356935, mRNA, partial cds	chr8	64532567	64538723	27	7.2	54	36	5	2
chr03	30580328	30580935	BE984591	BE984591	Mm.138316			ESTs	chr3	166923388	166923601	2	99	6	4	0	3
chr03	32810687	32813537	BQ959576	NM_021483	Mm.151332	58869	Pex2	peroxin 2	chr3	176274819	176447137	6.67	99	20	14	0	3
chr03	45479076	45479782	BI729928	BI729928				ESTs	chr4	135009711	135015805	99	99	3	3	0	0
chr03	51825073	51828346	BU505353	NM_026358	Mm.62589	67749	4930583H14Rik	RIKEN cDNA 4930583H14 gene				15	6.8	45	34	5	3
chr03	55920355	55920955	BI986753	BI986753				ESTs	chr13	34431475	34432330	99	0	3	0	3	0
chr03	56248743	56248975	BF461407	BF461407	Mm.191921			ESTs	chr13	34035430	34041644	99	99	4	2	0	0
chr03	56250104	56250972	BQ930585	NM_010750	Mm.89955	17116	Mab21l1	mab-21-like 1 (C. elegans)	chr13	34035334	34037165	3.5	4.25	21	17	4	6
chr03	62999962	63000066	BF463260	BF463260	Mm.156289			ESTs	chr3	150937780	150938162	99	99	3	0	0	0
chr03	66493053	66493726	BB277948	BB277948	Mm.137183			ESTs, Weakly similar to cofactor required for Sp1 transcriptional activation subunit 2 (150 kDa) [Mus musculus] [M.musculus]	chr3	153887445	153888573	99	99	4	4	0	0
chr03	80148905	80149236	BE983259	BE983259	Mm.151387			ESTs	chr4	160641060	160646599	99	99	3	0	0	0
chr03	84459576	84466169	BI989001	NM_009144	Mm.19155	20319	Sfrp2	secreted frizzled-related sequence protein 2	chr4	155550758	155559241	2.77	0	36	0	32	13
chr03	87334950	87335825	BU505479	NM_011839	Mm.89937	23937	Mab21l2	mab-21-like 2 (C. elegans)	chr4	152311975	152313850	4	1	20	7	7	5
chr03	88316445	88316590	BF461835	BF461835	Mm.219460			ESTs	chr1	154971551	154974961	99	99	3	1	0	0
chr03	88566478	88566875	BF460789	BF460789	Mm.156097			ESTs	chr1	154714982	154720905	99	99	5	0	0	0
chr03	88941491	88941949	BF461185	BF461185	Mm.156131			ESTs	chr1	154320960	154326661	3	99	3	0	0	1
chr03	89332256	89332571	BE953898	BE953898				ESTs	chr1	153910827	153916801	3	0	3	0	3	1
chr03	90222434	90222692	BB279470	BB279470				ESTs	chr1	148161553	148163473	99	99	3	3	0	0
chr03	90577167	90577371	BE980089	BE980089	Mm.156270			ESTs	chr1	152385037	152390258	99	99	3	0	0	0
chr03	96482475	96487002	BG296855	NM_022030	Mm.200365	64051	Sv2a	synaptic vesicle glycoprotein 2 a	chr1	147518133	147526960	99	99	12	12	0	0
chr03	97002236	97002373	BF456924	BF456924				ESTs	chr1	144095643	144099619	99	99	3	0	0	0
chr03	104746083	104746665	BF466518	BF466518	Mm.156497			ESTs	chr1	113914063	113914772	99	99	3	0	0	0
chr03	104877888	104878168	BE984319	BE984319	Mm.151458			ESTs				99	99	3	0	0	0
chr03	107597896	107598576	BB277922	BB277922	Mm.224043			ESTs	chr1	111559603	111564594	3	99	3	3	0	1
chr03	107951789	107952697	BE986926	BE986926	Mm.151779			ESTs	chr1	111168158	111171295	3	99	3	0	0	1
chr03	108157633	108158000	BE984173	BE984173	Mm.151443			ESTs	chr1	110979444	110983000	99	99	3	0	0	0
chr03	108853908	108854052	BE988577	BE988577	Mm.156515			ESTs	chr1	110329326	110332184	99	99	4	0	0	0
chr03	116839688	116839827	BE983595	BE983595	Mm.151493			ESTs	chr1	101524403	101527037	99	99	3	0	0	0
chr03	120098082	120098581	BE981618	BE981618	Mm.151270			ESTs				4	99	4	1	0	1
chr03	122405368	122430330	BU504330	NM_007378	Mm.3918	11304	Abca4	ATP-binding cassette, sub-family A (ABC1), member 4	chr1	94863233	94980179	4	99	4	2	0	1
chr03	122503521	122507011	BF464107	NM_007378	Mm.3918	11304	Abca4	ATP-binding cassette, sub-family A (ABC1), member 4	chr1	94863233	94980179	99	99	4	2	0	0
chr03	122513881	122523939	BI739256	NM_007378	Mm.3918	11304	Abca4	ATP-binding cassette, sub-family A (ABC1), member 4	chr1	94863233	94980179	99	99	1	1	0	0
chr03	122535413	122544384	BI730199	NM_007378	Mm.3918	11304	Abca4	ATP-binding cassette, sub-family A (ABC1), member 4	chr1	94863233	94980179	3.25	99	13	10	0	4
chr03	128116594	128117013	BG801211	NM_009718	Mm.42017	11924	Neurog2	neurogenin 2	chr4	113840368	113841757	99	0	5	0	5	0
chr03	130294680	130294920	BE983040	BE983040	Mm.152525			ESTs	chr4	111196942	111198244	99	99	5	0	0	0
chr03	130319753	130332603	BB642765	NM_009102	Mm.3917	20132	Rrh	retinal pigment epithelium derived rhodopsin homolog				99	6	7	6	1	0
chr03	134736419	134737150	BI735196	BI735196	Mm.45084	83381	Idax-pending	inhibitor of the Dvl and Axin complex	chr4	105788597	105795541	3	99	3	2	0	1
chr03	136093024	136093458	BF462476	BF462476	Mm.191961			ESTs	chr4	103904475	103904770	99	0	3	0	1	0
chr03	147281859	147282293	BE989051	BE989051	Mm.151983			ESTs	chr1	85043694	85055572	99	99	3	0	0	0
chr03	157927850	157928374	BE985536	BE985536	Mm.39339			ESTs	chr1	71993406	71997290	2.5	99	5	3	0	2
chr03	160231769	160232321	BB281098	NM_029987	Mm.131708	19892	Rpe65	retinal pigment epithelium, 65 kDa	chr1	69030396	69046200	99	99	6	4	0	0
chr04	34234361	34235045	BE995724	BE995724				ESTs	chr6	88309174	88313066	99	99	3	1	0	0
chr04	40221627	40222291	BB642161	BB642161	Mm.156365			ESTs	chr9	33096070	33098135	3	99	3	2	0	1
chr04	40223007	40223478	BB591449	BB591449	Mm.131701			ESTs	chr9	33096399	33097058	99	99	3	1	0	0
chr04	40224423	40225101	BB277030	BB277030	Mm.156365			ESTs	chr9	33096070	33098135	99	99	3	2	0	0
chr04	41192240	41192575	BE983235	BE983235	Mm.151383			ESTs	chr9	34618339	34623732	99	99	3	0	0	0
chr04	43045374	43045971	BI989853	BI989853				ESTs				5	0.25	5	1	4	1
chr04	52437426	52438102	BE984991	BE984991	Mm.152438	73391	1700060J05Rik	RIKEN cDNA 1700060J05 gene	chr9	98861733	98948205	5	99	5	0	0	1
chr04	60714378	60750910	BM940881	BM940881	Mm.151822			ESTs, Highly similar to T14765 hypothetical protein DKFZp434N014.1 - human (fragment) [H.sapiens]	chr9	107963229	108065435	6	99	6	1	0	1
chr04	73416961	73417314	BF461182	BF461182	Mm.219090			ESTs, Highly similar to C54689 protein-tyrosine-phosphatase (EC 3.1.3.48), receptor type delta, splice form B precursor - mouse [M.musculus]	chr9	8678815	8682372	3	99	3	1	0	1
chr04	74274983	74275377	BE983308	BE983308	Mm.151844			ESTs	chr4	152584101	152584535	99	99	3	0	0	0
chr04	100598736	100598937	BE982850	BE982850	Mm.191328			ESTs	chr1	38376448	38377371	3	99	3	0	0	1
chr04	102325430	102325581	BE987570	BE987570	Mm.156523			ESTs	chr1	57519052	57525559	99	99	4	0	0	0
chr04	104675785	104676387	BI991533	BI991533	Mm.214871			ESTs	chr1	54651018	54654031	99	0	3	0	3	0
chr04	105703930	105739999	BB642591	NM_146255	Mm.134468	242607	MGC40736	hypothetical protein MGC40736	chr1	53189061	53243696	99	99	7	7	0	0
chr04	105748590	105749280	BB280296	NM_146255	Mm.134468	242607	MGC40736	hypothetical protein MGC40736	chr1	53189061	53243696	1.5	99	3	3	0	2
chr04	114092797	114092984	BE983833	BE983833	Mm.156373			ESTs				2.5	99	5	0	0	2
chr04	114092978	114093664	BE985124	BE985124	Mm.151579			ESTs				99	99	3	0	0	0
chr04	115633748	115635322	BG293035	BG293035				ESTs	chr1	44279734	44295939	2.5	3	5	3	1	2
chr04	118071099	118071921	BG298900	NM_007902	Mm.1366	13615	Edn2	endothelin 2	chr1	41972178	41977957	99	99	1	1	0	0
chr04	118077023	118077259	BB282384	NM_007902	Mm.1366	13615	Edn2	endothelin 2	chr1	41972178	41977957	3.75	99	15	15	0	4
chr04	119125749	119126348	BG803720	BG803720				ESTs				99	0	3	0	3	0
chr04	120985509	120985962	BF463386	BF463386	Mm.156300			ESTs	chr1	39481705	39482102	3	99	3	0	0	1
chr04	122236869	122237082	BE983848	BE983848	Mm.152435			ESTs	chr1	38018785	38021760	99	99	3	0	0	0
chr04	122427252	122427851	BG803107	BG803107	Mm.191797			ESTs, Weakly similar to S12207 hypothetical protein (B2 element) - mouse [M.musculus]	chr1	37796290	37802417	3	2	3	2	1	1
chr04	125396963	125397622	BE995565	BE995565	Mm.156519			ESTs	chr14	102530951	102531260	99	99	3	0	0	0
chr04	128536983	128537287	BB281436	BB281436				ESTs	chr1	30897035	30897280	99	99	4	4	0	0
chr04	131689526	131690223	BE985174	BE985174	Mm.151587			ESTs	chr1	26100677	26101050	99	99	4	0	0	0
chr04	131820670	131820833	BB278098	BB278098	Mm.131683			ESTs	chr1	25972537	25978673	3	99	6	5	0	2
chr04	134210645	134219067	BI734694	BC029684	Mm.152413			Mus musculus, clone IMAGE:5363965, mRNA	chr1	22849858	22861923	99	99	2	2	0	0
chr04	134220485	134220851	BG404847	BC029684	Mm.152413			Mus musculus, clone IMAGE:5363965, mRNA	chr1	22849858	22861923	1	99	1	1	0	1
chr04	134225689	134225948	BE955740	BC029684	Mm.152413			Mus musculus, clone IMAGE:5363965, mRNA	chr1	22849858	22861923	99	99	14	1	0	0
chr04	134227348	134227641	BE995187	BE995187	Mm.193985			ESTs	chr1	22849858	22850604	99	99	4	2	0	0
chr04	134236460	134237196	BM937732	BM937732	Mm.150814			ESTs				99	0	4	0	4	0
chr04	138768343	138773130	BI734007	BI734007				ESTs	chrX	129212560	129218287	99	99	4	4	0	0
chr04	138782757	138783013	BB277994	BB277994	Mm.185944			EST	chr1	11781081	11925128	3	2	3	2	1	1
chr04	139283567	139283929	BE982608	BE982608	Mm.151334			ESTs				99	99	3	0	0	0
chr04	144236623	144237144	BE987472	BE987472	Mm.151841			ESTs	chr1	10755683	10758797	99	99	3	0	0	0
chr04	144751681	144752290	BM934091	BM934091	Mm.156173			ESTs				99	99	3	0	0	0
chr04	146453226	146453718	BE994878	BE994878	Mm.151894			ESTs	chr1	7410665	7415541	4	99	4	0	0	1
chr04	146462636	146463143	BE985814	BE985814	Mm.156252			ESTs	chr1	7402398	7406381	3	99	3	0	0	1
chr04	147393464	147394244	BG262105	BG262105	Mm.45128	69876	2010013E08Rik	RIKEN cDNA 2010013E08 gene	chr1	6258086	6265667	3	99	3	3	0	1
chr04	147721593	147724033	BF455806	BF455806	Mm.156205			ESTs, Weakly similar to tripartite motif protein TRIM2; neural activity-related ring finger protein [Mus musculus] [M.musculus]	chr1	5843247	5849830	3.33	99	10	6	0	3
chr04	147938434	147938929	BE984272	BE984272	Mm.151454			ESTs	chr20	47235938	47236647	99	99	4	0	0	0
chr04	150433400	150434118	BB280680	BB280680	Mm.45185			ESTs, Weakly similar to S26650 DNA-binding protein 5 - human [H.sapiens]	chr1	1965326	1991810	2.8	99	14	11	0	5
chr04	150434693	150434988	BI739411	BI739411				ESTs	chr1	1965326	1991810	99	99	6	6	0	0
chr04	150439659	150446412	BQ960462	BQ960462	Mm.168352			ESTs, Weakly similar to PIP3_MOUSE 1-phosphatidylinositol-4,5-bisphosphate phosphodiesterase beta 3 (PLC-beta-3) (Phospholipase C-beta-3) [M.musculus]	chr1	1965326	1991810	2.67	99	8	6	0	3
chr04	151724093	151730207	BQ933183	BQ933183	Mm.69049	57741	AF155546	cDNA sequence AF155546	chr17	2830543	2830978	34	15.5	34	31	2	1
chr05	13683763	13686279	BG296189	BG296189				ESTs				99	99	3	3	0	0
chr05	21939135	21939464	BE984269	BE984269	Mm.151452			ESTs	chr7	103214315	103215899	99	99	5	0	0	0
chr05	23757565	23758289	BI732782	BI732782				ESTs	chr7	150080553	150379508	99	2	3	2	1	0
chr05	23762105	23762792	BM932874	BM932874				ESTs	chr7	150080553	150379508	2	99	4	2	0	2
chr05	23979343	23979600	BB278847	BB278847	Mm.224024			EST				99	99	3	3	0	0
chr05	26908792	26909465	BG261487	BG261487	Mm.191461			ESTs	chr7	153798049	153802666	4.5	4	9	4	1	2
chr05	29281601	29281918	BE984655	AF065162	Mm.10080	16527	Kcnk3	potassium channel, subfamily K, member 3	chr2	26836867	26873306	2.75	99	11	0	0	4
chr05	29868628	29868775	BE983952	BE983952	Mm.45033	101023	AW990386	expressed sequence AW990386	chr2	27521779	27553617	2	99	6	0	0	3
chr05	33328282	33328484	BE983579	BE983579	Mm.151659			ESTs	chr4	2895673	2900147	99	99	3	0	0	0
chr05	34097628	34097844	BE949806	NM_010445	Mm.10104	15371	Hmx1	H6 homeo box 1	chr4	21234606	21238407	99	0	3	0	1	0
chr05	34105456	34105730	BB281717	BB281717	Mm.125526	77965	A930033C23Rik	RIKEN cDNA A930033C23 gene				99	99	6	2	0	0
chr05	36152778	36163792	BI985104	NM_007765	Mm.22695	12933	Crmp1	collapsin response mediator protein 1	chr4	5705476	5745201	4	0.45	16	5	11	4
chr05	42631903	42632417	BB278027	BB278027	Mm.165880			ESTs	chr4	15319201	15422588	5	4	5	4	1	1
chr05	65687582	65687852	BE981062	BE981062				ESTs	chr4	41288132	41290856	5	99	5	0	0	1
chr05	66083044	66083521	BE981080	BE981080	Mm.151211			ESTs	chr4	41672790	41754862	99	99	4	0	0	0
chr05	66543434	66543928	BB283682	BB283682	Mm.208540			ESTs	chr4	42271616	42272295	3	99	3	3	0	1
chr05	71721631	71752493	BG293701	BG293701	Mm.23793	12788	Cncg	cyclic nucleotide gated channel, cGMP gated	chr4	48014967	48019583	99	99	16	16	0	0
chr05	72180994	72183804	BI872186	BI872186				ESTs	chr4	48577919	48712989	99	99	3	2	0	0
chr05	87447451	87449162	BE995720	BE995720	Mm.151683			ESTs, Weakly similar to MNT_HUMAN MAX binding protein MNT (ROX protein) (MYC antagonist MNT) [H.sapiens]				3.5	99	7	0	0	2
chr05	88132302	88132598	BE982442	BE982442	Mm.1192	16069	Igj	immunoglobulin joining chain	chr4	71489171	71489673	99	99	3	0	0	0
chr05	88205299	88205562	BE987759	BE987759	Mm.151861			ESTs	chr4	71564249	71564832	99	99	4	0	0	0
chr05	89520077	89520526	BE982719	BE982719	Mm.151463			ESTs	chr4	73403575	73446987	3	99	3	0	0	1
chr05	91901803	91902697	BU503116	NM_011148	Mm.87155	19023	Ppef2	protein phosphatase, EF hand calcium-binding domain 2	chr4	76677856	76709160	99	99	2	2	0	0
chr05	91906412	91913660	BI729568	NM_011148	Mm.87155	19023	Ppef2	protein phosphatase, EF hand calcium-binding domain 2	chr4	76677856	76709160	99	99	3	3	0	0
chr05	97221045	97221338	BE987100	BE987100	Mm.151802			ESTs				99	99	3	0	0	0
chr05	97497284	97497467	BF463692	BF463692	Mm.156722			ESTs	chr4	83169830	83170949	99	99	3	0	0	0
chr05	97621274	97696946	BB642570	BC028943	Mm.99790			Mus musculus, clone IMAGE:5361938, mRNA, partial cds	chr4	83331027	83331484	2	5	6	5	1	3
chr05	106068197	106102899	BQ937919	NM_008806	Mm.1372	18587	Pde6b	phosphodiesterase 6B, cGMP, rod receptor, beta polypeptide	chr4	610390	667973	60	99	120	113	0	2
chr05	107866177	107866555	BE983355	BE983355	Mm.151392			ESTs				99	99	3	0	0	0
chr05	109920214	109920811	BG801741	BG801741	Mm.44854			ESTs	chr22	23763087	23766017	5	0	5	0	5	1
chr05	109930033	109930633	BG807895	BG807895				ESTs	chr22	23750365	23751146	99	0	3	0	3	0
chr05	112167927	112168254	BE985700	AF323488	Mm.17709	116810	Foxn4	forkhead box N4	chr12	108777532	108786332	3	99	3	0	0	1
chr05	112168616	112169211	BI985261	AF323488	Mm.17709	116810	Foxn4	forkhead box N4	chr12	108777532	108786332	99	0	1	0	1	0
chr05	112176766	112187815	BI989840	AF323488	Mm.17709	116810	Foxn4	forkhead box N4	chr12	108777532	108786332	99	0	1	0	1	0
chr05	113040739	113041338	BI985397	BI985397				ESTs				99	0	3	0	3	0
chr05	113145371	113145884	BF460658	BF460658	Mm.156084			ESTs	chr12	120144356	120144905	3	99	3	1	0	1
chr05	113390575	113391249	BB277476	BB277476	Mm.131653			ESTs				3	99	3	3	0	1
chr05	113398207	113398978	BG297003	BG297003				ESTs	chr12	119678379	119680728	99	99	3	3	0	0
chr05	113405344	113421537	BG298086	NM_008629	Mm.5077	17690	Msi1h	Musashi homolog 1(Drosophila)	chr12	119653638	119680040	2.25	8	9	8	1	4
chr05	114430551	114430960	BF461762	BC024130	Mm.194110			Mus musculus, Similar to KIAA1853 protein, clone MGC:37873 IMAGE:5101000, mRNA, complete cds	chr12	118467379	118469795	3	99	3	1	0	1
chr05	115945233	115952422	BE985055	NM_008712	Mm.44249	18125	Nos1	nitric oxide synthase 1, neuronal	chr12	116671840	116785275	5	99	5	0	0	1
chr05	120428860	120429385	BE994952	BE994952	Mm.216528			ESTs	chr12	109957665	109961415	2	99	4	1	0	2
chr05	121431533	121431947	BG801295	BG801295				ESTs	chr12	120963524	120963674	99	0	4	0	4	0
chr05	121849029	121849523	BE984906	BE984906	Mm.152622			ESTs	chr12	121640431	121681393	3	99	3	0	0	1
chr05	122293685	122294510	BG404690	BG404690				ESTs	chr12	122273046	122274128	99	99	6	6	0	0
chr05	122452286	122452886	BE985383	BE985383	Mm.156134			ESTs, Weakly similar to A46053 bullous pemphigoid antigen, BPAG2, type XVII collagen alpha 1-chain - mouse [M.musculus]	chr12	122351290	122355166	5	99	5	0	0	1
chr05	127028156	127041178	BG295992	BG295992				ESTs	chr12	129313407	129358967	3	99	3	3	0	1
chr05	128332409	128332914	BE995157	BE995157	Mm.211372			ESTs	chr7	55647802	55647993	3	99	3	0	0	1
chr05	129346533	129346963	BE982763	BE982763	Mm.151349			ESTs				3	99	3	0	0	1
chr05	129644821	129645173	BE984185	BE984185	Mm.151446			ESTs	chr2	910352	910516	99	99	3	0	0	0
chr05	130348714	130349141	BE982845	BE982845	Mm.151327			ESTs	chr7	68452019	68459511	99	99	4	0	0	0
chr05	130349899	130350601	BM938722	BM938722				ESTs	chr7	68452019	68459511	99	0	3	0	2	0
chr05	134457095	134460180	BB642648	BB642648	Mm.191444			ESTs	chr7	74213029	74450711	2.5	99	5	3	0	2
chr05	137881266	137881593	BE982474	BE982474	Mm.39595			ESTs				3	99	6	0	0	2
chr05	138039604	138040609	BE983019	BE983019	Mm.154438			ESTs	chr7	413545	447815	2.5	99	5	0	0	2
chr05	140153944	140527189	BE988379	BE988379	Mm.151931			ESTs, Weakly similar to retinoblastoma inhibiting gene 1 [Mus musculus] [M.musculus]	chr7	3325962	3326110	2.5	99	5	0	0	2
chr05	141367661	141367932	BE982373	BE982373	Mm.151317			ESTs				99	99	3	0	0	0
chr05	141367926	141368352	BE982840	BE982840	Mm.154224			ESTs				99	99	3	0	0	0
chr05	145421821	145422486	BB279129	BB279129	Mm.152951			ESTs	chr13	25239804	25240384	3	2	3	2	1	1
chr06	3694919	3698013	BG298348	BC023064	Mm.95398	14699	Gng1	guanine nucleotide binding protein (G protein), gamma 1 subunit	chr7	92075444	92075802	99	99	10	10	0	0
chr06	8106723	8107305	BF463449	BF463449	Mm.151937			ESTs	chr7	7456202	7457524	99	99	4	0	0	0
chr06	8107298	8117280	BE984936	BE984936	Mm.152356			ESTs	chr16	58731302	58732723	9	99	9	1	0	1
chr06	22960269	22960874	BI735878	NM_011219	Mm.40277	19283	Ptprz	protein tyrosine phosphatase, receptor type, Z	chr7	120046041	120132184	99	99	3	3	0	0
chr06	25622678	25623364	BB279417	BB279417	Mm.134201			ESTs	chr7	122863640	122864896	3	99	3	3	0	1
chr06	27714077	27714302	BE987830	BE987830	Mm.151868			ESTs	chr7	125000593	125001178	99	99	3	0	0	0
chr06	28192737	28193165	BF460799	BF460799	Mm.156098			ESTs	chr7	125465302	125466250	99	99	4	0	0	0
chr06	29262948	29263278	BE987223	BE987223	Mm.151725			ESTs	chr7	126789541	126789877	99	99	3	0	0	0
chr06	29367522	29369206	BU502928	BC026021	Mm.56987	12057	Opn1sw	opsin 1 (cone pigments), short-wave-sensitive (color blindness, tritan)	chr7	126888951	126893147	99	99	33	31	0	0
chr06	29414281	29414744	BE949913	BE949913	Mm.152589	232664	LOC232664	similar to hypothetical protein DKFZp434G131; PMF-1 binding protein	chr7	126939047	126939437	3	0	3	0	3	1
chr06	30189442	30190099	BB277056	BB277056	Mm.134222			ESTs	chr7	127895792	127898559	99	99	11	7	0	0
chr06	30190238	30190913	BB642146	BB642146	Mm.220345			Mus musculus, Similar to KIAA0513 gene product, clone MGC:28863 IMAGE:4511670, mRNA, complete cds	chr7	127895792	127898660	99	99	10	9	0	0
chr06	30191195	30191818	BM933901	BM933901				ESTs	chr7	127895792	127898660	99	99	5	3	0	0
chr06	30192723	30193008	BB281685	BC016247	Mm.220345			Mus musculus, Similar to KIAA0513 gene product, clone MGC:28863 IMAGE:4511670, mRNA, complete cds	chr16	75646719	75646956	99	99	11	10	0	0
chr06	33691166	33691398	BE983587	BE983587	Mm.151799			ESTs	chr7	131603290	131604254	3	99	3	0	0	1
chr06	40668827	40669013	BB282139	BB282139				ESTs				99	99	3	3	0	0
chr06	47765431	47765848	BE984756	BE984756	Mm.151531			ESTs	chr7	146710184	146711488	99	99	3	0	0	0
chr06	65148821	65149414	BI989765	BI989765				ESTs	chr19	40733029	40733243	99	0	4	0	4	0
chr06	66247281	66248165	BG297544	BG297544				ESTs				99	99	3	3	0	0
chr06	81143697	81144210	BE986661	BE986661	Mm.151753			ESTs				99	99	4	0	0	0
chr06	82835782	82835925	BE982427	BE982427	Mm.191319			ESTs				99	99	3	0	0	0
chr06	83801174	83801853	BF467265	BF467265	Mm.42035	20355	Sema4f	sema domain, immunoglobulin domain (Ig), TM domain, and short cytoplasmic domain	chr2	75022612	75044849	3	0	3	0	1	1
chr06	84590759	84591531	BB277727	BB277727	Mm.185937			ESTs				99	7	18	14	2	0
chr06	84694606	84695112	BE982644	BE982644	Mm.151340			ESTs				3	99	3	0	0	1
chr06	86198633	86199087	BE983881	BE983881	Mm.151837			ESTs	chr2	73269259	73269738	99	99	3	0	0	0
chr06	86807167	86807799	BI729734	BI729734				ESTs	chr17	57248580	57353397	3	99	3	3	0	1
chr06	89382386	89382573	BE984796	BE984796	Mm.224776			ESTs	chr3	124606190	124611344	3	99	3	0	0	1
chr06	90192111	90194306	BE985210	NM_008881	Mm.3789	18844	Plxna1	plexin A1	chr3	123486184	123537583	3	99	3	0	0	1
chr06	90205064	90207090	BE985159	NM_008881	Mm.3789	18844	Plxna1	plexin A1	chr3	123486184	123537583	4	99	4	0	0	1
chr06	94051406	94052682	BB277190	BB277190	Mm.131838			ESTs	chr3	63704765	63852047	2.33	99	7	7	0	3
chr06	98117915	98118297	BE984903	BE984903	Mm.151558			ESTs	chr3	67770862	67778356	99	99	3	0	0	0
chr06	107492953	107493391	BE982331	BE982331	Mm.151314			ESTs	chr3	2993328	2996989	99	99	3	0	0	0
chr06	113629827	113630427	BG806434	NM_080448	Mm.152452	117601	Arhgap14-pending	rho GTPase activating protein 14	chr3	8956507	9219940	2	1	2	1	1	1
chr06	113683325	113723299	BG804270	NM_080448	Mm.152452	117601	Arhgap14-pending	rho GTPase activating protein 14	chr3	8956507	9219940	2	0	2	0	2	1
chr06	114219660	114220320	BE986749	BE986749	Mm.151761			ESTs	chr3	9702371	9705596	99	99	3	0	0	0
chr06	116719097	116722703	BQ946728	NM_145383	Mm.2965	212541	RHO	similar to Rhodopsin	chr3	126073292	126077301	99	1048	1062	1048	1	0
chr06	120060562	120069334	BB278653	BB278653				ESTs	chr12	1834985	1985415	99	99	3	3	0	0
chr06	121319016	121319648	BB277114	BB277114	Mm.165992			ESTs				2	99	4	4	0	2
chr06	125852090	125852389	BE982189	BE982189	Mm.151303			ESTs	chr12	6754991	6755811	99	99	3	0	0	0
chr06	126580519	126603951	BB642828	BB642828				ESTs	chr12	5919759	5921407	2.5	1.5	5	3	2	2
chr06	131997406	131998290	BQ946484	BQ946484				ESTs	chr12	10565607	10567022	99	99	9	8	0	0
chr06	134490337	134490955	BE985879	BE985879	Mm.151665			ESTs	chr12	11643019	11647407	99	99	3	0	0	0
chr06	137327396	137331638	BM942588	NM_023898	Mm.138001	78600	Pde6h	phosphodiesterase 6H, cGMP-specific, cone, gamma				2.25	99	9	5	0	4
chr06	149635819	149636174	BE982570	BE982570	Mm.151925			ESTs	chr12	31288330	31289178	3	99	3	0	0	1
chr07	9521264	9528655	BB642535	NM_013877	Mm.103669	29865	Cabp5	calcium binding protein 5	chr19	49181943	49188472	99	99	4	4	0	0
chr07	10998433	11011123	BU503524	BC016502	Mm.8008	12951	Crx	cone-rod homeobox containing gene	chr19	48984309	48990146	74	73	74	73	1	1
chr07	14001813	14002403	BG800997	BG800997	Mm.22866			ESTs	chr19	47080697	47087213	2	0	4	0	4	2
chr07	14318368	14320064	BB277133	BB277133	Mm.134068	97371	C79127	expressed sequence C79127	chr19	46645746	46673261	8	99	8	6	0	1
chr07	14321095	14321743	BB642170	BB642170	Mm.134068	97371	C79127	expressed sequence C79127	chr19	46645746	46673261	99	99	5	5	0	0
chr07	14889929	14890275	BE988726	BE988726	Mm.151954			ESTs	chr19	45870344	45870558	99	99	3	0	0	0
chr07	16367331	16367921	BE985232	BE985232	Mm.151596			ESTs	chr19	45449290	45449452	3	99	3	0	0	1
chr07	19394870	19395170	BF467382	BF467382				ESTs	chr19	41945828	41952984	99	99	3	1	0	0
chr07	26080128	26080846	BM942714	BM942714	Mm.151251			ESTs, Weakly similar to C37C3.1.p [Caenorhabditis elegans] [C.elegans]				21	99	21	15	0	1
chr07	26083961	26084136	BE982687	BE982687	Mm.151999			ESTs	chr19	33784325	33785737	99	99	6	0	0	0
chr07	26084892	26085620	BU506122	AF483907	Mm.222680	243923	R9AP	RGS9-1 anchor	chr19	33784768	33785467	99	99	1	1	0	0
chr07	26085674	26086348	BB591662	AF483907	Mm.222680	243923	R9AP	RGS9-1 anchor	chr19	33784768	33785467	99	99	2	2	0	0
chr07	30490649	30490940	BE984122	BE984122	Mm.191369			ESTs	chr12	117163233	117163387	99	99	4	0	0	0
chr07	33918481	33919003	BF462817	BF462817	Mm.156145			ESTs, Weakly similar to PRP3_MOUSE PROLINE-RICH PROTEIN MP-3 [M.musculus]	chr19	51798269	51801373	2.5	99	5	0	0	2
chr07	34065060	34065643	BM937222	BM937222	Mm.156102			ESTs				99	99	3	1	0	0
chr07	35116553	35117229	BB277584	BB277584	Mm.208518			ESTs	chr19	50015241	50015615	99	99	4	4	0	0
chr07	35368327	35368439	BE983566	BE983566				ESTs	chr19	49633256	49659293	99	99	3	0	0	0
chr07	35392065	35392779	BB280431	NM_145963	Mm.68170	211480	MGC25490	hypothetical protein MGC25490	chr19	49609386	49612494	1.76	99	30	24	0	17
chr07	35393624	35395324	BM937299	NM_145963	Mm.68170	211480	MGC25490	hypothetical protein MGC25490	chr19	49609386	49612494	14	99	14	14	0	1
chr07	36415142	36415483	BE987835	BE987835	Mm.151869			ESTs	chr8_random	361519	361916	99	99	3	0	0	0
chr07	36501276	36501695	BE982278	BE982278	Mm.151440			ESTs				99	99	4	0	0	0
chr07	39586377	39587055	BM941867	BM941867	Mm.122205			ESTs, Moderately similar to A48716 glycine transporter GLYT2 - rat [R.norvegicus]	chr11	21815278	21818879	4	99	4	0	0	1
chr07	44533577	44534139	BE989071	BE989071	Mm.151986			ESTs	chr11	26020853	26021457	99	99	3	0	0	0
chr07	53641770	53642062	BE985968	BE985968	Mm.151677			ESTs	chr15	27727055	27728562	99	99	3	0	0	0
chr07	54099399	54100049	BF468083	BF468083	Mm.4657	11784	Apba2	amyloid beta (A4) precursor protein-binding, family A, member 2	chr15	24857450	24917775	2	0	4	0	3	2
chr07	57379972	57380396	BE982844	BE982844				ESTs				99	99	4	1	0	0
chr07	64617581	64621793	BE995105	BE995105	Mm.156453			ESTs, Highly similar to S34961 synaptic vesicle protein 2 form B - rat [R.norvegicus]	chr15	88231685	88297974	3	99	3	0	0	1
chr07	68602867	68603089	BE986628	BE986628	Mm.140104			ESTs	chr15	85755185	85762082	3	99	3	0	0	1
chr07	68869246	68877406	BU506047	NM_020599	Mm.41653	19771	Rlbp1	retinaldehyde binding protein 1	chr15	86092762	86101168	5.25	99	21	20	0	4
chr07	69848101	69854117	BG342288	BG342288				ESTs	chr15	87637556	87650467	99	99	4	4	0	0
chr07	69850044	69850737	BB280059	BB280059	Mm.138007			ESTs	chr15	87645328	87650478	99	99	5	3	0	0
chr07	86920310	86920689	BE984053	BE984053	Mm.152358			ESTs	chr11	80351464	80357497	99	99	3	0	0	0
chr07	89406444	89406636	BE987834	BE987834	Mm.156754			ESTs				99	99	4	0	0	0
chr07	91823860	91824666	BG297191	BG297191				ESTs	chr11	74046647	74085273	3	2	3	2	1	1
chr07	103171841	103172382	BI738731	BI738731				ESTs	chr11	15014137	15014797	99	99	3	3	0	0
chr07	105750649	105751376	BE986898	BE986898	Mm.151775			ESTs	chr11	17861971	17866206	99	99	7	0	0	0
chr07	115679576	115693423	BG342577	BG342577				ESTs	chr16	27058258	27216866	3	99	3	3	0	1
chr07	115864864	115865419	BG801106	BG801106				ESTs	chr16	27390030	27390264	99	0	3	0	3	0
chr07	116676723	116681345	BI736621	BI736621	Mm.23434	68952	1500016O10Rik	RIKEN cDNA 1500016O10 gene	chr16	29119108	29124408	14.67	99	44	37	0	3
chr07	116678135	116678754	BF467214	BF467214	Mm.194178			ESTs	chr16	29118952	29124477	99	99	3	2	0	0
chr07	117524483	117525019	BM942231	BM942231	Mm.153147			ESTs				3	0	6	0	4	2
chr07	117665957	117666632	BI731483	BI731483	Mm.40343			ESTs	chr16_random	397770	403343	3	99	3	3	0	1
chr07	128931961	128932705	BG297189	BG297189				ESTs	chr14	52853404	52854068	99	99	3	3	0	0
chr07	128934141	128934540	BE996426	BE996426	Mm.152522			ESTs				99	99	3	0	0	0
chr07	131547892	131548694	BB278284	NM_007878	Mm.41075	13491	Drd4	dopamine receptor 4	chr11	1092814	1095429	3.57	99	25	25	0	7
chr07	131549285	131549951	BB278726	BB278726	Mm.185957			ESTs	chr11	1094939	1095971	99	99	4	4	0	0
chr07	132416611	132417281	BE981407	BE981407	Mm.41212	75770	4833424K13Rik	RIKEN cDNA 4833424K13 gene	chr11	1823115	1827815	2.67	99	8	0	0	3
chr07	132511051	132511288	BE986247	BE986247	Mm.151709			ESTs	chr11	1334111	1359521	99	99	5	0	0	0
chr07	134930206	134930579	BE981119	BE981119				ESTs	chr11	72543671	72550326	99	99	3	0	0	0
chr07	135283922	135288200	BE996428	NM_008007	Mm.4947	14174	Fgf3	fibroblast growth factor 3	chr11	72120031	72120281	4	1	8	1	1	2
chr07	135346002	135349318	BM937058	NM_008003	Mm.3904	14170	Fgf15	fibroblast growth factor 15				13	0	39	0	39	3
chr07	135347707	135348302	BG807067	BG807067				ESTs				99	0	3	0	3	0
chr07	135349666	135350395	BE952015	NM_008003	Mm.3904	14170	Fgf15	fibroblast growth factor 15				0.45	0	5	0	4	11
chr07	135660584	135661378	BE984808	BE984808	Mm.156802			ESTs	chr11	71345618	71449259	5	99	5	0	0	1
chr08	4441719	4442441	BM938725	BM938725	Mm.96073			ESTs, Weakly similar to S22373 proline-rich protein - mouse [M.musculus]	chr18	75666058	75666179	2	99	4	2	0	2
chr08	4553056	4553490	BE981005	BE981005	Mm.223640			ESTs	chr19	12489720	12706956	2	99	4	0	0	2
chr08	11599296	11599636	BE988706	BE988706	Mm.156606			ESTs	chr13	109912459	109917546	3	99	3	0	0	1
chr08	13168329	13168541	BE984314	BE984314	Mm.151457			ESTs	chr13	112589910	112592200	99	99	4	0	0	0
chr08	13393733	13394512	BG296640	NM_011881	Mm.89980	24013	Rhok	rhodopsin kinase	chr3	138409151	138409381	99	99	6	6	0	0
chr08	13405057	13405768	BI730483	NM_011881	Mm.89980	24013	Rhok	rhodopsin kinase	chr3	138409151	138409381	99	99	1	1	0	0
chr08	13407710	13408627	BU504988	BC030304	Mm.156199			Mus musculus, clone IMAGE:5368671, mRNA				10	99	10	10	0	1
chr08	13408875	13409644	BG294468	BG294468	Mm.156199			Mus musculus, clone IMAGE:5368671, mRNA				99	99	3	3	0	0
chr08	24783936	24784536	BI986828	BI986828				ESTs				99	0	3	0	3	0
chr08	32741811	32742421	BG808240	BG808240				ESTs	chr8	30325217	30331795	99	0	3	0	3	0
chr08	35179519	35179675	BE983208	BE983208	Mm.156751			ESTs	chr8	12515119	12517980	4	99	4	0	0	1
chr08	44546353	44547130	BG293940	BG293940				ESTs	chr4	188147169	188213789	4	99	4	4	0	1
chr08	47527196	47527806	BE985351	BE985351	Mm.151614			ESTs	chr4	184632625	184632953	99	99	4	0	0	0
chr08	53931669	53969454	BB642177	NM_028220	Mm.76585	72385	3010002I12Rik	RIKEN cDNA 3010002I12 gene	chr4	177923797	177933360	99	99	5	5	0	0
chr08	56797056	56797347	BE981515	BE981515	Mm.151264	74849	4930412F12Rik	RIKEN cDNA 4930412F12 gene				99	99	3	0	0	0
chr08	69560873	69561153	BE989098	BE989098	Mm.151993			ESTs	chr19	19769921	19770131	99	99	3	0	0	0
chr08	69788913	69789100	BE982443	BE982443	Mm.39265			ESTs, Weakly similar to FMN2_MOUSE Formin 2 [M.musculus]	chr19	19379976	19382991	3	99	3	0	0	1
chr08	70944375	70944587	BB281528	NM_145598	Mm.213208	234404	LOC234404	similar to hypothetical protein BC014127	chr19	18065249	18065518	0.5	99	1	1	0	2
chr08	70944866	70945049	BE983242	NM_145598	Mm.213208	234404	LOC234404	similar to hypothetical protein BC014127	chr19	18065249	18065518	1	99	1	0	0	1
chr08	70946337	70950407	BG294111	NM_145598	Mm.213208	234404	LOC234404	similar to hypothetical protein BC014127	chr19	18065249	18065518	99	99	10	10	0	0
chr08	71728785	71729312	BF466237	BF466237	Mm.156482			ESTs, Weakly similar to I58401 protein-tyrosine kinase (EC 2.7.1.112) JAK3 - mouse [M.musculus]	chr19	16971296	16972257	99	0	3	0	1	0
chr08	72554460	72554941	BE984878	BE984878	Mm.151553			ESTs				99	99	3	0	0	0
chr08	77994389	77994597	BB277336	BB277336	Mm.168942			ESTs, Moderately similar to BR3B_MOUSE Brain-specific homeobox/POU domain protein 3B (BRN-3B) (BRN-3.2) [M.musculus]	chr4	148362920	148366139	3	99	3	3	0	1
chr08	84651010	84657333	BI739299	NM_144929	Mm.206228	234542	MGC31644	hypothetical protein MGC31644				11.5	99	23	21	0	2
chr08	90807723	90808106	BE983765	BE983765	Mm.100615			ESTs	chr16	43615189	43773149	4	99	4	1	0	1
chr08	93863793	93864418	BM937898	NM_026116	Mm.28005	67378	Bbs2	Bardet-Biedl syndrome 2 (human)	chr16	46903554	46937832	0.5	99	1	1	0	2
chr08	93865572	93865902	BE987837	NM_026116	Mm.28005	67378	Bbs2	Bardet-Biedl syndrome 2 (human)	chr16	46903554	46937832	99	99	3	0	0	0
chr08	95043640	95044354	BG297782	BG297782	Mm.172488			ESTs	chr16	48319308	48319570	99	99	6	6	0	0
chr08	95070116	95083085	BG295255	BG295255				ESTs	chr16	48330744	48366749	99	99	3	3	0	0
chr08	95095308	95099910	BB277568	NM_145601	Mm.206230	234586	LOC234586	similar to cyclic nucleotide-gated channel beta subunit 1				6.67	99	20	18	0	3
chr08	96505803	96506319	BE988336	BE988336	Mm.151928			ESTs	chr16	49977286	49981706	99	99	3	0	0	0
chr08	105178540	105178727	BE981046	BE981046	Mm.219014			ESTs	chr16	57959510	57965686	99	99	3	0	0	0
chr08	105207778	105208284	BE983462	BE983462	Mm.156801			ESTs	chr16	57992492	57994583	99	99	5	0	0	0
chr08	105374685	105374799	BF460639	BF460639				ESTs	chr16	76564791	76569703	99	99	3	1	0	0
chr08	106858009	106858411	BE983055	BE983055	Mm.151572			ESTs	chr16	60026556	60028387	3	99	3	1	0	1
chr08	108588248	108588783	BE981141	BE981141	Mm.210298			ESTs	chr16	63930156	63938221	3	99	3	0	0	1
chr08	108631635	108632135	BE984283	NM_007496	Mm.4270	11906	Atbf1	AT motif binding factor 1	chr16	63714508	63975882	99	99	3	0	0	0
chr08	108795635	108796227	BI986091	NM_007496	Mm.4270	11906	Atbf1	AT motif binding factor 1	chr16	63714508	63975882	0.5	0	1	0	1	2
chr08	109827357	109827836	BE982089	BE982089				ESTs	chr16	62578297	62584516	99	99	3	0	0	0
chr08	114490441	114490604	BE983377	BE983377	Mm.151847			ESTs	chr16	69164751	69173820	99	99	4	0	0	0
chr08	114938488	114939171	BB280103	BB280103	Mm.165941			ESTs	chr10	132796635	132876174	99	99	3	1	0	0
chr08	115082250	115082845	BI989802	BI989802				ESTs	chr16	69914218	69918334	99	0	4	0	4	0
chr08	119983163	119983616	BF461113	BF461113	Mm.224786			EST	chr16	75930700	75931329	99	99	3	2	0	0
chr08	125768029	125778563	BE984562	BE984562	Mm.152355			ESTs, Weakly similar to cDNA sequence AF096286; pecanex 1 [Mus musculus] [M.musculus]	chr1	231381648	231414461	2.5	99	5	0	0	2
chr09	15949776	15970053	BE996543	BE996543	Mm.151595			ESTs, Weakly similar to T14119 seven-pass transmembrane receptor protein precursor - mouse [M.musculus]	chr11	94825363	94954572	99	99	3	0	0	0
chr09	15970046	15977655	BE981875	BE981875	Mm.151792			ESTs, Weakly similar to cadherin EGF LAG seven-pass G-type receptor 1; cadherin EGF LAG seven-pass G-type receptor [Mus musculus] [M.musculus]	chr11	94825363	94954572	99	99	5	0	0	0
chr09	18303901	18304013	BE982124	BE982124	Mm.191308			ESTs, Highly similar to N-acetylated alpha-linked acidic dipeptidase 2 [Mus musculus] [M.musculus]	chr11	92243952	92254053	99	99	3	1	0	0
chr09	20885723	20886375	BI737159	BI737159				ESTs	chr19	10249240	10251095	99	99	6	6	0	0
chr09	27167303	27180398	BI872126	BI872126	Mm.21448	102661	AU018739	expressed sequence AU018739	chr11	136526953	136584026	5	4	5	4	1	1
chr09	27440438	27440996	BG803560	BG803560	Mm.210583			ESTs	chr11	136268323	136275741	3	0	3	0	2	1
chr09	29323015	29323572	BE981090	BE981090	Mm.151213			ESTs	chr11	133986490	133990956	99	99	4	0	0	0
chr09	36898107	36898707	BI988487	BI988487				ESTs	chr11	127496382	127500277	99	0	3	0	3	0
chr09	41545873	41546259	BE980017	BE980017	Mm.151133			ESTs	chr11	124230443	124231180	99	99	3	0	0	0
chr09	44758833	44759811	BE986860	BE986860	Mm.151774			ESTs, Weakly similar to B-cell CLL/lymphoma 9 [Homo sapiens] [H.sapiens]	chr6	166366705	166366871	6	99	6	1	0	1
chr09	45065816	45072892	BG805984	BG805984	Mm.2389	17353	Mll	myeloid/lymphoid or mixed-lineage leukemia	chr11	120696136	120749534	3	1	6	3	3	2
chr09	45105030	45136165	BE950507	BE950507	Mm.2389	17353	Mll	myeloid/lymphoid or mixed-lineage leukemia	chr11	120696136	120749534	6	99	6	1	0	1
chr09	45685425	45685788	BE988504	BE988504	Mm.156510			ESTs	chr11	120021677	120024682	99	99	3	0	0	0
chr09	45685782	45686166	BE982222	BE982222	Mm.156263			ESTs	chr11	120021368	120024801	99	99	3	0	0	0
chr09	54893378	54895134	BI732818	BI732818	Mm.23594	76881	6430411K14Rik	RIKEN cDNA 6430411K14 gene	chr15	47298539	47472100	2.5	99	5	5	0	2
chr09	57017687	57018071	BE984438	BE984438	Mm.80689			ESTs, Weakly similar to RIKEN cDNA 5730493B19 [Mus musculus] [M.musculus]	chr15	73665268	73670253	2	99	10	0	0	5
chr09	58136176	58136844	BB276999	NM_146223	Mm.35242	235415	MGC38804	hypothetical protein MGC38804	chr15	70934381	70939011	2	5.5	18	11	2	9
chr09	58136949	58141043	BB591348	NM_146223	Mm.35242	235415	MGC38804	hypothetical protein MGC38804	chr15	70934381	70939011	5	99	10	10	0	2
chr09	58370063	58370336	BB279291	BB279291				ESTs	chr15	70850726	70854867	99	99	3	3	0	0
chr09	59024877	59026015	BF467244	BF467244	Mm.153674			ESTs	chr15	70062153	70066267	2.2	99	11	1	0	5
chr09	60493376	60495096	BU504765	NM_013708	Mm.103641	23958	Nr2e3	nuclear receptor subfamily 2, group E, member 3	chr15	67899001	67905193	24	11	48	44	4	2
chr09	64755695	64755864	BE955050	BE955050	Mm.224690			EST	chr15	62575795	62580274	99	0	3	0	3	0
chr09	65502006	65504356	BI734255	NM_144813	Mm.156243	214111	MGC27617	hypothetical protein MGC27617	chr15	61706327	61738628	19	99	19	16	0	1
chr09	65509511	65510306	BE996341	BE996341	Mm.156124			ESTs, Moderately similar to NKX1_RAT Sodium/potassium/calcium exchanger 1 precursor (Na(+)/K(+)/Ca(2+)-exchange protein 1) (Retinal rod Na-Ca+K exchanger) [R.norvegicus]	chr15	61709526	61738374	99	99	3	0	0	0
chr09	65527761	65528295	BF462704	NM_144813	Mm.156243	214111	MGC27617	hypothetical protein MGC27617	chr15	61706327	61738628	99	99	14	12	0	0
chr09	65947718	65958321	BI739340	BI739340				ESTs	chr15	61163332	61203612	3	99	3	3	0	1
chr09	65964986	65965719	BG342601	BG342601				ESTs	chr15	61163331	61164854	99	99	3	3	0	0
chr09	75546502	75547184	BE995633	BE995633	Mm.156146			ESTs	chr15	48602778	48612780	2	99	4	1	0	2
chr09	76060199	76060876	BB282686	BB282686	Mm.152457			ESTs	chr15	47900247	47909414	99	99	3	2	0	0
chr09	81081842	81082644	BI737612	NM_022016	Mm.155709	63859	Impg1	interphotoreceptor matrix proteoglycan 1				1	99	2	2	0	2
chr09	81123162	81123437	BE985164	BE985164	Mm.151584			ESTs				99	99	4	0	0	0
chr09	81386615	81386828	BB591320	NM_022016	Mm.155709	63859	Impg1	interphotoreceptor matrix proteoglycan 1				99	99	7	7	0	0
chr09	95932760	95933050	BE955783	BE955783	Mm.12968	54371	Chst2	carbohydrate sulfotransferase 2	chr3	139817321	139821398	7	99	7	1	0	1
chr09	96427339	96427924	BE985885	BE985885	Mm.151669			ESTs				99	99	3	0	0	0
chr09	106945275	106945944	BM939982	BM939982	Mm.191487			ESTs	chr3	51415737	51417509	99	0	3	0	1	0
chr09	107748232	107748691	BE983122	BE983122	Mm.152475			ESTs, Highly similar to HUMAGCGB protein [Homo sapiens] [H.sapiens]	chr3	50517611	50525467	2	99	10	0	0	5
chr09	108537002	108540412	BU504010	BC022793	Mm.69061	14685	Gnat1	guanine nucleotide binding protein, alpha transducing 1	chr3	49754656	49757916	179	99	537	533	0	3
chr09	108541188	108541897	BI732243	BI732243	Mm.134224	77829	A930036K24Rik	RIKEN cDNA A930036K24 gene	chr3	49756222	49763366	99	99	12	12	0	0
chr09	108604799	108605353	BE984982	BE984982	Mm.156283			ESTs	chr3	49830622	49835685	3	99	3	0	0	1
chr09	108613574	108614278	BG296426	BG296426				ESTs	chr3	49838652	49844051	4	99	4	4	0	1
chr09	109320335	109321004	BI731081	BI731081	Mm.153340	78267	4931406O17Rik	RIKEN cDNA 4931406O17 gene	chr3	46862066	46866087	3	99	3	3	0	1
chr09	110901054	110901456	BE988003	BE988003	Mm.191476			ESTs				99	99	3	0	0	0
chr09	111132881	111133337	BG262013	BG262013				ESTs	chr3	47700495	47800644	99	99	4	4	0	0
chr09	111340365	111340873	BE996451	NM_013884	Mm.227151	29873	Cspg5	chondroitin sulfate proteoglycan 5	chr3	47401476	47424844	9	99	9	1	0	1
chr09	112457362	112461802	BE982858	BE982858	Mm.151628			ESTs	chr3	36174906	36247289	3	99	3	0	0	1
chr09	120681245	120681392	BE983666	BE983666	Mm.151490			ESTs	chr3	37814024	37815911	99	99	3	0	0	0
chr09	124445294	124445947	BB278303	BB278303	Mm.210733			ESTs	chr3	43845859	43850183	3	99	3	3	0	1
chr10	7532380	7532532	BE985645	BE985645	Mm.151633			ESTs	chr6	149558488	149562381	99	99	4	0	0	0
chr10	8643854	8644373	BF466212	BF466212	Mm.156480			ESTs				99	99	3	0	0	0
chr10	13012395	13012995	BG805804	BG805804	Mm.220978	22634	Zac1	zinc finger protein regulator of apoptosis and cell cycle arrest	chr6	143886282	143892417	99	0	5	0	5	0
chr10	19059644	19059874	BF464871	BF464871	Mm.156398			ESTs	chr16	30417234	30417401	99	99	3	0	0	0
chr10	19085359	19086036	BB279220	BB279220	Mm.151291			ESTs				99	99	4	1	0	0
chr10	19482633	19483028	BE982025	BE982025	Mm.151777			ESTs				2	99	4	0	0	2
chr10	25436493	25437002	BE949833	BE949833	Mm.150832			ESTs	chr6	130848051	130853362	2	0	4	0	4	2
chr10	28411625	28412265	BB277896	BB277896	Mm.208504			ESTs	chr6	128080227	128081249	99	99	3	3	0	0
chr10	33748655	33749420	BI736702	BI736702				ESTs	chrX	427975	428374	99	99	10	8	0	0
chr10	34299064	34299969	BQ938257	NM_133745	Mm.21485	72480	2610102M01Rik	RIKEN cDNA 2610102M01 gene	chr6	116408286	116410157	2.17	25	26	25	1	12
chr10	40106303	40106956	BM940547	BM940547	Mm.152460			ESTs	chr6	111349739	111349985	99	99	4	0	0	0
chr10	41813716	41814218	BE981633	BE981633	Mm.151567			ESTs	chr6	109310160	109310401	99	99	4	0	0	0
chr10	42648217	42652724	BI737009	BI737009	Mm.180553			ESTs, Highly similar to NR21_MOUSE Orphan nuclear receptor NR2E1 (Nuclear receptor TLX) (Tailless homolog) (Tll) (mTll) [M.musculus]	chr6	108275685	108343964	2	99	6	5	0	3
chr10	42667662	42668321	BM942116	BM942116				ESTs	chr6	108275685	108343964	99	0	3	0	2	0
chr10	58792477	58793062	BE983422	BE983422	Mm.151325			ESTs	chr2	107622666	107623791	99	0	4	0	1	0
chr10	59978207	59978411	BE983361	BE983361	Mm.151445			ESTs				99	99	3	0	0	0
chr10	63141795	63142393	BG807450	NM_016864	Mm.214851	53404	Atoh7	atonal homolog 7 (Drosophila)	chr10	68802198	68802652	32	0	32	0	25	1
chr10	63340934	63341376	BE981313	BE981313	Mm.151235			ESTs	chr10	68537654	68538229	99	99	3	0	0	0
chr10	67939124	67951190	BB642685	BB642685	Mm.39548	103290	AI839779	expressed sequence AI839779	chr10	62947195	62970803	99	10	13	10	1	0
chr10	69756622	69757219	BI987133	BI987133				ESTs	chr5	170214390	170214710	99	0	4	0	4	0
chr10	70078520	70079294	BF466874	BF466874	Mm.156522	73013	2900054D09Rik	RIKEN cDNA 2900054D09 gene	chr10	60584822	60588432	3	0	3	0	2	1
chr10	74778759	74779161	BE984776	NM_023115	Mm.157917	11994	Pcdh15	protocadherin 15	chr10	54397253	55103817	4	99	4	0	0	1
chr10	74868119	74890818	BF462459	NM_023115	Mm.157917	11994	Pcdh15	protocadherin 15	chr10	54397253	55103817	99	99	1	0	0	0
chr10	74969676	75006562	BF463579	NM_023115	Mm.157917	11994	Pcdh15	protocadherin 15	chr10	54397253	55103817	99	99	2	0	0	0
chr10	77224553	77225180	BB642311	BB642311				ESTs	chr21	43840418	43840910	99	99	3	3	0	0
chr10	80442459	80443153	BE985898	BE985898	Mm.35129			ESTs, Weakly similar to T25031 hypothetical protein T20D3.3 - Caenorhabditis elegans [C.elegans]	chr19	1096368	1102365	5	99	5	0	0	1
chr10	80821027	80823826	BU502857	BU502857				ESTs	chr19	1517211	1521153	8	99	8	8	0	1
chr10	81724508	81725725	BG294195	BG294195				ESTs	chr19	3870609	3906214	3	99	3	3	0	1
chr10	85084823	85114792	BI735835	BI735835				ESTs	chr12	106278940	106364615	99	99	3	3	0	0
chr10	87658265	87658682	BE949734	NM_008553	Mm.10663	17172	Ascl1	achaete-scute complex homolog-like 1 (Drosophila)	chr12	102450534	102451295	2	0	4	0	4	2
chr10	89769832	89770508	BG294500	BG294500				ESTs				99	99	3	3	0	0
chr10	91174582	91174994	BE995061	BE995061	Mm.156528			ESTs, Highly similar to putative 47 kDa protein [Homo sapiens] [H.sapiens]	chr12	98589675	98598388	3	99	6	0	0	2
chr10	92346837	92347391	BE994924	BE994924	Mm.152423			ESTs	chr12	97295770	97298575	3	99	3	0	0	1
chr10	94516217	94516819	BB642384	BB642384				ESTs				3	99	3	2	0	1
chr10	107554530	107555383	BI735228	BI735228				ESTs	chr12	81180497	81258298	3	99	3	3	0	1
chr10	108773566	109145708	BU505596	NM_009306	Mm.5101	20979	Syt1	synaptotagmin 1	chr12	79232747	79817746	3	41	42	41	1	14
chr10	115007237	115007390	BE983656	BE983656	Mm.151516			ESTs	chr12	72451497	72455104	99	99	4	0	0	0
chr10	115679287	115679513	BE995570	BE995570	Mm.152461			ESTs	chr15	93399050	93399301	99	99	3	0	0	0
chr10	115703513	115703954	BG808939	BG808939				ESTs	chr12	71710580	71710704	99	0	3	0	3	0
chr10	118384681	118389798	BG804203	BG804203	Mm.2003	17245	Mdm1	transformed mouse 3T3 cell double minute 1	chr12	68225764	68241932	2	1	4	2	2	2
chr10	118393131	118393761	BI729946	BI729946				ESTs	chr12	68225764	68241932	99	99	3	3	0	0
chr10	119027438	119028867	BU504405	BU504405				ESTs				99	99	4	2	0	0
chr10	129042978	129043104	BE983661	BE983661	Mm.151526			ESTs	chr12	56717140	56721521	99	99	3	0	0	0
chr10	129173344	129173543	BE983483	BE983483	Mm.151479			ESTs	chr12	56475488	56477356	99	99	3	0	0	0
chr11	3985984	3986505	BF466227	BF466227	Mm.156481			ESTs	chr3	182426117	182435006	99	99	3	0	0	0
chr11	4478778	4479416	BB278338	BB278338	Mm.186065			ESTs				99	99	3	3	0	0
chr11	4542364	4542629	BE985654	BE985654	Mm.29226	76369	2610034L15Rik	RIKEN cDNA 2610034L15 gene	chr22	26880491	26882588	3	99	3	0	0	1
chr11	4851160	4851417	BB279170	BB279170	Mm.185966			EST				99	99	3	3	0	0
chr11	4853085	4853971	BQ921797	BQ921797				ESTs				99	99	10	10	0	0
chr11	16244875	16264247	BF466944	NM_145967	Mm.151653	211739	MGC38877	hypothetical protein MGC38877	chr7	54074481	54103194	2.33	99	7	2	0	3
chr11	18854391	18854764	BE988764	BE988764	Mm.151959			ESTs	chr2	66924343	66926892	99	0	4	0	2	0
chr11	21160826	21161041	BE983001	BE983001	Mm.171297	77964	A930031K15Rik	RIKEN cDNA A930031K15 gene	chr2	64461536	64466468	99	99	3	1	0	0
chr11	23039047	23039349	BF461226	BF461226	Mm.156136			ESTs	chr10	133950567	133951810	99	99	4	0	0	0
chr11	23042052	23042864	BG292844	BG292844				ESTs	chr15	90229464	90230092	99	99	3	3	0	0
chr11	36121811	36122409	BI733289	NM_011856	Mm.40599	23964	Odz2	odd Oz/ten-m homolog 2 (Drosophila)	chr5	167474956	167857288	99	99	2	2	0	0
chr11	36137331	36137947	BG297691	NM_011856	Mm.40599	23964	Odz2	odd Oz/ten-m homolog 2 (Drosophila)	chr5	167474956	167857288	99	99	1	1	0	0
chr11	36585922	36697104	BI988098	NM_011856	Mm.40599	23964	Odz2	odd Oz/ten-m homolog 2 (Drosophila)	chr5	167474956	167857288	0.5	0	1	0	1	2
chr11	37071595	37072236	BE981355	BE981355	Mm.151243			ESTs				99	99	3	0	0	0
chr11	50512219	50512559	BE996331	BE996331	Mm.156421			ESTs	chr5	179502585	179506103	99	99	3	0	0	0
chr11	51276178	51278770	BG292819	BG292819				ESTs	chr5	178430414	178542397	99	99	3	3	0	0
chr11	51284525	51285176	BB277676	BB277676	Mm.134265			ESTs	chr5	178430414	178431952	99	99	4	2	0	0
chr11	68276502	68276661	BE984785	NM_009038	Mm.157931	19674	Rcvrn	recoverin	chr17	10167341	10174387	99	99	5	0	0	0
chr11	69798505	69799065	BF462664	BF462664	Mm.156241			ESTs				99	99	7	5	0	0
chr11	69799922	69800679	BG297509	BG297509				ESTs	chr17	8372582	8385676	99	99	5	5	0	0
chr11	69804064	69807647	BI738500	NM_008192	Mm.12809	14919	Gucy2e	guanylate cyclase 2e	chr17	8372582	8385897	99	99	2	2	0	0
chr11	69815553	69816468	BB591650	NM_008192	Mm.12809	14919	Gucy2e	guanylate cyclase 2e	chr17	8372582	8385897	2	99	2	2	0	1
chr11	70259283	70260040	BI738440	BI738440	Mm.22271	80886	Smt3ip1-pending	smt3-specific isopeptidase 1	chr17	7882295	7890302	2	99	4	2	0	2
chr11	70418153	70418436	BF462702	BF462702	Mm.40693			ESTs, Weakly similar to JH0314 acetylcholinesterase (EC 3.1.1.7) precursor - mouse [M.musculus]	chr16	55577056	55761693	2	99	6	1	0	3
chr11	70485668	70487151	BE981224	BE981224				ESTs	chr16	55679703	55691605	3	99	3	1	0	1
chr11	70604085	70604836	BG342303	BG342303	Mm.191302			ESTs	chr17	7514926	7519867	99	99	3	2	0	0
chr11	70608753	70608940	BE985760	BE985760	Mm.156160			ESTs	chr17	7512312	7515214	99	99	3	0	0	0
chr11	70615790	70626067	BG292584	NM_007864	Mm.27256	13385	Dlgh4	discs, large homolog 4 (Drosophila)	chr17	7485636	7518305	2.67	99	8	7	0	3
chr11	72628723	72629266	BI735653	BC028285	Mm.95707	114230	Aipl1	aryl hydrocarbon receptor-interacting protein-like 1	chr17	6719269	6722093	99	99	2	2	0	0
chr11	72629321	72636694	BU506133	BC028285	Mm.95707	114230	Aipl1	aryl hydrocarbon receptor-interacting protein-like 1	chr17	6719269	6722093	37	99	37	33	0	1
chr11	72649905	72650363	BF463918	BF463918	Mm.44511			ESTs	chr17	6748973	6830583	2.5	99	5	1	0	2
chr11	73522331	73522570	BF464015	BF464015				ESTs	chr17	4225385	4226098	99	0	3	0	1	0
chr11	76382274	76382772	BE981546	BE981546	Mm.151262			ESTs	chr17	1378381	1380359	99	99	3	0	0	0
chr11	78930165	78930735	BF462969	BF462969				ESTs	chr17	26745716	26817247	4	99	4	3	0	1
chr11	79110249	79110453	BE986146	BE986146	Mm.151693			ESTs	chr17	26577872	26582827	3	99	3	0	0	1
chr11	79141865	79142660	BI736847	NM_008759	Mm.142724	18292	Og9x	OG9 homeobox gene				4	99	4	4	0	1
chr11	79479933	79480845	BI739598	BI739598				ESTs	chr17	26061944	26063388	2	99	4	4	0	2
chr11	88450908	88451649	BU505093	BU505093				ESTs	chr17	56122776	56126377	99	99	3	3	0	0
chr11	90996507	90996985	BE983690	BE983690	Mm.151651			ESTs				99	99	4	0	0	0
chr11	94145745	94145988	BE988341	BE988341	Mm.151929			ESTs	chr12	14530714	14531164	99	99	3	0	0	0
chr11	97773997	97774453	BE984462	BE984462	Mm.156282			ESTs	chr17	45631148	45634197	99	99	3	0	0	0
chr11	99100813	99101285	BE984243	BE984243	Mm.151451			ESTs	chr17	37259954	37264839	3	99	3	0	0	1
chr11	101964244	101966680	BI734429	NM_016782	Mm.8021	53321	Cntnap1	contactin associated protein 1	chr17	40351629	40421306	99	99	3	3	0	0
chr11	103263865	103264465	BG801639	BG801639	Mm.26143	71417	5430405G24Rik	RIKEN cDNA 5430405G24 gene	chr17	42193648	42255842	99	0	3	0	3	0
chr11	108501301	108501728	BE982092	BE982092	Mm.151770			ESTs	chr17	63340305	63346120	4	99	4	0	0	1
chr11	108547247	108549465	BI734581	NM_019431	Mm.103724	54377	Cacng4	calcium channel, voltage-dependent, gamma subunit 4	chr17	63387996	63454079	4	0.33	4	1	3	1
chr11	110052453	110052959	BG298879	BG298879	Mm.182462			ESTs	chr17	65190887	65195527	3	99	3	3	0	1
chr11	110055201	110056071	BG295748	BG295748	Mm.156919	64138	Ctsz	cathepsin Z	chr17	65196229	65206150	11.5	99	23	20	0	2
chr11	110077995	110078682	BG294165	BG294165	Mm.131515			ESTs				99	99	3	3	0	0
chr11	111278331	111278448	BF466199	BF466199	Mm.156478			ESTs				99	99	3	0	0	0
chr11	117710848	117711527	BB281444	BB281444	Mm.192828			ESTs				3	99	3	3	0	1
chr11	118061720	118062155	BE984976	BE984976	Mm.151563			ESTs				99	99	9	0	0	0
chr11	118289523	118289800	BB280271	BB280271				ESTs	chr17	75353064	75354015	99	99	3	3	0	0
chr11	118927517	118928078	BE981843	BE981843	Mm.151771			ESTs	chr17	76355622	76358120	6	99	6	0	0	1
chr11	119109463	119110020	BE983538	BE983538	Mm.130283			ESTs	chr17	76467469	76469741	99	99	3	0	0	0
chr11	119170182	119170656	BE982700	BE982700	Mm.151390			ESTs	chr10	32139789	32139983	2	99	4	0	0	2
chr11	121300722	121300931	BB279318	BB279318	Mm.134230			ESTs, Weakly similar to A56430 fascin - mouse [M.musculus]				6	99	6	6	0	1
chr11	121303614	121303985	BG298996	BG298996	Mm.171166			ESTs				99	99	4	3	0	0
chr11	121380456	121383540	BI730443	BC014723	Mm.39200	18588	Pde6g	phosphodiesterase 6G, cGMP-specific, rod, gamma				8	99	24	23	0	3
chr12	3258257	3258673	BE982602	BE982602	Mm.151337			ESTs	chr2	26095979	26098652	99	99	3	0	0	0
chr12	3306504	3307195	BM937803	BM937803	Mm.150829			ESTs	chr17	39404296	39406412	99	0	3	0	3	0
chr12	3891937	3892086	BE981345	BE981345	Mm.151242			ESTs				99	99	3	0	0	0
chr12	5028636	5179783	BE981998	BE981998	Mm.152443			ESTs	chr2	23701047	23701381	99	99	4	0	0	0
chr12	5128275	5128929	BB279273	BB279273				ESTs	chr2	23666904	23669571	99	99	3	3	0	0
chr12	16770820	16775307	BG801102	NM_015764	Mm.117022	50495	5730583K22Rik	RIKEN cDNA 5730583K22 gene				99	0	1	0	1	0
chr12	16783937	16789790	BM940640	NM_015764	Mm.117022	50495	5730583K22Rik	RIKEN cDNA 5730583K22 gene				99	99	1	0	0	0
chr12	16792931	16796008	BE989069	NM_015764	Mm.117022	50495	5730583K22Rik	RIKEN cDNA 5730583K22 gene				99	99	1	0	0	0
chr12	16796000	16801364	BF463633	NM_015764	Mm.117022	50495	5730583K22Rik	RIKEN cDNA 5730583K22 gene				2	99	2	0	0	1
chr12	17077635	17078232	BE985855	BE985855	Mm.214750			ESTs, Weakly similar to I58401 protein-tyrosine kinase (EC 2.7.1.112) JAK3 - mouse [M.musculus]	chr2	11105887	11109955	99	0	3	0	1	0
chr12	17635415	17635819	BE983758	BE983758	Mm.151638			ESTs	chr2	10368457	10373681	99	99	3	0	0	0
chr12	21409699	21409933	BG801476	BG801476				ESTs	chr2	5617171	5624730	99	0	4	0	4	0
chr12	21411056	21411656	BG801756	BG801756	Mm.6238	20666	Sox11	SRY-box containing gene 11	chr2	5616638	5623554	11	0	11	0	11	1
chr12	45806942	45807234	BE983563	BE983563	Mm.151491			ESTs	chr14	28450534	28453171	99	99	3	0	0	0
chr12	46087976	46088644	BB279931	BB279931	Mm.208510			ESTs	chr14	28779869	28781717	3	99	3	3	0	1
chr12	46355118	46364246	BI737499	BI737499				ESTs	chr14	28946027	29245601	99	99	3	3	0	0
chr12	47582330	47582788	BE982944	BE982944	Mm.151464			ESTs, Highly similar to A-kinase anchor protein [Rattus norvegicus] [R.norvegicus]	chr14	30667793	30671111	99	99	3	0	0	0
chr12	59697857	59698391	BI202523	BI202523	Mm.21144			Mus musculus, clone MGC:30866 IMAGE:4010593, mRNA, complete cds				99	99	3	0	0	0
chr12	67562767	67590579	BB642782	NM_029444	Mm.107632	75801	4930447C04Rik	RIKEN cDNA 4930447C04 gene	chr14	58247752	58277836	3	99	3	3	0	1
chr12	67591646	67592129	BI990712	NM_011384	Mm.57138	20476	Six6	sine oculis-related homeobox 6 homolog (Drosophila)	chr14	58302082	58304576	6.5	0.75	13	3	4	2
chr12	67592713	67593312	BI987420	BI987420				ESTs	chr14	58302082	58307984	99	0	3	0	3	0
chr12	67594504	67594703	BB280418	BB280418	Mm.134259			EST	chr14	58303909	58307984	2	99	4	4	0	2
chr12	70311858	70313353	BB279119	BB279119				ESTs				99	99	4	4	0	0
chr12	70495708	70496022	BB280714	BB280714	Mm.224033			EST				99	99	3	3	0	0
chr12	70626759	70639650	BE996559	BE996559	Mm.152530			ESTs				3	99	3	0	0	1
chr12	71245399	71245794	BE987394	BE987394				ESTs	chr14	62530242	62533416	2	99	4	2	0	2
chr12	73823840	73824307	BE987582	BE987582	Mm.151850			ESTs	chr14	65614128	65614698	99	99	3	0	0	0
chr12	73890293	73899888	BI737587	BC016204	Mm.121647	77974	A930033N07Rik	RIKEN cDNA A930033N07 gene	chr14	65696416	65697186	9.75	99	39	35	0	4
chr12	75917199	76018001	BB280958	NM_080440	Mm.214758	110893	Slc8a3	solute carrier family 8 (sodium/calcium exchanger), member 3	chr14	68017652	68160713	99	99	4	4	0	0
chr12	76019191	76036696	BB642661	NM_080440	Mm.214758	110893	Slc8a3	solute carrier family 8 (sodium/calcium exchanger), member 3	chr14	68017652	68160713	99	99	1	1	0	0
chr12	76424761	76425141	BE983639	BE983639	Mm.151522			ESTs				99	99	3	0	0	0
chr12	77946651	77947391	BB277577	BB277577	Mm.224015			EST	chr14	70632369	70634607	99	99	4	4	0	0
chr12	79266207	79289202	BU502861	NM_007701	Mm.4405	12677	Chx10	C. elegans ceh-10 homeo domain containing homolog	chr14	72211288	72233110	99	1.12	18	9	8	0
chr12	79290326	79290926	BG805075	NM_007701	Mm.4405	12677	Chx10	C. elegans ceh-10 homeo domain containing homolog	chr14	72211288	72233110	99	0	1	0	1	0
chr12	79290935	79291237	BB279070	NM_007701	Mm.4405	12677	Chx10	C. elegans ceh-10 homeo domain containing homolog	chr14	72211288	72233110	2	99	2	1	0	1
chr12	81123383	81172325	BB642270	NM_011934	Mm.90048	26380	Esrrb	estrogen related receptor, beta	chr14	74411502	74470597	2	99	8	2	0	4
chr12	81218801	81223716	BI732148	NM_011934	Mm.90048	26380	Esrrb	estrogen related receptor, beta	chr14	74411502	74470597	2	99	2	2	0	1
chr12	81408394	81408569	BB279817	NM_144524	Mm.63979	68737	1110030H02Rik	RIKEN cDNA 1110030H02 gene	chr14	74759395	74781784	3	99	3	1	0	1
chr12	81894134	81894757	BE981807	BE981807	Mm.152442			ESTs				4	99	4	0	0	1
chr12	83086055	83086268	BE983406	BE983406	Mm.151396			ESTs	chr14	76402886	76407274	99	99	3	0	0	0
chr12	83826133	83826490	BE983647	BE983647	Mm.151652			ESTs	chr14	77122268	77123227	99	99	3	0	0	0
chr12	94540978	94541189	BE984558	BE984558	Mm.151499			ESTs	chr14	88599537	88599851	99	99	4	0	0	0
chr12	96052650	96052954	BE982452	BE982452	Mm.83641			ESTs, Moderately similar to thyroid hormone receptor interactor 11; thyroid receptor interacting protein 11 [Homo sapiens] [H.sapiens]	chr14	89941477	89942106	99	99	3	0	0	0
chr12	102506809	102507455	BB278406	BB278406	Mm.134139			EST	chr11	72969710	72970056	99	99	4	4	0	0
chr12	103867150	103867647	BE981088	BE981088	Mm.193841			ESTs	chr14	98754642	98760768	99	99	3	0	0	0
chr12	105077573	105108641	BI872479	NM_011973	Mm.27161	26448	Rage	renal tumor antigen	chr14	100090180	100141178	3	99	3	2	0	1
chr12	105363522	105363925	BE982717	BE982717	Mm.151347			ESTs	chr14	100564921	100565103	99	99	3	0	0	0
chr12	105589253	105594254	BG293958	BG293958				ESTs	chr14	100797185	100914759	3	99	3	3	0	1
chr12	105806695	105807399	BE980038	BE980038	Mm.196515	51928	D1Ertd692e	DNA segment, Chr 1, ERATO Doi 692, expressed	chr14	101193618	101198630	2.5	99	5	0	0	2
chr12	106253736	106255421	BQ925179	BQ925179	Mm.134213			ESTs	chr14	101798963	101803050	3	99	9	9	0	3
chr12	106417931	106418493	BE994143	BE994143	Mm.152347			ESTs	chr14	101992276	101995985	99	99	3	0	0	0
chr12	107301050	107301353	BE982223	BE982223	Mm.152437			ESTs	chr14	88416669	88417082	99	99	4	0	0	0
chr12	107413843	107414351	BE986067	BE986067	Mm.151685			ESTs				5	99	5	0	0	1
chr12	110263300	110263954	BM938118	BM938118	Mm.172471			ESTs, Weakly similar to simple repeat sequence-containing transcript [Mus musculus] [M.musculus]	chr19	21569848	21570956	6	2	6	4	2	1
chr12	110550546	110551070	BE983409	BE983409	Mm.151348			ESTs	chr7	156850974	156854161	5	99	5	0	0	1
chr13	3404892	3405213	BE982461	BE982461	Mm.152417			ESTs	chr10	5716663	5748816	99	99	7	0	0	0
chr13	6423425	6424025	BI990965	BI990965	Mm.86991			ESTs				7	1.5	7	3	2	1
chr13	9218194	9218570	BE983921	BE983921	Mm.151840			ESTs				99	99	3	0	0	0
chr13	13243985	13244198	BE984508	BC016506	Mm.39861	14706	Gng4	guanine nucleotide binding protein (G protein), gamma 4 subunit	chr1	233847605	233879676	99	99	4	1	0	0
chr13	18569848	18578217	BG297244	BC024817	Mm.39792			Mus musculus, Similar to amphiphysin, clone IMAGE:5357091, mRNA, partial cds	chr7	38069726	38147368	2.33	99	7	7	0	3
chr13	20939726	20940033	BE984668	BE984668	Mm.151515			ESTs	chr6	28180022	28180707	3	0	3	0	1	1
chr13	23375135	23375492	BE983366	BE983366	Mm.151846			ESTs				99	99	3	0	0	0
chr13	24246134	24246402	BE980111	BE980111	Mm.151143			ESTs				3	99	3	0	0	1
chr13	28842880	28843343	BE984780	BE984780	Mm.151540			ESTs	chr6	21247561	21254502	99	99	3	0	0	0
chr13	29302319	29302771	BE984667	BE984667	Mm.151514			ESTs	chr6	20635309	20635718	99	99	3	0	0	0
chr13	46047342	46047747	BE982400	BE982400	Mm.152516			ESTs, Weakly similar to 1502228A heavy neurofilament protein NF H [Rattus norvegicus] [R.norvegicus]	chr6	17338502	17340702	3	0	6	0	1	2
chr13	46560738	46561230	BE950053	BE950053	Mm.153975			ESTs, Moderately similar to kinesin family member 13A; homolog of mouse KIF13A mannose-6-phosphate receptor transporter [Homo sapiens] [H.sapiens]	chr6	18042918	18043329	2.5	0	5	0	1	2
chr13	46749691	46749838	BE983972	BE983972	Mm.151427			ESTs	chr6	18320363	18326302	99	99	3	0	0	0
chr13	46784617	46785283	BB277069	BB277069	Mm.208495			ESTs				99	99	4	4	0	0
chr13	46793215	46793887	BB277828	BB277828	Mm.107320			ESTs				6	99	6	6	0	1
chr13	48799106	48799673	BF466220	BF466220	Mm.196837			ESTs, Weakly similar to T2D3_HUMAN Transcription initiation factor TFIID 135 kDa subunit (TAFII-135) (TAFII135) (TAFII-130) (TAFII130) [H.sapiens]	chr9	86773859	86897483	2	99	4	0	0	2
chr13	50431474	50432134	BB280307	BB280307				ESTs	chr9	82174485	82174747	99	99	4	4	0	0
chr13	50943068	50943790	BF467490	BF467490	Mm.196839			ESTs				3	99	3	1	0	1
chr13	55144855	55145285	BE983304	BE983304	Mm.151448			ESTs	chr5	133774765	133777021	99	99	3	0	0	0
chr13	59106505	59106703	BB279211	BB279211				ESTs				99	99	3	3	0	0
chr13	61789229	61789592	BF461313	BF461313				ESTs	chr6	3139144	3211904	3	99	3	1	0	1
chr13	78476878	78477510	BE981371	BE981371	Mm.151247			ESTs	chr5	89179235	89179605	99	99	3	0	0	0
chr13	78511924	78516899	BI736193	AF435926	Mm.137091	110789	Mass1	monogenic, audiogenic seizure susceptibility 1	chr5	88948833	89426088	99	1	2	1	1	0
chr13	78537382	78541693	BU503735	AF435926	Mm.137091	110789	Mass1	monogenic, audiogenic seizure susceptibility 1	chr5	88948833	89426088	99	99	1	1	0	0
chr13	78605364	78614063	BI732968	AF435926	Mm.137091	110789	Mass1	monogenic, audiogenic seizure susceptibility 1	chr5	88948833	89426088	99	99	1	1	0	0
chr13	89473229	89473610	BG295556	BG295556				ESTs	chr17	50547153	50563597	99	99	3	3	0	0
chr13	96110865	96111312	BE950729	BE950729				ESTs	chr5	71152101	71153543	99	99	3	3	0	0
chr13	105251976	105252189	BE985922	BE985922	Mm.151686			ESTs	chr10	14850255	14850400	4	99	4	0	0	1
chr13	114319608	114320116	BE983644	BE983644	Mm.151795			ESTs	chr5	50474447	50479242	99	99	3	0	0	0
chr13	114853096	114853586	BF460891	BF460891	Mm.156105			ESTs				99	99	3	0	0	0
chr13	115219991	115221261	BM938633	BM938633	Mm.206101			ESTs	chr5	45571338	45993969	99	99	3	2	0	0
chr13	115221245	115222014	BU506053	NM_010408	Mm.8010	15165	Hcn1	hyperpolarization-activated, cyclic nucleotide-gated K+ 1	chr5	45570803	45994189	99	99	1	1	0	0
chr13	115596518	115597394	BQ951773	NM_010408	Mm.8010	15165	Hcn1	hyperpolarization-activated, cyclic nucleotide-gated K+ 1	chr5	45570803	45994189	99	99	5	3	0	0
chr13	115597996	115598945	BU505935	BU505935				ESTs	chr5	45568257	45572149	4	99	4	4	0	1
chr14	6272284	6272650	BE988078	BE988078	Mm.151897			ESTs	chr15	19390265	19390630	99	99	3	0	0	0
chr14	7689203	7689550	BE982409	BE982409	Mm.151323			ESTs	chr3	61271376	61274008	3	99	3	0	0	1
chr14	7761504	7762087	BF466440	BF466440	Mm.156493			ESTs	chr3	61341926	61348713	99	99	3	1	0	0
chr14	9261280	9261792	BE980014	BE980014	Mm.151132			ESTs				99	99	4	0	0	0
chr14	10103177	10103992	BU505626	BU505626				ESTs	chr18	63757260	63757376	2	99	8	6	0	4
chr14	11703637	11704181	BE981494	BE981494	Mm.151477			ESTs	chr7	139307397	139308001	4	99	4	0	0	1
chr14	18516028	18516542	BE981132	BE981132	Mm.193842			ESTs	chr10	77680446	77686809	99	99	3	0	0	0
chr14	21370478	21371164	BB278043	BB278043	Mm.212121			ESTs	chr3	56753632	56754177	99	99	3	3	0	0
chr14	22535812	22545696	BB642560	BB642560				ESTs	chr3	55532499	55592303	3	99	3	3	0	1
chr14	24011122	24011589	BE981064	BE981064				ESTs	chr3	53975918	53977423	99	99	3	0	0	0
chr14	24135930	24136106	BE983988	BE983988	Mm.151428			ESTs	chr3	53816657	53818407	99	99	3	0	0	0
chr14	27651349	27651921	BE981744	BE981744	Mm.153264			ESTs, Highly similar to A44224 DNA repair helicase ERCC6 - human [H.sapiens]	chr10	49617390	49619040	3	99	3	0	0	1
chr14	28681879	28682564	BM939952	BM939952	Mm.206197			ESTs				2.5	99	5	3	0	2
chr14	29068929	29071533	BQ946251	NM_015745	Mm.151562	19661	Rbp3	retinol binding protein 3, interstitial	chr10	47549685	47558580	109	32.33	109	97	3	1
chr14	32142782	32143458	BB281102	NM_021340	Mm.20460	57811	Rgr	retinal G protein coupled receptor	chr10	84964307	84964925	99	99	22	14	0	0
chr14	32161664	32164526	BB642655	NM_146245	Mm.37907	239037	MGC40670	hypothetical protein MGC40670	chr10	84948908	84954319	99	99	4	4	0	0
chr14	32169353	32170129	BQ946157	NM_146245	Mm.37907	239037	MGC40670	hypothetical protein MGC40670	chr10	84948908	84954319	99	99	2	2	0	0
chr14	32170370	32171323	BQ930617	NM_146245	Mm.37907	239037	MGC40670	hypothetical protein MGC40670	chr10	84948908	84954319	4.5	99	9	6	0	2
chr14	32174896	32175829	BB642322	BB642322	Mm.134302			ESTs, Weakly similar to T42626 secreted leucine-rich repeat-containing protein SLIT2 - mouse (fragment) [M.musculus]	chr10	84938890	84954319	99	99	9	9	0	0
chr14	32180535	32181207	BB278297	BB278297	Mm.134302			ESTs, Weakly similar to T42626 secreted leucine-rich repeat-containing protein SLIT2 - mouse (fragment) [M.musculus]	chr10	84938321	84939065	99	99	14	14	0	0
chr14	34576794	34577133	BE981982	BE981982	Mm.6213	18183	Nrg3	neuregulin 3				2	99	4	0	0	2
chr14	37442809	37443386	BI732660	BI732660				ESTs	chr14	50882678	50885796	99	99	3	3	0	0
chr14	40726165	40726828	BB279996	BB279996	Mm.131664			ESTs	chr14	54849994	54852914	99	99	3	3	0	0
chr14	43973026	43988446	BU503646	NM_023879	Mm.21662	77945	Rpgrip1	retinitis pigmentosa GTPase regulator interacting protein 1	chr14	19152398	19192529	12	99	24	24	0	2
chr14	43992361	43992624	BB277817	BB277817	Mm.131666	105417	AA415034	expressed sequence AA415034	chr14	19152293	19152557	99	99	4	4	0	0
chr14	44003214	44003496	BM936956	NM_023879	Mm.21662	77945	Rpgrip1	retinitis pigmentosa GTPase regulator interacting protein 1	chr14	19152398	19192529	99	0	1	0	1	0
chr14	44003700	44004445	BG295565	BG295565	Mm.21662	77945	Rpgrip1	retinitis pigmentosa GTPase regulator interacting protein 1	chr14	19161940	19165480	99	7	11	7	1	0
chr14	44007794	44012126	BU506392	NM_023879	Mm.21662	77945	Rpgrip1	retinitis pigmentosa GTPase regulator interacting protein 1	chr14	19152398	19192529	8	99	24	18	0	3
chr14	46607332	46608000	BB277212	NM_008736	Mm.20422	18185	Nrl	neural retina leucine zipper gene	chr14	21921356	21924502	6.67	99	20	18	0	3
chr14	46608502	46612045	BQ921947	NM_008736	Mm.20422	18185	Nrl	neural retina leucine zipper gene	chr14	21921356	21924502	99	99	46	44	0	0
chr14	55139276	55140006	BI730575	NM_146246	Mm.156664	239143	MGC38744	hypothetical protein MGC38744				99	99	2	2	0	0
chr14	55141578	55142177	BE985066	NM_146246	Mm.156664	239143	MGC38744	hypothetical protein MGC38744				99	99	7	4	0	0
chr14	55143614	55143983	BB278046	BB278046	Mm.138004			ESTs	chr12	24607730	24607835	99	99	7	2	0	0
chr14	57045207	57045843	BE981339	BE981339	Mm.151241			ESTs	chr8	27309595	27311761	99	99	3	0	0	0
chr14	84336906	84337578	BE985084	BE985084	Mm.151575			ESTs	chr9	15086670	15087869	99	99	4	0	0	0
chr14	111646185	111646556	BE984546	BE984546	Mm.151494			ESTs	chr13	96358488	96365457	4	99	4	0	0	1
chr15	7011934	7012305	BE983165	BE983165	Mm.151378			ESTs				99	99	3	0	0	0
chr15	7074047	7078517	BG296480	BG296480				ESTs	chr5	38521065	38647498	99	99	3	3	0	0
chr15	8130188	8130537	BE983895	BE983895	Mm.151797			ESTs	chr5	37225607	37230608	99	99	3	0	0	0
chr15	21662407	21663105	BB280023	BB280023	Mm.134232			ESTs				99	99	4	2	0	0
chr15	27824674	27825015	BE985749	BE985749	Mm.191411			ESTs	chr5	14483311	14483587	99	99	3	0	0	0
chr15	31384878	31385427	BE981504	BE981504	Mm.151261			ESTs, Weakly similar to A55817 cyclin-dependent kinase p130-PITSLRE - mouse [M.musculus]	chr5	10817702	10825850	5	99	5	3	0	1
chr15	35792278	35792676	BE988703	BE988703	Mm.156484			ESTs	chr10	34729172	34729621	99	99	3	0	0	0
chr15	36342106	36342602	BE989058	BE989058	Mm.151985			ESTs	chr6	74185899	74186555	99	99	4	0	0	0
chr15	36738529	36738660	BE986121	BE986121	Mm.151691			ESTs				99	99	4	0	0	0
chr15	41626929	41627253	BE982304	BE982304	Mm.40859			ESTs	chr8	106335451	106335658	2.33	99	7	0	0	3
chr15	58460310	58461059	BG404047	NM_009572	Mm.37216	22770	Zhx1	zinc fingers and homeoboxes protein 1	chr8	123403603	123411033	3	99	3	3	0	1
chr15	67432158	67432572	BE986123	BE986123	Mm.151692			ESTs				99	99	4	0	0	0
chr15	76259915	76260451	BE983515	BE983515	Mm.151849			ESTs				2	99	4	0	0	2
chr15	80260783	80261215	BF464579	BF464579	Mm.21921	56699	Borg4-pending	binder of Rho GTPase 4	chr22	35498152	35504318	99	99	4	1	0	0
chr15	81674967	81675080	BE983672	BE983672	Mm.151801			ESTs, Weakly similar to T27051 hypothetical protein Y49E10.10 - Caenorhabditis elegans [C.elegans]	chr22	37333385	37338350	3	99	3	0	0	1
chr15	83052973	83053336	BE988919	BE988919	Mm.41226	24050	2003-09-03	septin 3	chr22	39004820	39008864	99	99	3	0	0	0
chr15	85356586	85357270	BF468042	BF468042					chr22	41528083	41529102	99	99	4	3	0	0
chr15	94426996	94427339	BE985530	BE985530	Mm.151623			ESTs	chr12	42981977	42982328	99	99	3	0	0	0
chr15	99761632	99762072	BE987443	BE987443	Mm.151835			ESTs, Moderately similar to T03455 ALR protein - human [H.sapiens]	chr12	49310439	49424212	99	99	3	0	0	0
chr15	99804651	99805249	BG294718	BG294718					chr12	49329031	49331572	99	99	3	3	0	0
chr15	101532628	101545818	BE995734	BE995734	Mm.188701	19009	Pou6f1	POU domain, class 6, transcription factor 1				4	99	4	0	0	1
chr15	101774793	101775295	BE986960	BE986960	Mm.37359	106051	AW493845	expressed sequence AW493845	chrX	109186487	109187170	2	99	4	1	0	2
chr15	101922006	101922347	BE988125	BE988125	Mm.156799			ESTs	chr12	52265606	52265848	99	99	8	0	0	0
chr15	101922341	101922927	BE986535	BE986535	Mm.151739			ESTs, Highly similar to 2203417A voltage gated Na channel Scn8a [Mus musculus] [M.musculus]	chr12	52265551	52265848	4	99	4	0	0	1
chr15	102072986	102076151	BU503200	NM_144790	Mm.152952	208258	MGC31569	hypothetical protein MGC31569	chr12	52660046	52662234	99	99	19	14	0	0
chr15	102225676	102226126	BE981829	BE981829	Mm.151284			ESTs	chr12	52498755	52502784	99	99	3	0	0	0
chr15	104295344	104313796	BI734334	NM_013866	Mm.14099	29813	Zfp385	zinc finger protein 385	chr12	54889664	54905097	5.25	99	21	21	0	4
chr16	3440340	3443505	BE986291	BE986291	Mm.151696			ESTs	chr16	3662248	3685826	2.5	99	5	0	0	2
chr16	8122806	8123059	BB278515	BB278515	Mm.64662			ESTs	chr16	8699428	8704043	2	99	4	4	0	2
chr16	10086314	10086703	BF462873	BF462873	Mm.156258			ESTs				99	99	3	0	0	0
chr16	14770620	14770997	BF464090	BF464090				ESTs				99	99	3	1	0	0
chr16	17384646	17384807	BB277869	BB277869	Mm.185940			EST	chr22	16070507	16078110	3	99	3	3	0	1
chr16	17698534	17699491	BE982313	BE982313	Mm.154094			ESTs	chr22	17059771	17073196	5	99	5	0	0	1
chr16	17891949	17892467	BE981581	BE981581				ESTs				99	99	3	0	0	0
chr16	28691026	28691544	BE986975	BE986975	Mm.151786			ESTs	chr3	189699727	189707160	3	99	3	0	0	1
chr16	30165062	30165204	BE982846	BE982846				ESTs				99	99	5	0	0	0
chr16	30176664	30177313	BE981173	BE981173	Mm.216289			ESTs				99	99	3	0	0	0
chr16	34748750	34749185	BE982882	BE982882	Mm.151757			ESTs				99	99	3	0	0	0
chr16	34752791	34753440	BB278837	BB278837	Mm.225873			ESTs, Highly similar to KMLS_HUMAN Myosin light chain kinase, smooth muscle and non-muscle isozymes (MLCK) [Contains: Telokin (Kinase related protein) (KRP)] [H.sapiens]	chr3	120107235	120109131	2	99	4	4	0	2
chr16	36928013	36928357	BE982713	BE982713	Mm.151449			ESTs	chr3	117793455	117799935	2	99	4	1	0	2
chr16	38030385	38030815	BE988733	BE988733	Mm.151956			ESTs	chr3	116234246	116234734	99	0	3	0	1	0
chr16	56381030	56388051	BB591635	BB591635				ESTs	chr3	97600435	97715522	99	99	5	5	0	0
chr16	56438115	56444902	BG261805	BG261805	Mm.151998			ESTs, Weakly similar to I55454 neuroglycan C precursor - rat [R.norvegicus]	chr3	97600435	97715522	3	99	3	2	0	1
chr16	56448752	56449413	BI735684	BI735684	Mm.156517			ESTs				99	99	4	2	0	0
chr16	67976691	67977272	BE986517	BE986517	Mm.151636			ESTs	chr3	82762659	82762812	99	99	3	0	0	0
chr16	68111279	68111492	BE954290	BE954290	Mm.171132			ESTs	chr3	82640117	82645820	3	2	3	2	1	1
chr16	97111537	97111863	BE951872	BE951872	Mm.215648			ESTs	chr21	37296756	37297893	2.5	0.33	5	1	3	2
chr17	6020120	6020425	BE982785	BE982785	Mm.151353			ESTs	chr6	154670121	154675212	99	99	3	0	0	0
chr17	10116450	10116747	BF464862	BF464862				ESTs	chr6	162663470	162663815	99	99	3	0	0	0
chr17	20571725	20572023	BE988309	BE988309	Mm.151924			ESTs				3	99	3	0	0	1
chr17	23018367	23018817	BE982377	BE982377	Mm.151903			ESTs	chr16	2845707	2847839	99	99	5	0	0	0
chr17	24107357	24107482	BE982122	BE982122	Mm.43081	30957	Mapk8ip3	mitogen-activated protein kinase 8 interacting protein 3	chr16	1810744	1815730	3	99	3	0	0	1
chr17	25770389	25770599	BI736622	BC033599	Mm.151784			Mus musculus, clone MGC:40657 IMAGE:4502388, mRNA, complete cds				99	99	1	1	0	0
chr17	25927716	25927893	BB277035	BB277035	Mm.131813			ESTs	chr5	172774670	172776279	2	99	4	4	0	2
chr17	26108450	26108919	BE953938	BE953938	Mm.150827			ESTs				99	0	3	0	3	0
chr17	27563945	27566685	BU506101	AF105711	Mm.42102	22157	Tulp1	tubby like protein 1	chr6	35467776	35479585	99	99	44	40	0	0
chr17	29059969	29060618	BB277973	BB277973				ESTs	chr6	37621863	37625189	99	99	3	3	0	0
chr17	30893232	30893674	BI202560	BI202560	Mm.1228	12954	Cryaa	crystallin, alpha A				4.33	0	13	0	3	3
chr17	35009611	35010089	BE981920	BE981920	Mm.75983	66450	2610025H06Rik	RIKEN cDNA 2610025H06 gene	chr6	30641280	30649309	3	99	3	0	0	1
chr17	45040266	45040724	BE987237	BE987237	Mm.151721			ESTs	chr6	43750143	43756016	99	99	3	0	0	0
chr17	45401768	45414366	BE950675	AF227194	Mm.116965	57908	Zfp318	zinc finger protein 318	chr6	43306838	43335327	3	1	3	1	1	1
chr17	45933030	45942522	BQ946742	NM_008938	Mm.5032	19133	Prph2	peripherin 2	chr6	42674279	42692255	99	99	62	44	0	0
chr17	45944585	45944760	BE984509	BE984509	Mm.151487			ESTs	chr6	42666477	42675022	99	99	5	1	0	0
chr17	45947146	45947441	BE950099	NM_008938	Mm.5032	19133	Prph2	peripherin 2	chr6	42674279	42692255	99	99	6	6	0	0
chr17	46412915	46419736	BI734113	NM_146079	Mm.59151	224830	MGC36472	hypothetical protein MGC36472	chr6	42155498	42164637	36	99	72	70	0	2
chr17	46415735	46415909	BB277280	BB277280	Mm.131640			ESTs	chr6	42155489	42164637	99	99	3	3	0	0
chr17	57947058	57947609	BF466392	BF466392	Mm.156489			ESTs				99	99	3	0	0	0
chr17	57948381	57953554	BG295135	BC027128	Mm.179408	69239	2610034M16Rik	RIKEN cDNA 2610034M16 gene	chr5	102427981	102494635	1.33	99	4	4	0	3
chr17	58037059	58043223	BI730457	BC027128	Mm.179408	69239	2610034M16Rik	RIKEN cDNA 2610034M16 gene	chr5	102427981	102494635	99	99	6	6	0	0
chr17	58044458	58061077	BG293117	BG293117				ESTs	chr5	102427981	102523873	99	99	5	5	0	0
chr17	66934206	66934883	BB279432	BB279432	Mm.132588			ESTs				3	0.5	3	1	2	1
chr17	70885597	70886271	BB278558	NM_146082	Mm.134151	225004	MGC38716	hypothetical protein MGC38716				99	99	3	3	0	0
chr17	70890890	70891451	BI735140	NM_146082	Mm.134151	225004	MGC38716	hypothetical protein MGC38716				99	99	2	2	0	0
chr17	70891607	70892270	BB642359	NM_146082	Mm.134151	225004	MGC38716	hypothetical protein MGC38716				99	99	3	3	0	0
chr17	70893735	70894671	BU506033	BU506033				ESTs	chr2	29215280	29217874	99	99	7	7	0	0
chr17	84909135	84915866	BE949511	BE949511	Mm.150838	77868	E130112H22Rik	RIKEN cDNA E130112H22 gene	chr2	45120142	45168773	5	0.67	10	4	6	2
chr17	84918713	84919310	BG807874	BG807874	Mm.15630	20473	Six3	sine oculis-related homeobox 3 homolog (Drosophila)	chr2	45120142	45168773	99	0	8	0	8	0
chr17	86110840	86111850	BG296898	BG296898				ESTs	chr2	46605666	46606129	99	99	5	5	0	0
chr18	16881597	16881974	BE996354	BE996354	Mm.156488			ESTs	chr18	25689711	25694565	99	99	3	0	0	0
chr18	23424987	23661093	BG296135	BG296135	Mm.3386	13527	Dtna	dystrobrevin alpha	chr18	32407714	32495903	99	99	3	3	0	0
chr18	32026364	32026766	BE983950	BE983950	Mm.151624			ESTs				3	99	3	0	0	1
chr18	36943191	36943596	BE981993	BE981993	Mm.151741			ESTs	chr5	139854774	139857329	99	99	3	0	0	0
chr18	37364953	37365569	BB282383	BB282383	Mm.209872			ESTs	chr5	140195353	140198316	4	99	4	4	0	1
chr18	37842822	37843295	BG261715	BG261715	Mm.172449			ESTs				3	99	3	3	0	1
chr18	38002310	38002804	BE986672	NM_033582	Mm.171236	93707	Pcdhgc4	protocadherin gamma subfamily C, 4	chr5	140681172	140708977	1	99	1	0	0	1
chr18	38003679	38003907	BF461476	NM_033582	Mm.171236	93707	Pcdhgc4	protocadherin gamma subfamily C, 4	chr5	140681172	140708977	3	0	3	0	1	1
chr18	40545275	40545564	BE982475	BE982475	Mm.151767			ESTs				99	99	5	0	0	0
chr18	43048904	43049338	BE984100	BE984100	Mm.151643			ESTs	chr5	146216177	146221025	99	99	3	0	0	0
chr18	47454488	47455086	BG802220	NM_018744	Mm.9212	20358	Sema6a	sema domain, transmembrane domain (TM), and cytoplasmic domain, (semaphorin) 6A	chr5	115552006	115609851	99	0	1	0	1	0
chr18	47482380	47552553	BE987623	NM_018744	Mm.9212	20358	Sema6a	sema domain, transmembrane domain (TM), and cytoplasmic domain, (semaphorin) 6A	chr5	115552006	115609851	2.5	99	5	0	0	2
chr18	55171219	55171998	BG293263	BG293263	Mm.84730			ESTs, Highly similar to T17318 hypothetical protein DKFZp434M098.1 - human (fragment) [H.sapiens]	chr5	123540499	123668100	3	0.2	6	1	5	2
chr18	55254220	55254565	BE988206	BE988206					chr5	123700914	123706555	3	0	3	0	1	1
chr18	61470057	61470628	BE981092	BE981092	Mm.151214			ESTs, Weakly similar to CAMP [Mus musculus] [M.musculus]	chr5	149450269	149451045	99	99	4	0	0	0
chr18	61517755	61530050	BU505837	NM_146086	Mm.1370	225600	MGC25111	hypothetical protein MGC25111	chr5	149317581	149394532	99	99	34	34	0	0
chr18	61561513	61584851	BI737116	NM_146086	Mm.1370	225600	MGC25111	hypothetical protein MGC25111	chr5	149317581	149394532	4.5	99	9	9	0	2
chr18	61585754	61586386	BB642456	BB642456	Mm.1370	225600	MGC25111	hypothetical protein MGC25111	chr5	149303499	149304889	99	99	5	5	0	0
chr18	61623477	61623799	BE995293	BE995293	Mm.156345			ESTs	chr5	149268353	149268503	99	99	3	0	0	0
chr18	64660024	64660564	BG801616	BG801616				ESTs	chr18	55133823	55174278	99	0	3	0	2	0
chr18	64713453	64714099	BM937467	BM937467				ESTs	chr18	55181078	55184857	99	0	5	0	5	0
chr18	66273249	66273639	BE951347	NM_013833	Mm.3499	19434	Rax	retina and anterior neural fold homeobox	chr18	56768321	56772526	99	0	3	0	3	0
chr18	66277030	66277688	BB642844	NM_013833	Mm.3499	19434	Rax	retina and anterior neural fold homeobox	chr18	56768321	56772526	99	8	9	8	1	0
chr18	66287595	66288356	BG298739	BG298739					chr18	56778996	56779209	99	99	3	3	0	0
chr18	66295304	66309630	BU506061	NM_145493	Mm.192285	225644	LOC225644	similar to hypothetical protein FLJ13993	chr18	56795677	56817874	20	99	20	20	0	1
chr18	68064073	68064290	BE986455	BE986455	Mm.151730			ESTs				99	99	3	0	0	0
chr18	68166896	68168584	BE982606	BE982606	Mm.151338			ESTs	chr18	12945907	13137298	99	99	3	0	0	0
chr18	70925958	70926280	BE983851	BE983851	Mm.151833			ESTs	chr18	51902007	51902168	99	99	4	0	0	0
chr18	72684104	72684706	BG801000	BG801000				ESTs	chr18	50071939	50072806	3	0	3	0	3	1
chr18	72686883	72687480	BG800693	BG800693				ESTs	chr18	50064992	50065707	99	0	4	0	4	0
chr18	74117488	74117663	BE982374	BE982374	Mm.151318			ESTs	chr18	48684898	48695407	99	99	5	0	0	0
chr18	78165628	78166132	BF461149	BF461149	Mm.156127			ESTs				99	99	4	0	0	0
chr18	78180828	78181237	BE983989	BE983989	Mm.35737			ESTs	chrX	18428370	18428532	2	99	4	0	0	2
chr18	83108907	83109237	BE995207	BE995207	Mm.2992	17196	Mbp	myelin basic protein	chr18	74317738	74318660	3	99	3	0	0	1
chr19	3107438	3108152	BE981476	BE981476	Mm.151740			ESTs, Moderately similar to estrogen related receptor, alpha; estrogen receptor related 1 [Mus musculus] [M.musculus]	chr11	66587594	66590716	99	99	7	0	0	0
chr19	4358352	4393786	BF462733	BF462733	Mm.156390			ESTs, Weakly similar to NX1A_MOUSE_1 [Segment 1 of 2] Neurexin 1-alpha (Neurexin I-alpha) [M.musculus]	chr11	66890522	66996826	3	99	3	0	0	1
chr19	5891069	5891912	BG297260	BG297260				ESTs	chr11	68777150	68782235	10	99	10	10	0	1
chr19	6683426	6684063	BB642167	BB642167				ESTs	chr11	69719508	69724905	5	99	5	5	0	1
chr19	6684269	6687921	BQ946964	NM_144532	Mm.216448	73660	2410038D05Rik	RIKEN cDNA 2410038D05 gene	chr11	69718752	69721280	99	99	11	10	0	0
chr19	6688096	6688377	BB278269	BB278269	Mm.70121			ESTs	chr11	69718318	69720976	5	99	5	4	0	1
chr19	6952988	6953220	BE981215	BE981215	Mm.224705			ESTs	chr11	70373857	70380569	5	99	5	0	0	1
chr19	7107534	7107858	BE982543	BE982543	Mm.151335			ESTs				4	99	4	0	0	1
chr19	8288559	8289880	BU506309	NM_009073	Mm.679	19881	Rom1	rod outer segment membrane protein 1	chr11	64893715	64895560	5.46	99	71	71	0	13
chr19	8316881	8317549	BB281189	BB281189	Mm.165979			ESTs	chr11	64861832	64869682	3	99	3	3	0	1
chr19	8478733	8479009	BF461638	BF461638	Mm.156163			ESTs	chr11	64637559	64637735	99	99	3	0	0	0
chr19	18579017	18579456	BF461676	BF461676	Mm.156168			ESTs	chr9	68301752	68350482	99	99	3	0	0	0
chr19	18580731	18581331	BG807713	BG807713				ESTs	chr9	68344971	68351852	99	1	3	1	1	0
chr19	18581751	18582031	BF455762	BF455762				ESTs	chr9	68344302	68350858	3	99	3	1	0	1
chr19	18582312	18582734	BE954877	BE954877	Mm.150526			ESTs	chr9	68344536	68347837	2.5	0	5	0	5	2
chr19	18584197	18598758	BE950169	NM_146095	Mm.222955	225998	MGC38728	hypothetical protein MGC38728	chr9	68289520	68345091	6	5	6	5	1	1
chr19	18624207	18647672	BB642369	NM_146095	Mm.222955	225998	MGC38728	hypothetical protein MGC38728	chr9	68289520	68345091	3.33	1	10	5	5	3
chr19	18720207	18720807	BG804635	BG804635				ESTs	chr9	68193817	68196910	99	0	4	0	4	0
chr19	22646307	22646907	BG800305	BG800305				ESTs	chr9	64188083	64191751	99	0.5	3	1	2	0
chr19	22647553	22647719	BE984135	BE984135	Mm.92048			ESTs	chr9	64188083	64192321	2	0	4	0	1	2
chr19	27064263	27066840	BE985130	BE985130	Mm.136988			ESTs	chr9	2883422	2884004	99	99	5	0	0	0
chr19	27065251	27065999	BG262034	BG262034				ESTs	chr9	2883422	2884004	99	99	3	3	0	0
chr19	28854696	28855359	BE989087	BE989087	Mm.151788			ESTs	chr9	4946669	4947710	4	99	4	0	0	1
chr19	29251486	29251761	BB277803	BB277803	Mm.125515	77779	A930007I19Rik	RIKEN cDNA A930007I19 gene				99	99	3	3	0	0
chr19	31242678	31243014	BE987146	BE987146	Mm.153247			ESTs				99	99	3	0	0	0
chr19	31384107	31384491	BE987836	BE987836	Mm.153077			ESTs	chr10	51741440	51741914	99	99	3	0	0	0
chr19	32551052	32551246	BE985501	BE985501	Mm.34243			ESTs	chr12	125035091	125035408	3	99	3	0	0	1
chr19	37780322	37787783	BI734318	NM_033614	Mm.196971	110855	Pde6c	phosphodiesterase 6C, cGMP specific, cone, alpha prime	chr10	94265742	94315661	99	99	2	2	0	0
chr19	37828589	37828936	BQ933394	NM_033614	Mm.196971	110855	Pde6c	phosphodiesterase 6C, cGMP specific, cone, alpha prime	chr10	94265742	94315661	99	99	1	1	0	0
chr19	44025440	44025811	BE983033	BE983033	Mm.151365			ESTs	chr10	100909199	100915069	99	99	3	0	0	0
chr19	46233254	46233845	BB279179	BB279179	Mm.208968			ESTs, Weakly similar to pleckstrin and Sec7 domain protein [Homo sapiens] [H.sapiens]	chr10	103063547	103069751	2.5	99	5	5	0	2
chr19	46234467	46236493	BG293421	BG293421				ESTs	chr10	103056788	103069995	99	99	3	3	0	0
chr19	46940352	46940943	BI987716	NM_146100	Mm.226805	226180	MGC25352	hypothetical protein MGC25352	chr10	103930141	103940117	21	0.33	21	5	15	1
chr19	47176209	47176882	BB278980	BB278980	Mm.150941			ESTs	chr10	104223952	104243329	3	99	3	3	0	1
chr19	50088611	50089369	BM932752	NM_021377	Mm.103785	58178	Sorcs-pending	VPS10 domain receptor protein SORCS	chr10	107230125	107817492	99	99	1	0	0	0
chr19	50227052	50620535	BG805061	NM_021377	Mm.103785	58178	Sorcs-pending	VPS10 domain receptor protein SORCS	chr10	107230125	107817492	99	0	1	0	1	0
chr19	50620551	50621151	BG805844	NM_021377	Mm.103785	58178	Sorcs-pending	VPS10 domain receptor protein SORCS	chr10	107230125	107817492	1	0	1	0	1	1
chr19	56645937	56646511	BG294482	BG294482	Mm.40137			ESTs				4	99	4	4	0	1
chrX	3781362	3784946	BB642737	NM_019582	Mm.133806	54652	Cacna1f	calcium channe, voltage-dependent, alpha 1F subunit	chrX	47844550	47871268	99	99	6	6	0	0
chrX	3785141	3788497	BU505721	NM_019582	Mm.133806	54652	Cacna1f	calcium channe, voltage-dependent, alpha 1F subunit	chrX	47844550	47871268	99	99	2	2	0	0
chrX	3790334	3791698	BB281900	NM_019582	Mm.133806	54652	Cacna1f	calcium channe, voltage-dependent, alpha 1F subunit	chrX	47844550	47871268	99	99	3	3	0	0
chrX	3799522	3801234	BF467398	NM_019582	Mm.133806	54652	Cacna1f	calcium channe, voltage-dependent, alpha 1F subunit	chrX	47844550	47871268	99	99	1	0	0	0
chrX	3805974	3808312	BM933044	NM_019582	Mm.133806	54652	Cacna1f	calcium channe, voltage-dependent, alpha 1F subunit	chrX	47844550	47871268	99	99	11	8	0	0
chrX	4168583	4168711	BF464815	BF464815	Mm.156393			ESTs	chrX	47493026	47496989	99	99	3	0	0	0
chrX	7250085	7250429	BE988061	BE988061	Mm.151895			ESTs				99	99	4	0	0	0
chrX	42448871	42449268	BE984754	BE984754	Mm.151530			ESTs	chrX	427993	428759	99	99	3	0	0	0
chrX	54266643	54334236	BE988596	BE988596	Mm.103804			ESTs, Weakly similar to CG1_HUMAN CG1 protein (F18) [H.sapiens]	chrX	143940727	143983999	3	99	3	0	0	1
chrX	56741992	56742339	BE984883	BE984883	Mm.151555			ESTs	chrX	146940789	146945408	99	99	5	0	0	0
chrX	57344012	57361747	BI739493	NM_008106	Mm.89948	14539	Opn1mw	opsin 1 (cone pigments), medium-wave-sensitive (color blindness, deutan)	chrX	148444807	148450685	2.33	99	14	12	0	6
chrX	58483726	58484066	BE986137	BE986137	Mm.16366	17763	Mtcp1	mature T-cell proliferation 1	chrX	148312602	148314877	99	99	4	1	0	0
chrX	68565269	68602035	BE984681	BE984681	Mm.119646			ESTs, Weakly similar to T17217 hypothetical protein DKFZp434D2050.1 - human [H.sapiens]	chrX	29352261	29380414	2	99	4	0	0	2
chrX	83451187	83452715	BF463148	NM_133205	Mm.156960	170735	Arr3	arrestin 3, retinal	chrX	65673852	65678042	99	99	22	15	0	0
chrX	83454462	83454851	BI731565	BI731565	Mm.206108			ESTs	chrX	65675517	65676421	99	99	3	2	0	0
chrX	84500117	84500815	BM933034	BM933034	Mm.156212			ESTs, Moderately similar to O-linked GlcNAc transferase; O-GlcNAc transferase (uridine diphospho-N-acetylglucosamine:polypeptide beta-N-acetylglucosaminyl transferase); uridine diphospho-N-acetylglucosamine:polypeptide beta-N-acetylglucosa	chrX	66938015	66941558	2	99	8	1	0	4
chrX	91636721	91637242	BB283357	BB283357	Mm.129149			ESTs	chrX	75542035	75546999	3	99	3	3	0	1
chrX	121313750	121314512	BI732507	BI732507				ESTs				99	99	3	1	0	0
chrX	121338291	121351568	BB277136	BB277136	Mm.208511			ESTs, Weakly similar to CYGE_MOUSE Guanylyl cyclase GC-E precursor (Guanylate cyclase 2E) [M.musculus]	chrX	103928391	104022190	99	99	4	4	0	0
chrX	121341005	121341605	BE987294	BE987294	Mm.151820			ESTs	chrX	103928391	104022190	99	99	3	0	0	0
chrX	121423339	121430891	BB591410	BB591410				ESTs	chrX	103928391	104022190	99	99	3	1	0	0
chrX	123053726	123054152	BF455599	BF455599	Mm.132269			ESTs	chrX	105766127	105771765	99	0	4	0	1	0
chrX	127513943	127514127	BE984127	BE984127	Mm.151710			ESTs	chrX	429056	430027	99	0	4	0	1	0
chrX	137869338	137896415	BU504650	AF073780	Mm.41982	20147	Rs1h	retinoschisis 1 homolog (human)	chrX	18203813	18209505	99	19	20	19	1	0
chrX	137896418	137897214	BI738032	AF073780	Mm.41982	20147	Rs1h	retinoschisis 1 homolog (human)	chrX	18203813	18209505	1	99	2	2	0	2
chrX	137897497	137898083	BM937297	AF073780	Mm.41982	20147	Rs1h	retinoschisis 1 homolog (human)	chrX	18203813	18209505	99	99	3	3	0	0
chrX	137898591	137899246	BI730070	AF073780	Mm.41982	20147	Rs1h	retinoschisis 1 homolog (human)	chrX	18203813	18209505	99	99	5	5	0	0
chrX	137899683	137900456	BU503214	AF073780	Mm.41982	20147	Rs1h	retinoschisis 1 homolog (human)	chrX	18203813	18209505	99	99	11	10	0	0
chrX	137900577	137900851	BB278386	AF073780	Mm.41982	20147	Rs1h	retinoschisis 1 homolog (human)	chrX	18203813	18209505	99	99	3	3	0	0
chrX	142274704	142401443	BG404477	BG404477				ESTs	chrX	14044191	14193495	99	99	3	3	0	0
chrUn	20264523	20264947	BE984811	BE984811	Mm.151705			ESTs, Weakly similar to S10889 proline-rich protein - human [H.sapiens]	chr5	122621164	122621569	4	99	4	0	0	1
chrUn	45011299	45011773	BM938056	BM938056	Mm.1948	21648	Tctex1	t-complex testis expressed 1	chr6	158496887	158498339	2	1	4	2	2	2
chrUn	80582029	80582470	BG294401	BG294401	Mm.150212	78672	9530057J20Rik	RIKEN cDNA 9530057J20 gene	chr15	45709751	45710029	3	99	3	3	0	1
chrUn	127633676	127634016	BM932587	BM932587	Mm.134354			ESTs, Weakly similar to 2122283A Wiskott-Aldrich syndrome protein [Mus musculus] [M.musculus]	chr5	60659559	60659897	7	99	7	5	0	1
chrUn	131307301	131307824	BE949922	BE949922	Mm.138073			ESTs, Weakly similar to ENC1_MOUSE Ectoderm-neural cortex-1 protein (ENC-1) [M.musculus]	chr2	168657813	168658137	99	0	4	0	1	0
chrUn			BU502802	BU502802				ESTs				54	99	54	54	0	1
chrUn			BE981015	BE981015	Mm.152473			ESTs				8	99	8	0	0	1
chrUn			BE984317	BE984317	Mm.151812			ESTs				2	99	4	1	0	2
chrUn			BI202682	BI202682	Mm.156380			ESTs, Weakly similar to STS_MOUSE Steryl-sulfatase precursor (Steroid sulfatase) (Steryl-sulfate sulfohydrolase) (Arylsulfatase C) (ASC) [M.musculus]				99	99	4	0	0	0
chrUn			BG801442	BG801442				ESTs				99	0	4	0	4	0
chrUn			BE983761	BE983761	Mm.151415			ESTs, Moderately similar to JC4913 anti-sigma cross-reacting protein homolog I alpha precursor - human [H.sapiens]				3	99	3	0	0	1
chrUn			BB642431	BB642431				ESTs				99	99	3	3	0	0
chrUn			BE984265	BE984265	Mm.191375			EST				99	99	3	1	0	0
chrUn			BE985589	BE985589	Mm.193880			EST				99	99	3	0	0	0
chrUn			BE983621	BE983621	Mm.151408			ESTs				99	99	3	0	0	0
chrUn			BQ937973	BQ937973	Mm.206089			ESTs				3	99	3	3	0	1
chrUn			BF462277	BF462277	Mm.219092			ESTs, Moderately similar to zinc finger protein 291 [Homo sapiens] [H.sapiens]				3	99	3	1	0	1
chrUn			BE954135	BE954135	Mm.191174			ESTs				99	99	3	2	0	0
chrUn			BE984434	BE984434	Mm.151478			ESTs				99	99	3	0	0	0
chrUn			BE986102	BE986102	Mm.151688			ESTs				99	99	3	0	0	0
chrUn			BE980992	BE980992				ESTs				99	99	3	0	0	0
chrUn			BE994207	BE994207	Mm.151639			ESTs, Weakly similar to R5EC9 ribosomal protein L9 [validated] - Escherichia coli (strain K-12) [E.coli]				99	99	3	0	0	0
chrUn			BE981356	BE981356				ESTs				99	99	3	0	0	0
chrUn			BE986253	BE986253	Mm.151711			ESTs				99	99	3	0	0	0
