# Supplementary material for: Comprehensive in silico functional specification of mouse retina transcripts
Source: BMC Genomics. 2005 Mar 18;6:40. doi: 10.1186/1471-2164-6-40 (PMC1083414; doi:10.1186/1471-2164-6-40)
Supplement: Additional File 4 — Gene list of RTC-L and RTC-P. [file 1471-2164-6-40-S4.xls]

## Sheet: Sheet1
Additional file 4. RTC-L and RTC-P expression profiles
MmChr	coreRTC	mRNA ref	UniGene	symbl	title	RTC-L_rato10	RTC-L_rato15	RTC-P_rato10	RTC-P_rato15	Anum	Dnum	Enum	Nnum	Cnum	B1	B0	Br	C1	C0	Cr	D1	D0	Dr	P1	P0	Pr
chr01	BE985557	BE985557	Mm.100666	1200013B22Rik	RIKEN cDNA 1200013B22 gene	RTC-L_rato10				5	0	0	3	19	0.84	-0.38	1.23	0.21	0.03	0.17	-0.86	-0.81	-0.05	1.94	0.8	1.14
chr01	BQ938828	BQ938828	Mm.144143	1600013L13Rik	RIKEN cDNA 1600013L13 gene	RTC-L_rato10				7	4	2	2	20	0.56	0.92	-0.35	0.33	-0.24	0.57	-0.86	-0.04	-0.82	6.23	4.96	1.27
chr01	BF462199	BC034189	Mm.28995	2010009J12Rik	RIKEN cDNA 2010009J12 gene	RTC-L_rato10				5	1	0	4	33	-0.53	-1.31	0.78	-0.97	-1.79	0.82	-0.86	-0.3	-0.56	0.67	0.59	0.08
chr01	BF464230	BC022925	Mm.21954	2310050N11Rik	RIKEN cDNA 2310050N11 gene	RTC-L_rato10				3	2	0	8	31	1.01	0.25	0.76	1.19	1.5	-0.31	0.33	0.13	0.2	-0.28	-1.69	1.42
chr01	BE985628	BE985628	Mm.154303	4930544G21Rik	RIKEN cDNA 4930544G21 gene	RTC-L_rato10				9	3	0	0	5	-1.59	-1.31	-0.28	-2.38	-1.79	-0.59	-0.86	-0.81	-0.05	1.15	-0.73	1.88
chr01	BB279877	BB279877	Mm.220901	AI649174	expressed sequence AI649174	RTC-L_rato10				4	2	0	9	30	-0.25	-0.44	0.19	-0.41	-0.31	-0.1	-0.32	-0.81	0.49	-0.52	-1.89	1.37
chr01	BI739555	NM_133239	Mm.216475	Crb1	crumbs homolog 1 (Drosophila)	RTC-L_rato10	RTC-L_rato15	RTC-P_rato10	RTC-P_rato15	13	11	0	3	4	0.63	-1.31	1.94	0.54	-1.79	2.33	0.98	-0.81	1.79	0.03	-1.82	1.85
chr01	BE985636	NM_019962	Mm.33956	Kif21b	kinesin family member 21B	RTC-L_rato10				5	1	0	1	0	1.76	1.92	-0.16	2.16	-1	3.16	0	-0.01	0.01	1.55	0.54	1.02
chr01	BE988747	BC025221	Mm.28512	LOC226334	hypothetical protein LOC226334	RTC-L_rato10				3	0	2	5	32	1.48	0.34	1.13	1.79	1.39	0.4	0.92	0.48	0.44	1.45	0.27	1.17
chr01	BQ933362	NM_145143	Mm.101838	Mpp4	membrane protein, palmitoylated 4 (MAGUK p55 subfamily member 4)	RTC-L_rato10	RTC-L_rato15	RTC-P_rato10	RTC-P_rato15	21	18	0	1	3	5.08	-0.67	5.76	5.29	0.41	4.88	5.1	1.6	3.5	3.14	-0.5	3.64
chr01	BI739101	NM_009118	Mm.1276	Sag	retinal S-antigen	RTC-L_rato10	RTC-L_rato15	RTC-P_rato10	RTC-P_rato15	133	117	1	4	5	7.99	0.95	7.03	7.04	0.91	6.14	8.36	2.98	5.38	6.97	1.43	5.54
chr01	BB277040	BB277040	Mm.134064		ESTs	RTC-L_rato10	RTC-L_rato15	RTC-P_rato10	RTC-P_rato15	5	3	0	0	0	0.32	-1.31	1.63	0.23	-1.79	2.02	1.03	-0.81	1.84	-0.38	-2.57	2.19
chr01	BB280974	BB280974	Mm.132579		ESTs	RTC-L_rato10				4	3	0	6	12	-0.34	-1.31	0.97	-0.74	-0.26	-0.48	-0.86	-0.81	-0.05	0.8	-0.49	1.29
chr01	BE981802	BE981802	Mm.151282		ESTs	RTC-L_rato10				3	1	0	0	0	2.37	0.41	1.95	2.05	0.12	1.93	2.41	1.54	0.87	2.51	1.1	1.41
chr01	BE982676	BE982676	Mm.101681		ESTs	RTC-L_rato10				3	0	0	3	4	-1.59	-0.76	-0.83	-1.49	-1.79	0.3	-0.86	-0.81	-0.05	-1.18	-2.57	1.39
chr01	BE982971	BC034090	Mm.29270		Mus musculus, clone IMAGE:4482000, mRNA, partial cds	RTC-L_rato10				3	2	0	3	20	2.85	-0.52	3.37	2.86	0.72	2.14	2.8	2.26	0.55	0.49	-0.63	1.12
chr01	BE988832	BE988832	Mm.44867			RTC-L_rato10				4	2	0	7	10	1.65	1.56	0.09	1.58	-0.75	2.33	0.82	1.21	-0.39	0.61	-0.41	1.02
chr01	BF461753	BF461753	Mm.32545			RTC-L_rato10				4	3	0	5	21	2.26	2.29	-0.03	2.66	0.39	2.28	2.37	1.4	0.97	2.61	1.48	1.13
chr01	BU504334	BU504334				RTC-L_rato10				7	4	0	5	17	1.3	1.53	-0.23	0.93	-0.36	1.29	-0.2	-0.25	0.05	1.51	0.39	1.12
chr02	BM936991	BM936991	Mm.24482	5730450N06Rik	RIKEN cDNA 5730450N06 gene	RTC-L_rato10				7	4	3	14	37	3.49	3.11	0.38	3.27	1.74	1.53	2.48	2.88	-0.4	3.27	1.37	1.9
chr02	BE988259	BE988259	Mm.27013	AW060387	expressed sequence AW060387	RTC-L_rato10	RTC-L_rato15			4	2	0	0	0	0.85	-0.36	1.22	0.94	-0.88	1.82	0.63	-0.06	0.69	0.17	-2.57	2.74
chr02	BU506085	NM_008077	Mm.16620	Gad1	glutamic acid decarboxylase 1	RTC-L_rato10				7	5	0	16	16	1.29	1.73	-0.43	0.94	-1.79	2.73	0.74	-0.02	0.75	2.8	1.02	1.78
chr02	BI202671	BI202671	Mm.40615	Kcnq2	potassium voltage-gated channel, subfamily Q, member 2	RTC-L_rato10				7	0	0	14	15	-1.59	-1.31	-0.28	-2.38	-1.79	-0.59	-0.86	-0.81	-0.05	-1.5	-2.57	1.07
chr02	BE986454	NM_010711	Mm.15655	Lhx3	LIM homeobox protein 3	RTC-L_rato10	RTC-L_rato15	RTC-P_rato10	RTC-P_rato15	4	0	0	0	0	4.67	2.32	2.35	4.78	1.83	2.94	4.95	1.29	3.67	3.89	0.96	2.93
chr02	BE982282	NM_010711	Mm.15655	Lhx3	LIM homeobox protein 3	RTC-L_rato10				6	0	0	0	1	0.14	-1.31	1.44	-0.44	-1.79	1.36	-0.13	0.34	-0.48	-0.91	-1.97	1.07
chr02	BE995610	BE995610	Mm.24363	LOC207425	hypothetical protein LOC207425	RTC-L_rato10				3	0	0	0	0	-1.59	-1.31	-0.28	-1.16	-1.79	0.63	-0.86	-0.81	-0.05	-0.27	-1.45	1.18
chr02	BB279118	NM_145973	Mm.200975	MGC31450	hypothetical protein MGC31450	RTC-L_rato10		RTC-P_rato10		15	9	2	0	45	1.56	0.35	1.22	1.83	0.91	0.92	0.87	-0.81	1.68	1.68	0.34	1.34
chr02	BM943131	NM_021527	Mm.26763	Mkks	McKusick-Kaufman syndrome protein	RTC-L_rato10				6	1	1	3	33	-1.59	-1.31	-0.28	-1.87	-1.79	-0.08	-0.86	-0.81	-0.05	-0.33	-1.93	1.6
chr02	BI872083	NM_013865	Mm.36775	Ndr3	N-myc downstream regulated 3	RTC-L_rato10		RTC-P_rato10		21	20	0	10	37	1.54	1.77	-0.23	1.41	-0.55	1.96	1.66	0.17	1.49	0.65	-1.45	2.1
chr02	BF464490	AY071834	Mm.116942	Optn	optineurin	RTC-L_rato10		RTC-P_rato10		4	2	0	1	15	1.16	-0.55	1.72	1.54	1.04	0.49	0.88	-0.81	1.69	1.37	-1.39	2.75
chr02	BQ930405	BQ930405	Mm.88833	Slc12a5	solute carrier family 12, member 5	RTC-L_rato10				13	9	4	27	34	4.32	3.16	1.16	4.44	0.74	3.7	5.58	5.8	-0.23	2.21	-0.93	3.15
chr02	BU503855	NM_011428	Mm.4435	Snap25	synaptosomal-associated protein, 25 kDa	RTC-L_rato10				35	30	5	55	55	5.01	5.39	-0.38	5.26	2.25	3.01	4.89	4.96	-0.07	4.44	3.28	1.16
chr02	BU505920	NM_009295	Mm.3129	Stxbp1	syntaxin binding protein 1	RTC-L_rato10				27	14	3	19	29	0.96	1.41	-0.45	0.64	1.85	-1.21	1.14	0.54	0.6	3.68	1.97	1.71
chr02	BE981082	NM_009508	Mm.7444	Viaat	vesicular inhibitory amino acid transporter	RTC-L_rato10				4	0	0	8	10	1.17	1.76	-0.59	1.12	-1.79	2.92	2.09	2.13	-0.04	0.08	-1.87	1.95
chr02	BG403991	BG403991	Mm.40852		ESTs	RTC-L_rato10	RTC-L_rato15	RTC-P_rato10	RTC-P_rato15	14	10	0	1	2	3.6	0.06	3.55	3.22	0.18	3.04	2.75	-0.25	3	3.79	0.67	3.12
chr02	BB282200	BC033602	Mm.222647		Mus musculus, clone MGC:40771 IMAGE:5366835, mRNA, complete cds	RTC-L_rato10		RTC-P_rato10		29	28	0	14	63	1.44	-1.31	2.75	1.39	-1.19	2.58	0.97	-0.81	1.78	1.2	-1.13	2.34
chr02	BB642839	BB642839	Mm.54180		ESTs	RTC-L_rato10		RTC-P_rato10		5	2	1	8	11	3.82	2.28	1.54	3.18	2.01	1.16	3.69	1.72	1.97	4.04	2.64	1.4
chr02	BE984787	BE984787	Mm.151541		ESTs	RTC-L_rato10		RTC-P_rato10		5	0	0	0	0	-1.59	-1.31	-0.28	-2.38	-1.79	-0.59	0.93	-0.81	1.73	-0.62	-1.9	1.28
chr02	BU503936	BU503936				RTC-L_rato10		RTC-P_rato10		6	4	0	9	31	2.1	0.13	1.97	2.02	-0.1	2.12	1.79	0.64	1.15	2.6	1.13	1.47
chr02	BE987710	BE987710	Mm.151857		ESTs	RTC-L_rato10	RTC-L_rato15			4	0	0	0	0	0.27	-0.74	1.01	0.57	0.1	0.47	-0.86	-0.81	-0.05	-0.08	-1.97	1.9
chr02	BE982067	BE982067	Mm.151749		ESTs	RTC-L_rato10				5	2	0	0	2	-0.74	-0.62	-0.12	-0.42	-1.29	0.87	-0.86	-0.81	-0.05	-0.2	-1.42	1.22
chr02	BE982518	BE982518	Mm.153882		ESTs, Highly similar to hypothetical protein FLJ13096 [Homo sapiens] [H.sapiens]	RTC-L_rato10				5	1	0	0	6	-1.59	-1.31	-0.28	-2.38	-1.79	-0.59	-0.86	-0.81	-0.05	1.5	0.21	1.29
chr02	BF460565	BF460565	Mm.138256			RTC-L_rato10				6	2	0	11	11	-1.59	-1.31	-0.28	-2.38	-1.79	-0.59	-0.86	-0.81	-0.05	-0.07	-2.57	2.5
chr02	BF461042	BF461042	Mm.156120		ESTs	RTC-L_rato10				4	2	0	0	0	-1.59	-1.31	-0.28	-2.38	-1.79	-0.59	-0.86	-0.81	-0.05	2.18	0.81	1.37
chr02	BI202471	BI202471	Mm.28355		ESTs	RTC-L_rato10				3	0	0	2	9	0.23	-0.24	0.47	0.28	0.13	0.15	-0.86	-0.19	-0.67	-0.84	-2.03	1.19
chr02	BI731308	BC028327	Mm.220871			RTC-L_rato10				16	8	0	6	17	5.35	5.21	0.14	5.47	2.6	2.86	5.19	5.27	-0.08	3.43	2.44	0.99
chr02	BU504962	BU504962				RTC-L_rato10				10	8	0	3	6	0.15	-1.31	1.45	0.55	-0.6	1.15	-0.2	-0.81	0.6	0.44	-0.56	1
chr03	BE951430	NM_024194	Mm.24737	2610040E16Rik	RIKEN cDNA 2610040E16 gene	RTC-L_rato10		RTC-P_rato10		3	0	3	0	5	2.15	0.9	1.25	1.12	0.86	0.26	1.58	0.31	1.27	1.93	0.5	1.43
chr03	BM939792	BM939792	Mm.115158	4632404H12Rik	RIKEN cDNA 4632404H12 gene	RTC-L_rato10				3	1	0	0	4	-1.59	-1.31	-0.28	-2.38	-1.79	-0.59	-0.86	-0.81	-0.05	-0.46	-1.64	1.19
chr03	BF455807	BF455807	Mm.84065	4921517B04Rik	RIKEN cDNA 4921517B04 gene	RTC-L_rato10				8	4	0	6	8	0.53	1.55	-1.02	0.67	0.29	0.38	0.23	0.34	-0.11	0.53	0.82	-0.28
chr03	BU505353	NM_026358	Mm.62589	4930583H14Rik	RIKEN cDNA 4930583H14 gene	RTC-L_rato10	RTC-L_rato15			45	34	5	0	3	6.85	1.69	5.16	6.45	2.82	3.63	6.67	6.38	0.29	5.37	3.04	2.33
chr03	BE953853	BC031505	Mm.50655	8430406N16Rik	RIKEN cDNA 8430406N16 gene	RTC-L_rato10		RTC-P_rato10		3	1	2	4	9	1.21	-0.55	1.76	0.6	-1.11	1.71	0.47	-0.81	1.28	0.72	-1.02	1.74
chr03	BI734977	BI734977	Mm.33147	AA552998	expressed sequence AA552998	RTC-L_rato10				3	2	1	0	6	0.33	-0.57	0.9	0.7	-0.06	0.77	-0.86	-0.81	-0.05	0.14	-1.68	1.82
chr03	BI730199	NM_007378	Mm.3918	Abca4	ATP-binding cassette, sub-family A (ABC1), member 4	RTC-L_rato10	RTC-L_rato15	RTC-P_rato10	RTC-P_rato15	13	10	0	1	4	4.09	-1.31	5.4	3.42	-0.79	4.2	3.12	-0.29	3.41	4.31	-0.33	4.63
chr03	BF464107	NM_007378	Mm.3918	Abca4	ATP-binding cassette, sub-family A (ABC1), member 4	RTC-L_rato10	RTC-L_rato15	RTC-P_rato10		4	2	0	0	0	1.35	-0.35	1.71	0.64	-0.9	1.54	1.07	-0.18	1.25	1.9	-1.74	3.65
chr03	BI731900	BI731900	Mm.200165	C80750	expressed sequence C80750	RTC-L_rato10		RTC-P_rato10		6	5	0	2	26	1.94	0.89	1.05	2.15	-0.3	2.45	2.14	0.83	1.31	1.2	-0.8	2
chr03	BB277361	BB277361	Mm.34377	Camk2d	calcium/calmodulin-dependent protein kinase II, delta	RTC-L_rato10				14	10	0	21	71	1.78	0.64	1.14	1.75	-0.07	1.82	2.33	1.82	0.51	1.21	-0.61	1.82
chr03	BE985409	AJ252157	Mm.29891	Foxo1	forkhead box O1	RTC-L_rato10		RTC-P_rato10		5	0	0	7	20	2.03	-0.02	2.05	1.43	0.47	0.96	1.45	-0.06	1.51	2.02	0.26	1.76
chr03	BE986885	NM_145544	Mm.28893	LOC229877	similar to guanine nucleotide exchange factor smgGDS	RTC-L_rato10				6	0	1	7	41	3.2	3.94	-0.74	3.31	2.12	1.2	3.3	3.33	-0.04	1.94	0.75	1.19
chr03	BF464404	BF464404	Mm.132056	Ndst3	N-deacetylase/N-sulfotransferase (heparan glucosaminyl) 3	RTC-L_rato10				5	3	0	4	9	-1.59	-1.31	-0.28	-2.38	-1.79	-0.59	-0.86	-0.81	-0.05	-1.56	-2.57	1.01
chr03	BQ959576	NM_021483	Mm.151332	Pex2	peroxin 2	RTC-L_rato10	RTC-L_rato15	RTC-P_rato10	RTC-P_rato15	20	14	0	3	3	2.88	0.3	2.58	2.67	-0.27	2.94	3.24	-0.2	3.44	2.12	-0.89	3.02
chr03	BE982414	NM_011351	Mm.23662	Sema6c	sema domain, transmembrane domain (TM), and cytoplasmic domain, (semaphorin) 6C	RTC-L_rato10	RTC-L_rato15			14	0	0	5	10	2.51	3.12	-0.61	2.7	1.51	1.19	2.02	1.63	0.39	1.71	-0.3	2.02
chr03	BI731489	NM_009196	Mm.9086	Slc16a1	solute carrier family 16 (monocarboxylic acid transporters), member 1	RTC-L_rato10		RTC-P_rato10		4	4	0	2	12	0.81	-0.8	1.61	0.93	-0.16	1.09	0.55	-0.81	1.36	0.73	-1.47	2.2
chr03	BQ930032	BQ930032	Mm.156164		Mus musculus, clone IMAGE:5356935, mRNA, partial cds	RTC-L_rato10	RTC-L_rato15	RTC-P_rato10		54	36	5	2	2	-1.59	-1.31	-0.28	-2.38	-1.79	-0.59	-0.86	-0.81	-0.05	4.21	2.07	2.14
chr03	BE984591	BE984591	Mm.138316		ESTs	RTC-L_rato10		RTC-P_rato10		6	4	0	0	3	2.12	-0.72	2.83	1.69	-0.76	2.45	1.2	-0.81	2	0.84	-0.64	1.47
chr03	BE981618	BE981618	Mm.151270		ESTs	RTC-L_rato10				4	1	0	0	1	-1.59	-1.31	-0.28	-2.38	-1.79	-0.59	-0.86	-0.81	-0.05	-0.63	-1.99	1.36
chr03	BE985536	BE985536	Mm.39339			RTC-L_rato10				5	3	0	1	2	1.34	2.07	-0.73	0.94	0.23	0.71	1.17	0.54	0.63	1.26	0.14	1.11
chr03	BF462476	BF462476	Mm.191961		ESTs	RTC-L_rato10				3	0	1	0	0	-1.59	-0.79	-0.8	-0.55	-0.46	-0.09	-0.86	-0.81	-0.05	-1.42	-2.57	1.15
chr03	BF467302	BF467302	Mm.156938		ESTs	RTC-L_rato10				3	0	0	4	6	1.81	1.25	0.55	2.13	3.85	-1.72	1.49	1.14	0.35	-1.52	-2.57	1.05
chr03	BI738761	BI738761	Mm.28184		Mus musculus, clone MGC:31718 IMAGE:4920207, mRNA, complete cds	RTC-L_rato10				6	3	0	12	47	3.11	1.51	1.6	3.24	0.86	2.38	2.35	1.59	0.76	2.51	0.99	1.52
chr04	BF460788	BF460788	Mm.23235	1110065N12Rik	RIKEN cDNA 1110065N12 gene	RTC-L_rato10				6	4	1	19	32	0.83	-0.5	1.33	0.9	-1.2	2.1	1.31	1.4	-0.09	-0.07	-1.39	1.32
chr04	BF466325	BF466325	Mm.31787	AI957324	expressed sequence AI957324	RTC-L_rato10				3	0	1	2	15	-0.95	-0.52	-0.43	-0.44	-1.79	1.36	-0.86	-0.81	-0.05	-1	-2.01	1.02
chr04	BG294309	NM_023051	Mm.38993	Clstn1	calsyntenin 1	RTC-L_rato10				19	13	2	11	40	5.36	4.77	0.59	4.71	1.74	2.97	3.75	2.83	0.93	4.82	3.42	1.4
chr04	BF455806	BF455806	Mm.156205	D330010C22	hypothetical protein D330010C22	RTC-L_rato10	RTC-L_rato15			10	6	0	0	3	-1.07	-0.67	-0.4	-0.89	-0.6	-0.29	-0.86	-0.2	-0.66	1.48	-0.65	2.12
chr04	BG293575	AF209926	Mm.29356	Icmt	isoprenylcysteine carboxyl methyltransferase	RTC-L_rato10		RTC-P_rato10		15	10	0	15	72	3.83	1.19	2.64	4.16	1.28	2.88	3.74	1.95	1.79	3.42	0.42	3
chr04	BQ946708	BQ946708	Mm.42027	Kif1b	kinesin family member 1B	RTC-L_rato10		RTC-P_rato10		12	6	3	3	23	1.19	0.82	0.37	0.64	-0.57	1.21	1.42	0.37	1.06	2.41	0.63	1.78
chr04	BE981187	NM_010905	Mm.4771	Nfia	nuclear factor I/A	RTC-L_rato10				4	0	1	2	9	0.29	-0.48	0.77	1.32	0.63	0.69	-0.1	-0.26	0.16	2.74	1.54	1.2
chr04	BM940004	NM_011067	Mm.10723	Per3	period homolog 3 (Drosophila)	RTC-L_rato10				4	0	0	1	2	-1.59	-1.31	-0.28	-0.89	-0.78	-0.11	-0.86	-0.81	-0.05	-1.01	-2.04	1.02
chr04	BI987423	NM_025286	Mm.17804	Slc31a2	solute carrier family 31, member 2	RTC-L_rato10		RTC-P_rato10		8	3	1	2	23	-0.54	-0.45	-0.08	-1.48	1.19	-2.67	-0.31	-0.29	-0.02	-0.8	-0.95	0.15
chr04	BB277994	BB277994	Mm.185944		EST	RTC-L_rato10				3	2	1	0	1	-0.5	-0.75	0.25	0.36	1.14	-0.78	-0.86	-0.81	-0.05	-0.67	-1.72	1.05
chr04	BB278098	BB278098	Mm.131683		ESTs	RTC-L_rato10				6	5	0	2	2	2.28	0.79	1.5	1.79	0.53	1.27	1.72	1.47	0.25	2.07	1.06	1.01
chr04	BE950392	BE950392	Mm.150612		ESTs	RTC-L_rato10				3	2	1	4	5	-0.66	-0.76	0.09	-0.05	-0.72	0.67	-0.32	-0.81	0.49	-0.6	-2.03	1.43
chr05	BG800712	BG800712	Mm.1921	2510002A14Rik	RIKEN cDNA 2510002A14 gene	RTC-L_rato10		RTC-P_rato10		3	0	2	4	27	2.74	0.49	2.25	2.95	0.55	2.4	2.49	1.41	1.08	1.5	0.14	1.36
chr05	BF466499	NM_026486	Mm.25838	4432405B04Rik	RIKEN cDNA 4432405B04 gene	RTC-L_rato10				10	0	0	9	22	0.53	0.71	-0.18	1.38	0.9	0.48	0.94	0.34	0.6	0.26	-1.13	1.39
chr05	BF464928	BF464928	Mm.44124	4930565F05Rik	RIKEN cDNA 4930565F05 gene	RTC-L_rato10				5	2	1	4	8	0.47	-0.07	0.54	0.75	0.11	0.65	-0.86	0.27	-1.13	0.39	-0.89	1.29
chr05	BB278131	BB278131	Mm.42943	AI606905	expressed sequence AI606905	RTC-L_rato10				3	1	0	10	18	-1.59	-1.31	-0.28	-2.38	-1.79	-0.59	-0.86	-0.81	-0.05	1.71	0.01	1.7
chr05	BG342603	U51204	Mm.22628	AI790651	expressed sequence AI790651	RTC-L_rato10				12	9	0	11	40	-1.59	-1.31	-0.28	-0.59	0.6	-1.19	-0.86	-0.81	-0.05	2.14	0.86	1.29
chr05	BF463483	BF463483	Mm.154494	AW125888	expressed sequence AW125888	RTC-L_rato10		RTC-P_rato10		12	7	0	0	9	-1.59	-0.8	-0.79	-1.29	-1.79	0.5	-0.86	-0.81	-0.05	-0.32	-0.23	-0.09
chr05	BF466614	NM_133248	Mm.41417	AW227515	expressed sequence AW227515	RTC-L_rato10		RTC-P_rato10		4	3	0	4	8	0.5	-0.56	1.06	-0.08	-0.91	0.83	0.93	-0.81	1.73	0.6	-1.66	2.27
chr05	BI732954	BC004580	Mm.41555	AW496496	expressed sequence AW496496	RTC-L_rato10				8	6	1	3	34	0.63	1.31	-0.68	0.65	0.79	-0.14	0.55	0.12	0.42	1.5	0.26	1.24
chr05	BM941537	BM941537	Mm.2024	Btc	betacellulin, epidermal growth factor family member	RTC-L_rato10				4	1	0	0	12	-1.03	2.53	-3.56	-0.26	-1.23	0.96	-0.86	-0.81	-0.05	-0.55	-2.57	2.02
chr05	BE984538	BE984538	Mm.3552	Clock	circadian locomoter output cycles kaput	RTC-L_rato10				5	0	0	5	23	-0.17	-0.57	0.4	-0.63	-1.21	0.58	-0.33	-0.04	-0.28	-0.05	-1.3	1.25
chr05	BF463374	NM_007964	Mm.35796	Evi5	ecotropic viral integration site 5	RTC-L_rato10				17	1	1	7	23	-1.59	-1.31	-0.28	-2.38	-1.79	-0.59	-0.86	-0.81	-0.05	2.52	-0.5	3.01
chr05	BE950250	NM_145155	Mm.82567	LOC245880	WAVE3	RTC-L_rato10		RTC-P_rato10		3	2	1	2	3	0.89	-0.67	1.56	0.82	-0.96	1.78	0.64	-0.81	1.45	0.25	-1.12	1.37
chr05	BG296692	NM_018858	Mm.195898	Pbp	phosphatidylethanolamine binding protein	RTC-L_rato10		RTC-P_rato10		26	12	12	40	194	7.09	5.44	1.65	6.57	4.53	2.03	7.35	4.89	2.46	5.45	3.88	1.58
chr05	BQ937919	NM_008806	Mm.1372	Pde6b	phosphodiesterase 6B, cGMP, rod receptor, beta polypeptide	RTC-L_rato10	RTC-L_rato15	RTC-P_rato10	RTC-P_rato15	120	113	0	2	2	-1.59	-1.31	-0.28	-2.38	-1.79	-0.59	-0.86	-0.08	-0.78	2.28	1.51	0.77
chr05	BF465793	NM_008889	Mm.140	Ppp1r14b	protein phosphatase 1, regulatory (inhibitor) subunit 14B	RTC-L_rato10				68	0	0	13	220	2.65	2.32	0.32	2.64	-0.9	3.54	2.16	2.17	-0.01	2.92	1.45	1.47
chr05	BB280137	NM_019983	Mm.101118	Rab5ef-pending	Rab5 exchange factor	RTC-L_rato10				5	3	0	3	18	1.28	0.71	0.57	0.88	0.18	0.7	0.91	0.15	0.76	-0.6	-2	1.41
chr05	BE984077	NM_021539	Mm.28489	Wsb2-pending	WD-40-repeat-containing protein with a SOCS box 2	RTC-L_rato10				3	0	0	8	18	2.57	2.21	0.36	3.11	2.17	0.93	2.59	2.16	0.43	2.54	1.49	1.04
chr05	BG261487	BG261487	Mm.191461			RTC-L_rato10	RTC-L_rato15	RTC-P_rato10	RTC-P_rato15	9	4	1	0	2	2.38	-0.74	3.12	2.18	-0.61	2.79	3.58	0	3.58	2.07	-1.13	3.2
chr05	BE982669	BE982669	Mm.28288			RTC-L_rato10		RTC-P_rato10		5	1	0	3	21	2.06	0.53	1.53	1.95	0.33	1.62	3.4	0.52	2.88	0.28	-0.99	1.28
chr05	BI739565	BI739565	Mm.30688		ESTs, Weakly similar to F26F2.7.p [Caenorhabditis elegans] [C.elegans]	RTC-L_rato10		RTC-P_rato10		9	4	0	14	62	1.7	1.06	0.64	1.54	0.95	0.59	1.15	0.08	1.07	1.17	-0.02	1.19
chr05	BB642648	BB642648	Mm.191444		ESTs	RTC-L_rato10	RTC-L_rato15			5	3	0	1	2	-1.59	-1.31	-0.28	-1.84	-1.79	-0.05	-0.86	-0.81	-0.05	0.1	-1.63	1.73
chr05	BE987759	BE987759	Mm.151861		ESTs	RTC-L_rato10				4	0	0	0	0	-1.59	-1.31	-0.28	-1.56	-0.27	-1.3	-0.86	-0.81	-0.05	-1.56	-2.57	1.01
chr05	BF466273	BF466273				RTC-L_rato10				3	0	0	0	3	1.92	3.46	-1.54	2.4	-0.25	2.64	2.44	3.19	-0.75	1.61	0	1.6
chr06	BQ921855	NM_133764	Mm.30214	0610006O14Rik	RIKEN cDNA 0610006O14 gene	RTC-L_rato10				16	12	0	27	50	4.22	4.56	-0.34	3.71	0.6	3.11	4.64	3.71	0.93	2.46	1.22	1.23
chr06	BE985302	BE985302	Mm.31250	2810423A18Rik	RIKEN cDNA 2810423A18 gene	RTC-L_rato10				3	1	0	1	12	-1.59	-1.31	-0.28	-2.38	-1.79	-0.59	-0.86	-0.81	-0.05	-0.08	-1.28	1.19
chr06	BE984842	BE984842	Mm.28371	3110001O07Rik	RIKEN cDNA 3110001O07 gene	RTC-L_rato10				4	1	0	12	53	1.06	0.11	0.95	1.4	-0.01	1.4	1.06	0.22	0.84	-0.24	-1.69	1.45
chr06	BB278948	BB278948	Mm.41839	AI595337	expressed sequence AI595337	RTC-L_rato10				5	1	0	5	8	0.01	-0.4	0.41	-0.37	-1.14	0.77	-0.86	-0.81	-0.05	-0.53	-2.57	2.04
chr06	BE985244	BE985244	Mm.44377	AI894139	expressed sequence AI894139	RTC-L_rato10				6	0	0	3	6	-1.59	-1.31	-0.28	-1.43	-1.79	0.37	-0.86	-0.81	-0.05	-1.56	-2.57	1.01
chr06	BG297451	BG297451	Mm.200330	AU067724	expressed sequence AU067724	RTC-L_rato10				5	4	1	1	5	-1.59	-1.31	-0.28	-2.38	-1.79	-0.59	-0.86	-0.81	-0.05	3.75	-0.23	3.98
chr06	BU505885	NM_133930	Mm.41593	Creld1	cysteine-rich with EGF-like domains 1	RTC-L_rato10				6	2	1	12	60	1.16	1.61	-0.45	1.32	1.15	0.16	0.57	0.17	0.4	0.75	-0.5	1.25
chr06	BG298348	BC023064	Mm.95398	Gng1	guanine nucleotide binding protein (G protein), gamma 1 subunit	RTC-L_rato10	RTC-L_rato15	RTC-P_rato10	RTC-P_rato15	10	10	0	0	0	6.75	0.56	6.19	5.85	0.41	5.44	4.94	0.74	4.2	6.97	0.8	6.17
chr06	BU503203	NM_028705	Mm.33788	Herc3	hect domain and RLD 3	RTC-L_rato10	RTC-L_rato15			11	3	0	4	11	-1.59	-1.31	-0.28	-1.85	-1.79	-0.06	-0.86	-0.81	-0.05	2.93	-0.79	3.72
chr06	BE987071	NM_010595	Mm.2493	Kcna1	potassium voltage-gated channel, shaker-related subfamily, member 1	RTC-L_rato10				3	0	0	4	7	0.3	-0.3	0.6	0.47	0.23	0.24	0.34	0.14	0.2	-1.56	-2.57	1.01
chr06	BE982266	NM_145574	Mm.152589	LOC232664	similar to hypothetical protein DKFZp434G131; PMF-1 binding protein	RTC-L_rato10				4	0	0	7	27	-1.59	-1.31	-0.28	-2.38	-1.79	-0.59	-0.86	-0.81	-0.05	2.75	1.4	1.35
chr06	BE987308	AF290209	Mm.89918	Podxl	podocalyxin-like	RTC-L_rato10				6	2	1	6	42	0.85	0.61	0.25	0.73	0.35	0.38	0.84	0.09	0.75	0.24	-1.37	1.61
chr06	BQ946728	NM_145383	Mm.2965	Rhodopsin	similar to Rhodopsin	RTC-L_rato10	RTC-L_rato15	RTC-P_rato10	RTC-P_rato15	1062	1048	1	0	0	8.2	1	7.2	7.42	1.03	6.4	8.67	1.06	7.61	6.97	0.37	6.6
chr06	BU504390	NM_009320	Mm.200518	Slc6a6	solute carrier family 6 (neurotransmitter transporter, taurine), member 6	RTC-L_rato10				15	10	1	3	19	-1.59	-1.31	-0.28	-1.4	-1.79	0.39	-0.86	-0.81	-0.05	0.93	-2.57	3.5
chr06	BB277727	BB277727	Mm.185937		ESTs	RTC-L_rato10		RTC-P_rato10		18	14	2	0	0	3.89	0.66	3.23	3.58	0.79	2.78	3.83	1.12	2.71	3.06	1.91	1.16
chr06	BG292667	BG292667	Mm.82602		ESTs, Weakly similar to calcium channel, voltage dependent, alpha2/delta subunit 3; alpha 2 delta-3 [Mus musculus] [M.musculus]	RTC-L_rato10	RTC-L_rato15			9	5	0	2	5	-0.99	-1.31	0.31	-1.65	-1.79	0.14	-0.86	-0.81	-0.05	1.77	-1.54	3.31
chr06	BE986749	BE986749	Mm.151761		ESTs	RTC-L_rato10				3	0	0	0	0	-1.59	-1.31	-0.28	-1.48	-1.79	0.31	-0.86	-0.81	-0.05	-1.43	-2.57	1.14
chr06	BI735334	BI735334	Mm.29762			RTC-L_rato10				16	13	2	3	50	-1.59	-1.31	-0.28	-1.74	-0.93	-0.81	-0.86	-0.81	-0.05	4.23	0.86	3.37
chr06	BU503067	BU503067				RTC-L_rato10				15	15	0	16	52	-0.78	-1.31	0.53	0.37	-0.69	1.06	-0.86	-0.81	-0.05	1.29	-1.05	2.34
chr07	BE983871	BE983871	Mm.81122	1110027G09Rik	RIKEN cDNA 1110027G09 gene	RTC-L_rato10				3	0	0	3	3	-1.59	-1.31	-0.28	-2.38	-1.79	-0.59	-0.86	-0.81	-0.05	0.57	-0.56	1.13
chr07	BI736621	BI736621	Mm.23434	1500016O10Rik	RIKEN cDNA 1500016O10 gene	RTC-L_rato10	RTC-L_rato15			44	37	0	2	3	-0.6	-0.72	0.11	-0.51	-1.28	0.77	-0.86	-0.81	-0.05	0.05	-1.75	1.8
chr07	BI733062	BI733062	Mm.39987	5530400B01Rik	RIKEN cDNA 5530400B01 gene	RTC-L_rato10				7	3	2	0	7	-1.59	-1.31	-0.28	-1.75	-1.79	0.04	-0.86	-0.81	-0.05	2.63	0.77	1.86
chr07	BQ922137	BQ922137	Mm.34579	5730417B17Rik	RIKEN cDNA 5730417B17 gene	RTC-L_rato10		RTC-P_rato10		12	11	0	3	25	1.34	0.04	1.3	1.86	0.15	1.72	1.32	0.26	1.06	1.35	0.32	1.03
chr07	BU504378	NM_007438	Mm.16763	Aldo1	aldolase 1, A isoform	RTC-L_rato10		RTC-P_rato10		57	48	7	21	228	7.31	6.25	1.06	6.88	4.79	2.09	7	5.97	1.03	6.53	2.33	4.2
chr07	BI735905	NM_145589	Mm.44183	BC006909	cDNA sequence BC006909	RTC-L_rato10		RTC-P_rato10		6	3	2	2	25	1.51	-0.46	1.98	1.26	0.5	0.76	1.65	0.1	1.55	0.52	-0.62	1.13
chr07	BE951345	NM_013507	Mm.525	Eif4g2	eukaryotic translation initiation factor 4, gamma 2	RTC-L_rato10		RTC-P_rato10		33	21	10	21	194	2.04	-0.76	2.8	1.63	-0.11	1.73	1.43	-0.81	2.24	2.44	-0.93	3.37
chr07	BB591685	BB591685	Mm.1017	Es10	esterase 10	RTC-L_rato10		RTC-P_rato10		7	1	0	4	25	4.1	1.59	2.51	3.92	0.99	2.93	4.16	2.1	2.06	2.15	-0.44	2.59
chr07	BF468244	BF468244	Mm.589	Gpi1	glucose phosphate isomerase 1	RTC-L_rato10				42	32	8	11	159	5	4.05	0.95	4.72	3.77	0.95	4.18	4.13	0.06	4.55	2.44	2.1
chr07	BB280431	NM_145963	Mm.68170	Kcnj14	potassium inwardly-rectifying channel, subfamily J, member 14	RTC-L_rato10	RTC-L_rato15	RTC-P_rato10	RTC-P_rato15	30	24	0	7	17	2.45	-1.31	3.76	1.93	-1.2	3.12	1.28	-0.81	2.09	3.41	-2.05	5.46
chr07	BI738767	NM_144921	Mm.44101	MGC27631	hypothetical protein MGC27631	RTC-L_rato10				60	59	1	10	175	3.7	3.46	0.24	3.59	-0.96	4.56	2.8	2.39	0.41	4.1	0.88	3.22
chr07	BF465323	NM_146182	Mm.213403	MGC28837	similar to kinesin light chain KLCt	RTC-L_rato10				12	11	0	7	44	2.7	-0.53	3.24	3.03	0.21	2.82	3.19	2.29	0.9	1.84	0.51	1.33
chr07	BG295118	NM_023418	Mm.16783	Pgam1	phosphoglycerate mutase 1	RTC-L_rato10		RTC-P_rato10		39	26	9	45	222	5.68	4.72	0.96	5.2	3.73	1.47	5.66	4.59	1.07	4.17	2.87	1.3
chr07	BI737281	NM_013746	Mm.26633	Plekhb1	pleckstrin homology domain containing, family B (evectins) member 1	RTC-L_rato10				34	33	1	18	65	5.39	3.6	1.79	5.32	0.7	4.62	5.02	4.22	0.8	4.3	1.72	2.58
chr07	BU506047	NM_020599	Mm.41653	Rlbp1	retinaldehyde binding protein 1	RTC-L_rato10	RTC-L_rato15			21	20	0	2	4	-1.59	-1.31	-0.28	-2.38	-1.79	-0.59	-0.86	-0.81	-0.05	2.48	0.94	1.53
chr07	BF465332	BC034651	Mm.204787	Sv2b	synaptic vesicle glycoprotein 2 b	RTC-L_rato10		RTC-P_rato10		3	1	0	1	1	1.08	0.92	0.15	0.75	-1.79	2.54	1.03	-0.1	1.12	0.02	-1.4	1.43
chr07	BE953998	BE953998	Mm.632	Tnnt2	troponin T2, cardiac	RTC-L_rato10		RTC-P_rato10		6	4	2	0	10	3.46	2.67	0.79	3.07	1.88	1.19	3.52	2.25	1.27	2.65	1.22	1.43
chr07	BM942714	BM942714	Mm.151251		ESTs, Weakly similar to C37C3.1.p [Caenorhabditis elegans] [C.elegans]	RTC-L_rato10	RTC-L_rato15	RTC-P_rato10	RTC-P_rato15	21	15	0	0	1	4.27	-0.65	4.91	4.12	0.41	3.71	4.57	0.93	3.64	2.93	-1.74	4.67
chr07	BE982687	BE982687	Mm.151999		ESTs	RTC-L_rato10	RTC-L_rato15			6	0	0	0	0	-0.87	-0.78	-0.08	-1.02	-1.05	0.03	-0.86	-0.81	-0.05	-0.35	-2.57	2.22
chr07	BE985968	BE985968	Mm.151677		ESTs	RTC-L_rato10	RTC-L_rato15			3	0	0	0	0	-1.09	-1.31	0.22	-2.38	-1.79	-0.59	-0.86	-0.81	-0.05	-0.25	-1.96	1.71
chr07	BE986247	BE986247	Mm.151709		ESTs	RTC-L_rato10	RTC-L_rato15			5	0	0	0	0	-1.59	-1.31	-0.28	-2.38	-1.79	-0.59	-0.86	-0.81	-0.05	0.56	-1.11	1.66
chr07	BQ937920	BC030921	Mm.4804		Mus musculus, clone IMAGE:4527484, mRNA, partial cds	RTC-L_rato10	RTC-L_rato15			21	14	6	3	4	-1.59	0.14	-1.72	-1.06	-1.21	0.15	-0.86	-0.16	-0.7	1.48	-0.94	2.42
chr07	BE982444	BC029805	Mm.40726		Mus musculus, Similar to hypothetical protein MGC15677, clone MGC:37102 IMAGE:4952089, mRNA, complete cds	RTC-L_rato10				9	1	2	15	58	1.07	1.07	0.01	1.8	0.64	1.16	1.62	1.29	0.33	0.38	-1.06	1.44
chr07	BU506088	BU506088				RTC-L_rato10				5	2	0	14	35	0.99	0.83	0.16	0.72	0.8	-0.07	0.67	0.05	0.62	0.43	0.02	0.41
chr08	BI734576	BI734576	Mm.23002	5330410G16Rik	RIKEN cDNA 5330410G16 gene	RTC-L_rato10				5	4	0	5	6	-1.59	-1.31	-0.28	-2.38	-1.79	-0.59	-0.84	-1.31	0.47	1.54	-1.31	2.86
chr08	BE982831	NM_019552	Mm.143731	Abcb10	ATP-binding cassette, sub-family B (MDR/TAP), member 10	RTC-L_rato10		RTC-P_rato10		3	1	0	7	22	2.33	0.43	1.89	1.72	0.41	1.31	2.64	-0.03	2.67	1.5	-0.35	1.85
chr08	BE987837	NM_026116	Mm.28005	Bbs2	Bardet-Biedl syndrome 2 (human)	RTC-L_rato10				3	0	0	0	0	-0.99	-0.76	-0.23	0.19	-1.01	1.2	-0.86	-0.81	-0.05	-0.66	-1.82	1.16
chr08	BI739299	NM_144929	Mm.206228	BC022744	cDNA sequence BC022744	RTC-L_rato10	RTC-L_rato15			23	21	0	2	2	-1.03	-0.54	-0.49	-1.49	-0.66	-0.83	-0.86	-0.81	-0.05	4.54	0.15	4.39
chr08	BF463455	BF463455	Mm.12429	Cbfa2t3h	core-binding factor, runt domain, alpha subunit 2; translocated to, 3 homolog (human)	RTC-L_rato10				3	0	0	2	5	-0.15	-0.77	0.62	0.48	-0.08	0.56	-0.86	-0.81	-0.05	-1.05	-2.57	1.52
chr08	BI729901	NM_013494	Mm.31395	Cpe	carboxypeptidase E	RTC-L_rato10		RTC-P_rato10		35	30	3	20	74	0.17	0.04	0.12	0.15	-0.05	0.2	0.65	0.05	0.6	0.27	-0.66	0.93
chr08	BF463472	BF463472	Mm.21514	D8Ertd594e	DNA segment, Chr 8, ERATO Doi 594, expressed	RTC-L_rato10				5	2	1	3	16	1.22	0.78	0.44	1.73	2.56	-0.82	1.36	1.39	-0.03	-0.19	-1.76	1.56
chr08	BB277568	NM_145601	Mm.206230	LOC234586	similar to cyclic nucleotide-gated channel beta subunit 1	RTC-L_rato10	RTC-L_rato15			20	18	0	0	3	-0.35	-0.6	0.25	0.72	-0.32	1.04	-0.86	-0.81	-0.05	2.51	-1.64	4.14
chr08	BB282696	BB282696	Mm.101958	LOC234797	hypothetical protein LOC234797	RTC-L_rato10				9	6	0	18	25	-1.59	-1.31	-0.28	-2.38	-1.79	-0.59	-0.86	-0.81	-0.05	0.47	-1.02	1.49
chr08	BE983464	BE983464	Mm.36756		ESTs, Weakly similar to DHBK_MOUSE Putative steroid dehydrogenase KIK-I [M.musculus]	RTC-L_rato10		RTC-P_rato10		6	0	4	3	11	3.1	1.45	1.64	3.59	0.89	2.7	4.42	1.64	2.78	1.85	0.68	1.17
chr08	BE984314	BE984314	Mm.151457		ESTs	RTC-L_rato10	RTC-L_rato15			4	0	0	0	0	-0.99	-1.31	0.32	-1	-1.24	0.24	-0.86	-0.81	-0.05	-0.05	-1.97	1.92
chr08	BE984878	BE984878	Mm.151553		ESTs	RTC-L_rato10	RTC-L_rato15			3	0	0	0	0	2.35	2.39	-0.04	2.75	0.03	2.73	1.32	1.33	-0.01	2.55	0.47	2.08
chr08	BB281370	BB281370	Mm.58847		ESTs	RTC-L_rato10				3	2	0	0	5	-1.59	-0.64	-0.95	-0.86	0.1	-0.95	-0.36	-0.81	0.45	-1.42	-2.57	1.15
chr08	BF467685	NM_054057	Mm.214583			RTC-L_rato10				11	0	0	10	26	0.08	0.91	-0.83	-0.54	0.58	-1.12	-0.2	-0.81	0.61	-0.8	-2.02	1.23
chr09	BI732243	BI732243	Mm.134224	A930036K24Rik	RIKEN cDNA A930036K24 gene	RTC-L_rato10	RTC-L_rato15	RTC-P_rato10	RTC-P_rato15	12	12	0	0	0	2.41	-1.31	3.72	2.1	-1.24	3.34	1.85	-0.81	2.66	2.08	-1.95	4.02
chr09	BE950273	AF351196	Mm.174605	Dscaml1	Down syndrome cell adhesion molecule-like 1	RTC-L_rato10				4	4	0	1	4	0.71	-0.39	1.11	1.03	-1.17	2.19	0.98	0.06	0.93	1.29	-1.96	3.25
chr09	BF468345	AF277093	Mm.83949	Elovl4	elongation of very long chain fatty acids (FEN1/Elo2, SUR4/Elo3, yeast)-like 4	RTC-L_rato10		RTC-P_rato10		18	15	2	25	64	4.39	2.01	2.38	4.17	0.24	3.93	3.96	1.42	2.54	4.11	1.77	2.33
chr09	BF462217	BF462217	Mm.12625	Mtap4	microtubule-associated protein 4	RTC-L_rato10				4	1	2	8	8	-0.05	0.68	-0.72	-0.11	-1.26	1.14	-0.86	0.09	-0.95	0.09	-1.95	2.04
chr09	BU504765	NM_013708	Mm.103641	Nr2e3	nuclear receptor subfamily 2, group E, member 3	RTC-L_rato10	RTC-L_rato15	RTC-P_rato10	RTC-P_rato15	48	44	4	4	2	3.49	-1.31	4.79	4.2	-0.44	4.64	4.44	-0.81	5.25	4.33	2.19	2.13
chr09	BG294316	BC018613	Mm.102278	Scamp5	secretory carrier membrane protein 5	RTC-L_rato10	RTC-L_rato15			14	10	2	7	11	1.47	1.44	0.03	1	-0.36	1.36	0.4	-0.19	0.59	2.05	-0.15	2.2
chr09	BI734255	NM_144813	Mm.156243	Slc24a1	solute carrier family 24 (sodium/potassium/calcium exchanger), member 1	RTC-L_rato10	RTC-L_rato15	RTC-P_rato10	RTC-P_rato15	19	16	0	0	1	5.45	0.55	4.9	5.02	0.13	4.88	5.1	-0.81	5.91	3.92	-0.98	4.9
chr09	BM938724	NM_023805	Mm.30058	Slc38a3	solute carrier family 38, member 3	RTC-L_rato10				14	10	0	11	51	3.63	0.22	3.41	4.23	5.11	-0.88	2.83	1.92	0.91	4.1	1.81	2.29
chr09	BF456912	NM_013669	Mm.4870	Snap91	synaptosomal-associated protein, 91 kDa	RTC-L_rato10				3	2	0	5	7	-1.59	-1.31	-0.28	-2.38	-1.79	-0.59	-0.86	-0.81	-0.05	2.34	0.53	1.81
chr09	BM933925	BM933925	Mm.133032		ESTs	RTC-L_rato10	RTC-L_rato15	RTC-P_rato10	RTC-P_rato15	5	0	0	1	3	1.71	1.55	0.17	2.43	2.89	-0.47	2.02	0.51	1.51	1.93	-0.31	2.24
chr09	BF460674	BF460674				RTC-L_rato10		RTC-P_rato10		5	3	0	0	3	-0.03	0.27	-0.3	0.48	-1.79	2.27	1.33	0.09	1.23	0.04	-2.57	2.61
chr09	BI872126	BI872126	Mm.21448		Mus musculus, clone IMAGE:5400177, mRNA	RTC-L_rato10		RTC-P_rato10		5	4	1	0	1	2.04	-0.15	2.2	1.73	0.86	0.87	2.41	1.33	1.08	1.07	-0.11	1.18
chr09	BU505515	BU505515				RTC-L_rato10		RTC-P_rato10		5	2	1	2	7	4.6	1.1	3.5	2.72	-0.05	2.77	4.64	0.16	4.48	4.61	0.95	3.65
chr09	BE996341	BE996341	Mm.156124		ESTs, Moderately similar to NKX1_RAT Sodium/potassium/calcium exchanger 1 precursor (Na(+)/K(+)/Ca(2+)-exchange protein 1) (Retinal rod Na-Ca+K exchanger) [R.norvegicus]	RTC-L_rato10	RTC-L_rato15			3	0	0	0	0	-1.59	-1.31	-0.28	-0.72	-1.18	0.45	-0.86	-0.81	-0.05	0.34	-2.01	2.35
chr09	BM933414	BM933414				RTC-L_rato10				7	4	0	5	9	-1.59	-1.31	-0.28	-2.38	-1.79	-0.59	-0.86	-0.81	-0.05	2.73	0.72	2.01
chr1	BU505914	BU505914				RTC-L_rato10				17	16	0	8	23	2.19	1.9	0.3	2.45	1.46	0.99	2.88	2.84	0.04	1.61	0.35	1.26
chr10	BE985410	BE985410	Mm.4022	1110033C18Rik	RIKEN cDNA 1110033C18 gene	RTC-L_rato10		RTC-P_rato10		5	1	0	2	7	3.5	-0.35	3.86	3.45	-0.22	3.67	3.66	0.4	3.26	2.25	-0.74	2.99
chr10	BE988804	BC026942	Mm.46614	2610036N15Rik	RIKEN cDNA 2610036N15 gene	RTC-L_rato10				4	1	1	6	31	-1.59	-1.31	-0.28	-2.38	-1.79	-0.59	-0.86	-0.81	-0.05	2.97	1.85	1.12
chr10	BE983133	BE983133	Mm.103450	2810442I22Rik	RIKEN cDNA 2810442I22 gene	RTC-L_rato10		RTC-P_rato10		5	1	0	3	15	0.02	-1.31	1.33	-0.54	-1.79	1.25	0.22	-0.81	1.03	2.38	0.83	1.56
chr10	BG295535	BG295535	Mm.181061	4921522K17Rik	RIKEN cDNA 4921522K17 gene	RTC-L_rato10				8	5	1	4	15	2.29	3.2	-0.91	1.98	0.11	1.88	2.23	2.66	-0.43	1.43	0.4	1.03
chr10	BE987974	AF525421	Mm.63881	Adarb1	adenosine deaminase, RNA-specific, B1	RTC-L_rato10				8	3	0	12	19	0.96	0.87	0.09	0.85	-0.77	1.62	0.28	0.47	-0.19	1.3	-0.51	1.81
chr10	BI738294	AF525421	Mm.63881	Adarb1	adenosine deaminase, RNA-specific, B1	RTC-L_rato10				3	2	0	2	7	0.71	0.67	0.04	0.92	0.46	0.46	-0.18	0.27	-0.45	0.62	-1.47	2.09
chr10	BB642685	BB642685	Mm.39548	AI839779	expressed sequence AI839779	RTC-L_rato10	RTC-L_rato15			13	10	1	0	0	0.44	0.14	0.31	0.25	0.38	-0.13	-0.86	-0.14	-0.73	1.61	-0.64	2.25
chr10	BE995608	BE995608	Mm.40213	AI851712	expressed sequence AI851712	RTC-L_rato10				4	1	0	7	7	-1.59	-1.31	-0.28	-1.81	-1.79	-0.02	-0.86	-0.81	-0.05	1.13	-0.09	1.23
chr10	BE950480	Y15163	Mm.9524	Cited2	Cbp/p300-interacting transactivator, with Glu/Asp-rich carboxy-terminal domain, 2	RTC-L_rato10		RTC-P_rato10		3	1	0	6	34	3.14	2.54	0.59	3	2.69	0.32	2.41	1.02	1.39	3.06	1.5	1.57
chr10	BF468384	BF468384	Mm.814	D10Ertd398e	DNA segment, Chr 10, ERATO Doi 398, expressed	RTC-L_rato10		RTC-P_rato10		27	18	7	2	18	3.5	3.06	0.44	3.31	3.68	-0.37	3.39	2.82	0.57	2.78	3.08	-0.3
chr10	BI737009	BI737009	Mm.180553	Nr2e1	nuclear receptor subfamily 2, group E, member 1	RTC-L_rato10				6	5	0	2	3	-1.01	-0.65	-0.36	-0.38	-0.76	0.38	-0.86	-0.81	-0.05	-0.7	-1.87	1.16
chr10	BU506029	NM_011179	Mm.222522	Psap	prosaposin	RTC-L_rato10				45	35	5	51	249	-1.59	-1.31	-0.28	-2.38	-1.79	-0.59	-0.86	-0.81	-0.05	1.37	0.25	1.12
chr10	BM938700	NM_027604	Mm.24280	Usp15	ubiquitin specific protease 15	RTC-L_rato10				11	4	0	6	22	-1.59	-1.31	-0.28	-1.31	-1.79	0.48	-0.86	-0.81	-0.05	-2.14	-2.57	0.43
chr10	BE981962	BE981962	Mm.44689			RTC-L_rato10	RTC-L_rato15	RTC-P_rato10	RTC-P_rato15	3	0	0	1	3	2.59	2.66	-0.07	1.46	-0.29	1.75	2.69	-0.01	2.7	1.92	0.26	1.67
chr10	BE982209	BE982209	Mm.224710			RTC-L_rato10		RTC-P_rato10		3	0	0	0	4	1.75	0.76	0.99	1.31	1.42	-0.11	1.12	-0.15	1.27	1.91	0.47	1.44
chr10	BE985622	BE985622	Mm.45122		ESTs, Weakly similar to CA11_RAT_1 [Segment 1 of 2] Collagen alpha 1(I) chain [R.norvegicus]	RTC-L_rato10		RTC-P_rato10		7	0	0	4	15	3.63	1.1	2.53	2.96	5.15	-2.19	4.06	0.17	3.89	2.48	-1.33	3.81
chr10	BI737340	BI737340	Mm.86311			RTC-L_rato10		RTC-P_rato10		12	12	0	3	25	3.11	1.27	1.85	3.7	1.72	1.98	4.12	0.94	3.19	2.48	0.16	2.32
chr10	BE980064	BE980064	Mm.37490			RTC-L_rato10				5	0	0	0	13	0.79	-0.14	0.94	0.57	-0.67	1.24	0.89	1.19	-0.3	-0.15	-1.43	1.28
chr10	BE983650	BE983650	Mm.134549		ESTs	RTC-L_rato10				3	0	0	1	8	-1.59	-0.62	-0.97	-1.06	-0.92	-0.14	-0.86	-0.81	-0.05	-0.84	-2.04	1.2
chr11	BG294233	BG294233	Mm.22218	1300013N08Rik	RIKEN cDNA 1300013N08 gene	RTC-L_rato10		RTC-P_rato10		7	2	2	5	19	6.43	0.48	5.95	6.07	0.41	5.66	7.26	1.58	5.68	6.88	0.96	5.92
chr11	BE987954	BE987954	Mm.45683	1500034E06Rik	RIKEN cDNA 1500034E06 gene	RTC-L_rato10				3	0	1	0	2	-0.9	-0.58	-0.32	-0.57	-0.79	0.22	-0.86	-0.31	-0.55	-0.37	-1.8	1.44
chr11	BG294892	BC029841	Mm.101274	2010008E23Rik	RIKEN cDNA 2010008E23 gene	RTC-L_rato10				9	5	0	9	62	2.71	1.22	1.49	2.59	0.46	2.12	2.01	2.01	0	2.42	0.06	2.37
chr11	BU506133	BC028285	Mm.95707	Aipl1	aryl hydrocarbon receptor-interacting protein-like 1	RTC-L_rato10	RTC-L_rato15	RTC-P_rato10		37	33	0	0	1	4.45	-1.31	5.76	3.06	-1.02	4.08	0.49	-0.81	1.3	4.85	-0.23	5.08
chr11	BF466495	BF466495	Mm.28698	AU042072	expressed sequence AU042072	RTC-L_rato10				5	1	1	15	38	1.34	1.53	-0.19	1.63	0.66	0.97	1.4	2.1	-0.7	0.58	-1.18	1.76
chr11	BF466944	NM_145967	Mm.151653	BC027127	cDNA sequence BC027127	RTC-L_rato10				7	2	0	3	3	0.34	1.08	-0.73	-0.27	-1	0.73	-0.02	0.5	-0.52	0.38	-0.55	0.93
chr11	BI739689	NM_011795	Mm.57154	C1qrf-pending	C1q related factor	RTC-L_rato10				6	4	0	10	11	2.76	1.23	1.53	2.66	0.69	1.97	3.07	3.64	-0.57	1.39	-0.2	1.59
chr11	BG295748	BG295748	Mm.156919	Ctsz	cathepsin Z	RTC-L_rato10	RTC-L_rato15			23	20	0	1	2	-1.59	-1.31	-0.28	-2.38	-1.79	-0.59	-0.86	-0.81	-0.05	2.66	-0.1	2.76
chr11	BQ930052	NM_007873	Mm.5137	Doc2b	double C2, beta	RTC-L_rato10	RTC-L_rato15	RTC-P_rato10	RTC-P_rato15	13	9	2	5	7	1.22	-0.5	1.72	0.53	-0.92	1.45	1.55	-0.17	1.72	0.88	-1.01	1.89
chr11	BE981838	BE981838	Mm.4914	Gabra1	gamma-aminobutyric acid (GABA-A) receptor, subunit alpha 1	RTC-L_rato10				4	1	0	7	8	2.14	3.74	-1.6	1.77	-1.23	3.01	2.2	2.9	-0.69	1.02	-1.82	2.84
chr11	BM938718	BM938718	Mm.4635	Kif3a	kinesin family member 3A	RTC-L_rato10				3	1	0	3	9	3.55	8.26	-4.71	4.64	4.76	-0.12	4.81	4.56	0.24	4.74	3.21	1.53
chr11	BE981366	BE981366	Mm.16710	Kpnb1	karyopherin (importin) beta 1	RTC-L_rato10		RTC-P_rato10		3	0	0	1	3	3.82	1.79	2.03	3.86	1.74	2.12	3.45	1.86	1.59	0.99	-0.34	1.33
chr11	BG342594	NM_134038	Mm.203951	MCT6	monocarboxylate transporter 6	RTC-L_rato10		RTC-P_rato10		6	3	0	2	9	1.66	0.28	1.38	0.74	-0.69	1.43	0.49	0.06	0.43	2.29	1.14	1.14
chr11	BE986520	NM_144823	Mm.33754	MGC36650	hypothetical protein MGC36650	RTC-L_rato10		RTC-P_rato10		4	1	0	2	8	2.94	2.56	0.39	1.92	0.04	1.88	3.14	1.84	1.3	1.79	0.34	1.45
chr11	BI739981	NM_008702	Mm.9001	Nlk	nemo like kinase	RTC-L_rato10				4	3	1	1	10	0.6	-0.59	1.18	0.24	-0.39	0.62	-0.15	-0.81	0.65	1.72	0.46	1.27
chr11	BF465868	BC031794	Mm.61022	Osbp2	oxysterol binding protein 2	RTC-L_rato10		RTC-P_rato10		35	25	0	40	51	3.38	0.77	2.62	3.3	0.09	3.21	2.9	0.88	2.02	1.81	-1.24	3.05
chr11	BI730443	BC014723	Mm.39200	Pde6g	phosphodiesterase 6G, cGMP-specific, rod, gamma	RTC-L_rato10	RTC-L_rato15	RTC-P_rato10	RTC-P_rato15	24	23	0	2	3	5.69	-1.31	7	5.64	0.18	5.46	5.2	-0.1	5.29	6.33	0.91	5.42
chr11	BE950268	NM_011221	Mm.222534	Purb	purine rich element binding protein B	RTC-L_rato10				11	2	1	33	76	1.6	1.35	0.26	1.37	0.72	0.65	2.11	2.09	0.02	2.66	1.37	1.29
chr11	BE983004	BE983004	Mm.24594	Slc25a19	solute carrier family 25 (mitochondrial deoxynucleotide carrier), member 19	RTC-L_rato10				5	2	0	8	30	-1.59	-1.31	-0.28	-2.38	-1.79	-0.59	-0.84	-1.31	0.47	-0.23	-1.89	1.66
chr11	BI738440	BI738440	Mm.22271	Smt3ip1-pending	smt3-specific isopeptidase 1	RTC-L_rato10				4	2	0	0	2	-1.59	-1.31	-0.28	-1.41	-1.79	0.38	-0.86	-0.81	-0.05	-0.89	-2.03	1.14
chr11	BE987587	NM_011663	Mm.14286	U2af1-rs1	U2 small nuclear ribonucleoprotein auxiliary factor (U2AF), 35 kDa, related sequence 1	RTC-L_rato10				3	0	0	5	6	-1.59	-1.31	-0.28	-2.38	-1.79	-0.59	-0.86	-0.81	-0.05	0.16	-1.12	1.29
chr11	BQ921671	BQ921671	Mm.28643	Vamp2	vesicle-associated membrane protein 2	RTC-L_rato10				37	33	1	93	155	3.79	3.61	0.18	3.37	0.96	2.41	2.49	2.38	0.11	3.92	1.85	2.06
chr11	BE988035	BC026495	Mm.189429		Mus musculus, clone MGC:31583 IMAGE:4505506, mRNA, complete cds	RTC-L_rato10		RTC-P_rato10		3	1	0	0	9	1.72	-1.31	3.03	2.07	-0.96	3.03	1.03	-0.31	1.34	0.55	-1.72	2.27
chr11	BI731169	BI731169				RTC-L_rato10	RTC-L_rato15			5	5	0	2	4	3.04	2.84	0.2	2.66	1.19	1.47	2.02	1.14	0.88	4.52	2.71	1.81
chr11	BE981333	BE981333	Mm.34858		ESTs	RTC-L_rato10				7	0	1	9	23	2.94	1.73	1.22	2.4	-0.1	2.5	2.39	2.35	0.05	1.41	-0.77	2.18
chr11	BE983690	BE983690	Mm.151651		ESTs	RTC-L_rato10				4	0	0	0	0	-1.59	-1.31	-0.28	-2.38	-1.79	-0.59	-0.86	-0.81	-0.05	-0.77	-1.82	1.04
chr11	BE984696	BE984696	Mm.151520		ESTs	RTC-L_rato10				3	0	0	1	2	-1.05	-0.55	-0.5	-1.26	-1.79	0.54	-0.36	-0.81	0.45	-0.8	-1.96	1.16
chr11	BE995621	BE995621	Mm.120931		ESTs	RTC-L_rato10				3	0	0	0	5	-1.59	-1.31	-0.28	-2.38	-1.79	-0.59	-0.86	-0.81	-0.05	-0.6	-2.03	1.43
chr11	BF460830	BF460830	Mm.44636		ESTs	RTC-L_rato10				3	0	1	2	3	-1.59	-1.31	-0.28	-1.51	-1.79	0.28	-0.86	-0.81	-0.05	-0.77	-2.57	1.8
chr11	BI735402	BC028941	Mm.28206			RTC-L_rato10				8	7	1	14	53	2.26	2.83	-0.57	2.92	1.28	1.64	2.5	3.15	-0.65	1.08	-0.1	1.18
chr12	BB279817	NM_144524	Mm.63979	1110030H02Rik	RIKEN cDNA 1110030H02 gene	RTC-L_rato10	RTC-L_rato15			3	1	0	0	1	-1.59	-1.31	-0.28	-1.84	-1.09	-0.76	-0.86	-0.81	-0.05	2.34	0.76	1.58
chr12	BE988628	NM_028139	Mm.41540	2810423G08Rik	RIKEN cDNA 2810423G08 gene	RTC-L_rato10				4	0	2	1	9	0.84	1.45	-0.61	1.27	-0.69	1.96	0.73	0.6	0.13	0.82	-2.06	2.88
chr12	BG294674	BG294674	Mm.34246	Calm1	calmodulin 1	RTC-L_rato10				7	5	1	11	45	3.84	5.2	-1.37	4.34	1.36	2.98	4.12	4.62	-0.51	3.01	0.86	2.15
chr12	BB642270	NM_011934	Mm.90048	Esrrb	estrogen related receptor, beta	RTC-L_rato10		RTC-P_rato10		8	2	0	1	4	-0.05	-0.78	0.73	0.26	-0.56	0.82	1.31	-0.81	2.12	-1.24	-2.57	1.33
chr12	BF463226	BF463226	Mm.3879	Hif1a	hypoxia inducible factor 1, alpha subunit	RTC-L_rato10				7	4	0	5	37	0.68	-0.34	1.02	1.96	0.22	1.74	-0.23	0.15	-0.38	0.58	-0.81	1.39
chr12	BG800820	BC034338	Mm.41466	TRB-2	TRB-2	RTC-L_rato10				16	8	4	3	15	2.12	1.79	0.33	2.21	2.13	0.09	1.64	1.25	0.4	3.39	2.35	1.04
chr12	BE987394	BE987394				RTC-L_rato10	RTC-L_rato15	RTC-P_rato10	RTC-P_rato15	4	2	0	0	2	1.62	-0.37	1.99	1.41	0.3	1.11	0.9	-0.81	1.71	0.83	-1.02	1.86
chr12	BE983647	BE983647	Mm.151652		ESTs	RTC-L_rato10				3	0	0	0	0	-1.59	-1.31	-0.28	-1.65	-1.79	0.14	-0.86	-0.81	-0.05	-0.01	-1.14	1.13
chr13	BB277574	BB277574	Mm.179243	4930519N16Rik	RIKEN cDNA 4930519N16 gene	RTC-L_rato10				7	6	0	0	5	-1.59	-1.31	-0.28	-2.38	-1.79	-0.59	-0.86	-0.81	-0.05	2	-0.33	2.33
chr13	BB277171	BB277171	Mm.18474	Ccnh	cyclin H	RTC-L_rato10				5	5	0	5	30	0.29	0.29	0.01	0.92	0.49	0.43	-0.15	-0.81	0.66	-1.42	-2.57	1.15
chr13	BE952035	NM_019986	Mm.40989	Habp4	hyaluronic acid binding protein 4	RTC-L_rato10		RTC-P_rato10		3	0	1	4	8	2.16	0.98	1.18	2.74	1.83	0.91	2.11	0.59	1.53	1.85	0.53	1.32
chr13	BQ951773	NM_010408	Mm.8010	Hcn1	hyperpolarization-activated, cyclic nucleotide-gated K+ 1	RTC-L_rato10	RTC-L_rato15			5	3	0	0	0	-1.59	-1.31	-0.28	-2.38	-1.79	-0.59	-0.86	-0.81	-0.05	2.21	0.63	1.57
chr13	BE988423	BE988423	Mm.1423	Lyst	lysosomal trafficking regulator	RTC-L_rato10				4	1	0	3	22	0.44	-0.05	0.49	0.96	0.66	0.29	0.53	0.48	0.05	-0.15	-1.65	1.5
chr13	BI872594	BI872594	Mm.8149	Mak	male germ cell-associated kinase	RTC-L_rato10				14	13	0	1	12	-1.59	-1.31	-0.28	-2.38	-1.79	-0.59	-0.86	-0.81	-0.05	1.59	-0.45	2.04
chr13	BG804180	BG804180	Mm.4323	Mtap1b	microtubule-associated protein 1 B	RTC-L_rato10				5	1	4	7	11	1.68	1.52	0.16	1.73	-0.28	2.01	0.5	-0.17	0.67	3.52	2.5	1.02
chr13	BI990532	NM_134064	Mm.25366	Rnf44	ring finger protein 44	RTC-L_rato10		RTC-P_rato10		11	2	8	2	30	2.29	1.53	0.76	1.82	1.99	-0.17	1.38	0.13	1.25	2.1	1.06	1.04
chr13	BU503232	NM_145399	Mm.40871	Scgn	secretagogin, EF-hand calcium binding protein	RTC-L_rato10				11	8	0	7	9	1.73	-1.31	3.04	1.9	-1.79	3.69	1.06	1.46	-0.4	0.44	-1.37	1.81
chr13	BF456891	NM_011462	Mm.42193	Spin	spindlin	RTC-L_rato10		RTC-P_rato10		3	1	1	2	15	2.21	1.92	0.29	3.23	3.49	-0.27	3.17	1.92	1.24	1.66	-0.26	1.91
chr13	BE984780	BE984780	Mm.151540		ESTs	RTC-L_rato10		RTC-P_rato10		3	0	0	0	0	2.08	-0.02	2.1	2.62	1.05	1.57	1.69	0.07	1.62	0.9	-0.54	1.44
chr13	BE983304	BE983304	Mm.151448		ESTs	RTC-L_rato10	RTC-L_rato15			3	0	0	0	0	-1.09	-0.76	-0.33	-1.23	-0.22	-1.01	-0.86	-0.81	-0.05	-1.05	-2.57	1.52
chr13	BE983644	BE983644	Mm.151795		ESTs	RTC-L_rato10	RTC-L_rato15			3	0	0	0	0	-0.87	-0.59	-0.28	-0.42	0.39	-0.81	None	None	None	-0.8	-2.57	1.76
chr13	BE987413	BE987413	Mm.101113		ESTs	RTC-L_rato10	RTC-L_rato15			4	1	0	1	3	-1.59	-1.31	-0.28	-2.38	-1.79	-0.59	-0.86	-0.81	-0.05	0.31	-1.47	1.78
chr13	BE983412	BE983412	Mm.30692		ESTs	RTC-L_rato10				5	2	0	3	9	0.61	-0.2	0.81	0.57	-0.57	1.15	-0.86	-0.81	-0.05	-0.45	-2.05	1.6
chr13	BF466493	BF466493	Mm.156531		ESTs	RTC-L_rato10				4	0	0	1	6	-1.59	-1.31	-0.28	-1.65	-1.79	0.14	-0.86	-0.81	-0.05	-0.27	-2.57	2.3
chr14	BE985340	NM_028052	Mm.41729	1500003F20Rik	RIKEN cDNA 1500003F20 gene	RTC-L_rato10				11	7	0	12	13	2.46	1.76	0.69	2.22	-1.79	4.01	2.82	3.01	-0.18	1.48	-0.87	2.34
chr14	BM936569	BM936569	Mm.24760	4921528E07Rik	RIKEN cDNA 4921528E07 gene	RTC-L_rato10		RTC-P_rato10		4	1	0	6	38	1.74	-0.26	2	2.14	-0.01	2.16	1.39	-0.26	1.65	1.65	-0.56	2.21
chr14	BE950374	BE950374	Mm.140965	Bmpr1a	bone morphogenetic protein receptor, type 1A	RTC-L_rato10				3	2	1	7	40	0.06	-0.63	0.69	-0.2	-1.79	1.59	-0.86	-0.81	-0.05	3.5	0.36	3.14
chr14	BF465072	NM_009785	Mm.42133	Cacna2d3	calcium channel, voltage dependent, alpha2/delta subunit 3	RTC-L_rato10				5	4	0	4	4	2.85	1.92	0.93	3.08	0.04	3.04	0.98	0.62	0.36	2.81	-0.95	3.76
chr14	BB281549	NM_012061	Mm.5058	Cadps	Ca<2+>dependent activator protein for secretion	RTC-L_rato10				8	3	0	16	23	3	2.59	0.42	2.5	-0.45	2.95	2.01	2.6	-0.59	1.51	-0.12	1.64
chr14	BE982095	NM_144842	Mm.100407	MGC38922	hypothetical protein MGC38922	RTC-L_rato10				5	2	1	0	15	-1.59	-0.69	-0.9	-1.48	-1.13	-0.35	-0.86	-0.81	-0.05	0.04	-1	1.04
chr14	BQ930617	NM_146245	Mm.37907	MGC40670	hypothetical protein MGC40670	RTC-L_rato10	RTC-L_rato15	RTC-P_rato10		9	6	0	0	2	1.6	-1.31	2.91	0.96	-1.06	2.03	1.26	0.09	1.17	1.34	-1.5	2.84
chr14	BB277212	NM_008736	Mm.20422	Nrl	neural retina leucine zipper gene	RTC-L_rato10	RTC-L_rato15	RTC-P_rato10	RTC-P_rato15	20	18	0	3	3	6.94	0.79	6.16	6.59	1.06	5.53	7.28	0.95	6.33	6.32	2.33	3.99
chr14	BQ921947	NM_008736	Mm.20422	Nrl	neural retina leucine zipper gene	RTC-L_rato10	RTC-L_rato15	RTC-P_rato10	RTC-P_rato15	46	44	0	0	0	2.76	-0.76	3.52	1.92	-1.79	3.72	3.73	-0.81	4.54	1.18	-0.48	1.66
chr14	BI202541	NM_130878	Mm.156506	Prcad-pending	photoreceptor cadherin	RTC-L_rato10		RTC-P_rato10		13	7	0	9	19	0.84	-0.62	1.46	1.76	-0.91	2.67	0.84	-0.81	1.65	3.2	1.3	1.9
chr14	BQ929631	NM_130878	Mm.156506	Prcad-pending	photoreceptor cadherin	RTC-L_rato10	RTC-L_rato15			23	20	0	1	1	-1.59	0.07	-1.66	-2.38	-1.79	-0.59	-0.86	-0.81	-0.05	0.2	-1.83	2.04
chr14	BQ946251	NM_015745	Mm.151562	Rbp3	retinol binding protein 3, interstitial	RTC-L_rato10	RTC-L_rato15	RTC-P_rato10	RTC-P_rato15	109	97	3	0	1	6.61	1.63	4.98	5.84	0.37	5.47	5.85	2.52	3.33	6.27	2.41	3.86
chr14	BB281102	NM_021340	Mm.20460	Rgr	retinal G protein coupled receptor	RTC-L_rato10	RTC-L_rato15			22	14	0	0	0	-1.59	-1.31	-0.28	-2.38	-1.79	-0.59	-0.86	-0.81	-0.05	0.62	-1	1.62
chr14	BU506392	NM_023879	Mm.21662	Rpgrip1	retinitis pigmentosa GTPase regulator interacting protein 1	RTC-L_rato10	RTC-L_rato15	RTC-P_rato10	RTC-P_rato15	24	18	0	0	3	1.66	0.02	1.64	2.44	-0.43	2.87	1.82	-0.81	2.63	2.59	-0.27	2.86
chr14	BG295565	BG295565	Mm.21662	Rpgrip1	retinitis pigmentosa GTPase regulator interacting protein 1	RTC-L_rato10	RTC-L_rato15	RTC-P_rato10		11	7	1	0	0	3.03	2.04	0.99	2.39	1.55	0.84	2.18	1.6	0.58	3.22	2.1	1.13
chr14	BE986035	NM_019637	Mm.158068	Styx	phosphoserine/threonine/tyrosine interaction protein	RTC-L_rato10				5	2	0	7	17	-1.59	-1.31	-0.28	-2.38	-1.79	-0.59	-0.86	-0.81	-0.05	0.61	-0.97	1.57
chr14	BI872490	NM_033618	Mm.45286	Supt16h	suppressor of Ty 16 homolog (S. cerevisiae)	RTC-L_rato10		RTC-P_rato10		9	6	2	5	20	3.43	0.02	3.41	2.97	0.2	2.76	2.48	0.6	1.88	3.64	1.69	1.96
chr14	BB278046	BB278046	Mm.138004		ESTs	RTC-L_rato10	RTC-L_rato15	RTC-P_rato10	RTC-P_rato15	7	2	0	0	0	2.26	-1.31	3.57	1.8	-0.87	2.67	2.08	-0.81	2.89	1.19	-1.88	3.07
chr14	BB642560	BB642560				RTC-L_rato10	RTC-L_rato15	RTC-P_rato10	RTC-P_rato15	3	3	0	0	1	1.44	-1.31	2.75	1.34	-1.79	3.13	1.34	-0.81	2.15	0.17	-1.88	2.06
chr14	BM939952	BM939952	Mm.206197		ESTs	RTC-L_rato10	RTC-L_rato15	RTC-P_rato10	RTC-P_rato15	5	3	0	2	2	2.85	-1.31	4.16	2.58	-0.85	3.44	2.08	-0.81	2.89	1.05	-0.6	1.65
chr14	BG298685	BG298685	Mm.122087		ESTs	RTC-L_rato10		RTC-P_rato10		28	21	2	15	19	6.3	2.71	3.58	6.19	2.23	3.96	6.06	4.24	1.83	4.36	2.46	1.9
chr14	BB282733	BB282733	Mm.95780		ESTs	RTC-L_rato10				5	3	0	0	6	0.17	-1.31	1.48	0.14	-0.6	0.74	0.57	0.45	0.13	0.22	-1.13	1.35
chr14	BE981424	BE981424	Mm.152561		ESTs, Highly similar to hypothetical protein FLJ21801 [Homo sapiens] [H.sapiens]	RTC-L_rato10				4	0	0	0	7	-1.59	-1.31	-0.28	-2.38	-1.79	-0.59	-0.86	-0.81	-0.05	0.43	-1.95	2.38
chr14	BE982409	BE982409	Mm.151323		ESTs	RTC-L_rato10				3	0	0	1	1	-1.59	-0.52	-1.07	-2.38	-1.79	-0.59	-0.86	-0.81	-0.05	0.46	-0.8	1.27
chr15	BM940313	BM940313	Mm.42110	1110020G09Rik	RIKEN cDNA 1110020G09 gene	RTC-L_rato10				7	5	0	1	4	-1.08	-1.31	0.23	-0.59	-1.79	1.21	-0.86	-0.81	-0.05	0.98	-0.37	1.35
chr15	BE986479	BE986479	Mm.154153	1110034O07Rik	RIKEN cDNA 1110034O07 gene	RTC-L_rato10				3	0	0	2	7	-1.59	-1.31	-0.28	-2.38	-0.71	-1.68	-0.86	-0.81	-0.05	4.17	2.77	1.4
chr15	BE988711	BC022643	Mm.206145	1110058P22Rik	RIKEN cDNA 1110058P22 gene	RTC-L_rato10				5	1	0	11	55	1.15	1.33	-0.17	1.3	0.77	0.53	0.03	0.26	-0.23	-0.02	-1.11	1.09
chr15	BM940613	BM940613	Mm.31995	1810044A24Rik	RIKEN cDNA 1810044A24 gene	RTC-L_rato10				5	3	0	12	59	1.27	0.49	0.78	1.19	-0.11	1.3	1.1	0.33	0.77	1.07	-0.35	1.42
chr15	BI737125	BI737125	Mm.102470	3021401C12Rik	RIKEN cDNA 3021401C12 gene	RTC-L_rato10		RTC-P_rato10		6	3	2	3	5	2.22	-0.18	2.4	2.24	0.16	2.07	1.46	0.07	1.39	1.15	-0.32	1.47
chr15	BG342668	NM_054088	Mm.86557	Adpn	adiponutrin	RTC-L_rato10				4	2	0	4	7	-1.59	-1.31	-0.28	-2.38	-1.79	-0.59	-0.86	-0.81	-0.05	0.26	-1.39	1.65
chr15	BI731905	BC022097	Mm.22123	D15Wsu75e	DNA segment, Chr 15, Wayne State University 75, expressed	RTC-L_rato10				8	5	1	7	30	-1.59	-1.31	-0.28	-2.38	-1.79	-0.59	-0.86	-0.81	-0.05	-1.13	-2.57	1.44
chr15	BU503200	NM_144790	Mm.152952	MGC31569	hypothetical protein MGC31569	RTC-L_rato10	RTC-L_rato15	RTC-P_rato10	RTC-P_rato15	19	14	0	0	0	3.38	0.05	3.33	3.02	0.28	2.74	3.8	0.23	3.57	2.28	-0.67	2.94
chr15	BQ937785	BQ937785	Mm.153891	Ptp4a3	protein tyrosine phosphatase 4a3	RTC-L_rato10		RTC-P_rato10		12	9	1	3	16	3.52	1.46	2.06	3.2	1.61	1.59	3.75	1.7	2.05	2.12	0.8	1.31
chr15	BB279446	BB279446	Mm.45018		ESTs	RTC-L_rato10		RTC-P_rato10		3	1	0	2	14	1.61	0.14	1.47	2.08	1.06	1.02	1.39	0.09	1.3	1.34	0.24	1.09
chr15	BE950456	BE950456	Mm.40748		ESTs	RTC-L_rato10				3	2	1	5	8	1.47	0.72	0.76	2.07	-1.13	3.2	1.99	2.02	-0.03	0.16	-1.36	1.52
chr15	BE982304	BE982304	Mm.40859		ESTs	RTC-L_rato10				7	0	0	3	3	0.43	-0.57	1	0.03	0.26	-0.23	-0.86	-0.21	-0.65	0.87	-0.28	1.15
chr15	BF462677	BF462677	Mm.41205			RTC-L_rato10				3	0	0	4	8	1.47	2.25	-0.78	1.4	0.41	0.99	1.24	0.35	0.89	0.97	-0.57	1.54
chr15	BM942768	BM942768	Mm.151570		ESTs	RTC-L_rato10				5	2	0	6	8	1.53	0.47	1.06	2.09	-0.72	2.81	1.59	1.11	0.47	0.34	-1.73	2.07
chr16	BB642224	NM_025332	Mm.156839	0610037H22Rik	RIKEN cDNA 0610037H22 gene	RTC-L_rato10		RTC-P_rato10		4	1	0	0	10	1.09	-0.49	1.57	1.23	-0.79	2.03	1.65	-0.17	1.82	1.28	-1.42	2.7
chr16	BE983062	NM_009624	Mm.4294	Adcy9	adenylate cyclase 9	RTC-L_rato10				3	0	0	5	20	-1.59	-0.6	-0.99	-1.35	-1.16	-0.19	-0.86	-0.81	-0.05	-1.56	-2.57	1.01
chr16	BI735684	BI735684	Mm.156517		ESTs	RTC-L_rato10	RTC-L_rato15	RTC-P_rato10	RTC-P_rato15	4	2	0	0	0	2.9	-1.31	4.21	2.93	-0.58	3.51	2.51	-0.08	2.59	1.72	0.18	1.54
chr16	BB642401	BB642401	Mm.225873			RTC-L_rato10		RTC-P_rato10		11	9	0	0	6	2.51	0.07	2.44	2.47	-0.18	2.65	1.74	-0.22	1.97	1.18	-0.94	2.11
chr16	BF464090	BF464090				RTC-L_rato10	RTC-L_rato15			3	1	0	0	0	-1.59	-1.31	-0.28	-0.85	-1.79	0.94	-0.86	-0.81	-0.05	-0.99	-2.57	1.58
chr17	BE982653	BE982653	Mm.33421	1110012J17Rik	RIKEN cDNA 1110012J17 gene	RTC-L_rato10		RTC-P_rato10		4	1	0	3	18	1.42	-0.05	1.47	1.49	-1.79	3.28	0.68	-0.81	1.49	1.63	-0.54	2.17
chr17	BE982179	NM_029091	Mm.34789	1200014P03Rik	RIKEN cDNA 1200014P03 gene	RTC-L_rato10		RTC-P_rato10		6	1	2	14	64	3.04	1.48	1.56	2.59	1.61	0.98	1.49	-0.03	1.52	4.75	2.54	2.21
chr17	BG342568	BG342568	Mm.175403	2010110I21Rik	RIKEN cDNA 2010110I21 gene	RTC-L_rato10				3	2	0	3	11	-1.59	-1.31	-0.28	-1.36	-0.47	-0.9	-0.86	-0.81	-0.05	-1.54	-2.57	1.03
chr17	BG802072	BC016569	Mm.102761	2600005C20Rik	RIKEN cDNA 2600005C20 gene	RTC-L_rato10				6	3	1	0	17	-1.59	-1.31	-0.28	-2.38	-1.79	-0.59	0.34	-0.09	0.43	1.41	-0.13	1.54
chr17	BB277613	BB277613	Mm.34706	AI447928	expressed sequence AI447928	RTC-L_rato10				4	2	0	6	29	0.94	-0.34	1.27	0.96	-0.69	1.65	0.64	0.07	0.56	0.24	-1.06	1.3
chr17	BI202560	BI202560	Mm.1228	Cryaa	crystallin, alpha A	RTC-L_rato10	RTC-L_rato15	RTC-P_rato10	RTC-P_rato15	13	0	3	0	3	1.1	1.49	-0.39	0.56	0.17	0.39	3.98	2.24	1.74	1.01	-1.49	2.49
chr17	BE982969	BE982969	Mm.157904	DKFZp434P0531	hypothetical protein DKFZp434P0531	RTC-L_rato10				3	0	0	3	7	1.09	0.92	0.17	0.4	-0.21	0.61	0.67	-0.19	0.87	1.54	0.2	1.34
chr17	BE996395	NM_013813	Mm.17951	Epb4.1l3	erythrocyte protein band 4.1-like 3	RTC-L_rato10				4	0	1	3	10	1.16	1.64	-0.49	1.59	0.39	1.2	0.5	0.8	-0.3	0.78	-0.22	1
chr17	BI733513	NM_008189	Mm.16224	Guca1a	guanylate cyclase activator 1a (retina)	RTC-L_rato10		RTC-P_rato10		9	9	0	0	12	5.31	0.67	4.63	4.58	0.47	4.11	4.45	0.93	3.52	5.25	0.96	4.29
chr17	BI734113	NM_146079	Mm.59151	Guca1b	guanylate cyclase activator 1B	RTC-L_rato10		RTC-P_rato10		72	70	0	0	2	0.09	-0.73	0.82	0.44	1.02	-0.58	0.53	-0.81	1.33	-0.31	-1.67	1.36
chr17	BQ951466	NM_010655	Mm.12508	Kpna2	karyopherin (importin) alpha 2	RTC-L_rato10		RTC-P_rato10		31	11	15	2	96	3.38	1.06	2.32	3.51	2.59	0.92	3.25	1.01	2.24	2.58	2.82	-0.24
chr17	BE982708	NM_011861	Mm.4926	Pacsin1	protein kinase C and casein kinase substrate in neurons 1	RTC-L_rato10				4	0	0	1	1	1.86	2.09	-0.23	1.74	1.29	0.45	1.91	1.95	-0.04	0.4	-0.71	1.1
chr17	BE981899	AJ271836	Mm.849	Ppm1b	protein phosphatase 1B, magnesium dependent, beta isoform	RTC-L_rato10				14	2	1	7	27	1.89	1.44	0.45	1.29	1.31	-0.02	2.02	1.38	0.64	1.06	-0.53	1.59
chr17	BE950099	NM_008938	Mm.5032	Prph2	peripherin 2	RTC-L_rato10	RTC-L_rato15	RTC-P_rato10	RTC-P_rato15	6	6	0	0	0	6.76	0.15	6.61	5.98	-0.04	6.01	6.32	0.37	5.95	6.82	0.72	6.1
chr17	BQ946742	NM_008938	Mm.5032	Prph2	peripherin 2	RTC-L_rato10	RTC-L_rato15	RTC-P_rato10	RTC-P_rato15	62	44	0	0	0	-1.59	-1.31	-0.28	-2.38	-1.79	-0.59	-0.86	-0.81	-0.05	4.1	-0.79	4.89
chr17	BE985494	NM_019654	Mm.37204	Socs5	suppressor of cytokine signaling 5	RTC-L_rato10		RTC-P_rato10		3	0	0	3	7	2.36	1.03	1.33	2.95	2.47	0.48	2.05	0.22	1.83	2.24	0.97	1.27
chr17	BI991186	NM_021793	Mm.143826	Tmem8	transmembrane protein 8 (five membrane-spanning domains)	RTC-L_rato10				4	2	1	6	31	-1.59	-1.31	-0.28	-1.85	-1.79	-0.06	-0.86	-0.81	-0.05	0.37	-1.65	2.03
chr17	BU506101	AF105711	Mm.42102	Tulp1	tubby like protein 1	RTC-L_rato10	RTC-L_rato15	RTC-P_rato10	RTC-P_rato15	44	40	0	0	0	4.03	-0.73	4.76	3.58	-0.79	4.37	3.9	0.25	3.65	3.06	-0.1	3.16
chr17	BE988203	BE988203	Mm.151911		ESTs	RTC-L_rato10				3	1	0	0	2	-0.04	-0.39	0.36	0.53	-0.11	0.64	-0.86	-0.28	-0.58	-0.39	-1.53	1.14
chr18	BE987286	BE987286	Mm.28387		ESTs, Weakly similar to DIA3_MOUSE Diaphanous protein homolog 3 (Diaphanous-related formin 3) (DRF3) (mDIA2) (p134mDIA2) [M.musculus]	RTC-L_rato10		RTC-P_rato10		10	3	1	1	7	0.92	-0.12	1.04	0.95	0.12	0.83	1.03	-0.07	1.1	0.42	0.01	0.41
chr18	BE983989	BE983989	Mm.35737		ESTs	RTC-L_rato10				4	0	0	0	2	-1.59	-1.31	-0.28	-2.38	-1.79	-0.59	-0.86	-0.81	-0.05	-0.63	-1.66	1.04
chr18	BE984100	BE984100	Mm.151643		ESTs	RTC-L_rato10				3	0	0	0	0	-1.59	-1.31	-0.28	-1.35	-0.98	-0.37	-0.86	-0.81	-0.05	-1.02	-2.04	1.02
chr18	BM939937	BC024969	Mm.26594		Mus musculus, similar to unnamed protein product, clone MGC:38953 IMAGE:5363166, mRNA, complete cds	RTC-L_rato10				5	2	0	0	15	-1.59	-0.5	-1.08	-1.39	-1.29	-0.1	-0.86	-0.81	-0.05	-1.3	-2.57	1.27
chr19	BE982148	NM_133678	Mm.28413	2410004C24Rik	RIKEN cDNA 2410004C24 gene	RTC-L_rato10				8	0	0	9	26	0.24	-0.3	0.54	-0.35	-0.63	0.29	0.85	0.27	0.58	0.75	-0.58	1.33
chr19	BI738518	NM_010324	Mm.19039	Got1	glutamate oxaloacetate transaminase 1, soluble	RTC-L_rato10				18	13	0	4	65	2.36	2.76	-0.41	2.22	2.3	-0.08	2.73	2.23	0.5	2.1	-0.55	2.65
chr19	BI738244	NM_008149	Mm.87773	Gpam	glycerol-3-phosphate acyltransferase, mitochondrial	RTC-L_rato10				3	2	0	0	5	-0.7	-0.53	-0.16	-0.12	-0.21	0.09	-0.33	0.18	-0.5	-0.94	-1.99	1.05
chr19	BF463432	BF463432	Mm.36417	MGC18702	hypothetical protein MGC18702	RTC-L_rato10				5	1	1	2	13	-1.59	-1.31	-0.28	-2.38	-1.79	-0.59	-0.86	-0.81	-0.05	3.86	-0.17	4.03
chr19	BI738162	NM_144872	Mm.31008	MGC37888	hypothetical protein MGC37888	RTC-L_rato10		RTC-P_rato10		6	6	0	3	28	3.41	0.61	2.8	3	1.19	1.81	3.31	0.97	2.35	1.95	0.59	1.35
chr19	BG297527	NM_011842	Mm.25339	Mta1l1	metastasis associated 1-like 1	RTC-L_rato10		RTC-P_rato10		7	5	2	0	23	3.88	2.53	1.34	4.05	3.07	0.98	4.17	3.15	1.03	3.04	1.66	1.39
chr19	BQ930401	NM_008851	Mm.1860	Pitpnm	phosphatidylinositol membrane-associated	RTC-L_rato10		RTC-P_rato10		38	34	2	74	158	4.13	1.96	2.18	3.94	1.86	2.09	3.9	2.56	1.34	3.42	2.08	1.34
chr19	BU506309	NM_009073	Mm.679	Rom1	rod outer segment membrane protein 1	RTC-L_rato10	RTC-L_rato15	RTC-P_rato10	RTC-P_rato15	71	71	0	4	13	7.12	0.44	6.68	6.29	0.47	5.81	6.91	2.26	4.65	6.79	1.74	5.05
chr19	BE986930	BC024844	Mm.203928	Stx3	syntaxin 3	RTC-L_rato10		RTC-P_rato10		8	4	0	2	10	1.17	-0.19	1.36	1.28	0.23	1.04	0.5	-0.81	1.31	3.25	1.23	2.02
chr19	BE985130	BE985130	Mm.136988		Mus musculus, Similar to voltage-gated potassium channel Kv11.1, clone MGC:38990 IMAGE:5363843, mRNA, complete cds	RTC-L_rato10	RTC-L_rato15			5	0	0	0	0	-1.59	-1.31	-0.28	-2.38	-1.79	-0.59	-0.86	-0.81	-0.05	1.91	-1.8	3.7
chr19	BB280961	BC030362	Mm.39739		Mus musculus, Similar to KIAA0417 gene product, clone MGC:40846 IMAGE:5369051, mRNA, complete cds	RTC-L_rato10				6	5	0	13	33	1.46	1.1	0.36	1.28	-0.66	1.95	1.54	1.73	-0.2	1.23	-0.24	1.47
chr19	BE989087	BE989087	Mm.151788		ESTs	RTC-L_rato10				4	0	0	1	1	-1.59	-1.31	-0.28	-2.38	-1.79	-0.59	-0.86	-0.81	-0.05	-1.5	-2.57	1.07
chrX	BF463148	NM_133205	Mm.156960	Arr3	arrestin 3, retinal	RTC-L_rato10	RTC-L_rato15			22	15	0	0	0	2.25	-0.53	2.78	2.52	-1.03	3.56	1.45	0.98	0.48	1.71	-1.89	3.6
chrX	BU504650	AF073780	Mm.41982	Rs1h	retinoschisis 1 homolog (human)	RTC-L_rato10	RTC-L_rato15	RTC-P_rato10	RTC-P_rato15	20	19	1	0	0	1.73	-1.31	3.04	1.61	-1.79	3.4	2.41	-0.81	3.21	2.51	-1.33	3.83
chrX	BE981646	AF127245	Mm.142655	Smcx	selected mouse cDNA on the X	RTC-L_rato10				5	1	0	0	5	0.43	-0.46	0.9	0.59	0.11	0.48	0.87	0.02	0.85	1.15	-0.2	1.35
chrX	BQ921476	NM_019634	Mm.18590	Tm4sf2	transmembrane 4 superfamily member 2	RTC-L_rato10				31	26	3	8	52	-1.59	-1.31	-0.28	-2.38	-1.79	-0.59	-0.86	-0.81	-0.05	2	0.06	1.94
chrX	BE951997	NM_018798	Mm.92529	Ubqln2	ubiquilin 2	RTC-L_rato10		RTC-P_rato10		4	2	1	3	5	1.83	0.43	1.41	1.06	-0.41	1.47	1.48	-0.03	1.51	2.73	1.33	1.4
chrX	BI732507	BI732507				RTC-L_rato10	RTC-L_rato15	RTC-P_rato10	RTC-P_rato15	3	1	0	0	0	1.77	-0.76	2.53	1.54	-0.8	2.33	1.6	-0.81	2.4	1.59	-0.78	2.37
chrX	BB277487	BC032190	Mm.222703		Mus musculus, clone IMAGE:5322051, mRNA	RTC-L_rato10		RTC-P_rato10		4	2	0	4	21	1.22	-0.4	1.62	1.49	-0.05	1.54	1.77	0.19	1.58	0.55	-0.87	1.41
chrX	BE987294	BE987294	Mm.151820		ESTs	RTC-L_rato10	RTC-L_rato15			3	0	0	0	0	-1.59	-1.31	-0.28	-1.5	-1.79	0.29	-0.86	-0.81	-0.05	0.94	-1.52	2.46
chrUn	BE981316	NM_011299	Mm.32033	Rps6ka2	ribosomal protein S6 kinase, 90kD, polypeptide 2	RTC-L_rato10				8	3	0	10	41	1.32	-0.11	1.43	1.39	-1.06	2.45	0.93	0.35	0.58	1.07	-0.12	1.19
chrUn	BE982621	BE982621				RTC-L_rato10		RTC-P_rato10		4	0	0	1	10	1.85	-0.45	2.3	0.4	-1.01	1.41	2.6	-0.81	3.41	1.98	-1.23	3.22
chrUn	BE983621	BE983621	Mm.151408		ESTs	RTC-L_rato10	RTC-L_rato15			3	0	0	0	0	-1.02	0.03	-1.05	-1.55	-0.37	-1.17	-0.86	-0.81	-0.05	-0.98	-2.57	1.59
chrUn	BE953522	BE953522				RTC-L_rato10				62	23	33	69	240	1.79	5.64	-3.85	1.77	-0.28	2.05	0.82	1.23	-0.42	2.28	0.83	1.45
chrUn	BE986590	BE986590	Mm.80617		ESTs	RTC-L_rato10				6	1	0	2	14	1.57	1.06	0.51	2.42	2.03	0.39	1.52	1.62	-0.1	1.05	-0.05	1.1
chrUn	BI872351	BI872351	Mm.17613		ESTs, Weakly similar to SNK_MOUSE Serine/threonine-protein kinase SNK (Serum inducible kinase) [M.musculus]	RTC-L_rato10				10	8	0	23	31	-1.59	-1.31	-0.28	-2.38	-1.79	-0.59	-0.86	-0.81	-0.05	2.14	-0.84	2.97
chrUn	BF462277	BF462277	Mm.219092			RTC-L_rato10				3	1	0	0	1	0.09	-0.28	0.37	0.17	-0.39	0.56	-0.86	-0.3	-0.56	-1.35	-2.57	1.22
