# Supplementary material for: Comprehensive in silico functional specification of mouse retina transcripts
Source: BMC Genomics. 2005 Mar 18;6:40. doi: 10.1186/1471-2164-6-40 (PMC1083414; doi:10.1186/1471-2164-6-40)
Supplement: Additional File 5 — Whole RTC information and SAGE, RetBase data comparison. [file 1471-2164-6-40-S5.xls]

## Sheet: RTC information
Additional file 5. Whole RTC Information and SAGE, RetBase Data Comparison
Bar Description:
Basic Information of RTC. Coregb: Core GeneBank I.D.; mRNAgrp: mRNA Representive Sequence; UniGene: UniGene I.D.; Symbl: UniGene Gene Name; LocusL: Locuslink I.D; Title: Gene Description.
Chromosome Information. MmChr: Mouse Chromosome; MmStart: Gene Start Site with UCSC GoldenPath Mouse Genome v. 3; MmEnd: Gene End Site with UCSC GoldenPath Mouse Genome v. 3; HsChr: Human Chromosome; HsStart: Gene Start Site with UCSC GoldenPath Human Genome v. 3; HsEnd: Gene End Site with UCSC GoldenPath Human Genome v. 3
Transcript Number Information. Anum: EST Numbers of Each RTC-A (all libraries), Whole Retina Transcripts; Dnum: Numbers of each RTC-D (adult libraries only); Enum: Numbers of Each RTC-E (embryonic and Postnatal day 1 libraries only); Nnum: EST Numbers of Each Sequence Non-redundant Transcript in Neuron (all neuron libraries), Whole Neuron Transcripts; Cnum: EST Numbers of Each Sequence Non-redund…
Transcript Distribution. A/C: Ratio Between RTC and Whole Mouse EST Libaries; A/N: Ratio Between RTC and Whole Neuron EST Libaries; A+N/C-N: Ratio Between RTC with Neuron Libraries and Whole Mouse EST without Neuron Libraries; A/C-N: Ratio Between RTC and Whole Mouse EST without Neuron Libraries; D/C: Ratio Between RTC-D (adult libraries only) and Whole Mouse EST; D/E: Ratio Between RTC-D (adult …
Retina Enriched Patters. AN3_A+N/C-N03: Gene with Criteria Numbers of EST >=3 and A=N/C-N >=0.3; AN3_A+N/C-N20: Gene with Criteria Numbers of EST >=3 and A=N/C-N >=2.0; A3_AN03: Gene with Criteria Numbers of EST >=3 and A/N >=0.3; A3_AN20: Gene with Criteria Numbers of EST >=3 and A/N >=2.0; A2_AC03: Gene with Criteria Numbers of EST >=2 and A/C >=0.3; A2_AC20: Gene with Criteria Numbers of EST >…
SAGE Information (ref, Blackshaw S, Fraioli RE, Furukawa T, Cepko CL. Cell 2001). mark_ug: SAGE Marker UniGene I.D., * Same SAGE sequence with More Than One UniGene I.D.; sage_seq: SGAE Sequence; 3T3: SAGE Information from 3T3 Cell Line; hypotha: SAGE Information from Hypothalamas; CrxKO: SAGE Information from Crx Knockout Retina; CrxWT: SAGE Information from Crx Wildtype Retina; RetAdult: SAGE I…
RetBase Information (ref, Katsanis N, Worley KC, Gonzalez G, Ansley SJ, Lupski JR. PNAS 2002). RetBase: Mouse Homologes from RetBase Information.
Coregb	mRNAgrp	UniGene	Symbl	LocusL	Title	MmChr	MmStart	MmEnd	HsChr	HsStart	HsEnd	Anum	Dnum	Enum	Nnum	Cnum	A/C	A/N	A+N/C-N	A/C-N	D/C	D/E	AN3_ANCN03	AN3_ANCN20	A3_AN03	A3_AN20	A2_AC03	A3_AC20	mark_ug	sage_seq	3T3	hypotha	CrxKO	CrxWT	RetAdult	ONL	S_criteria	Sage264	RetBase
BB591403	BB591403	Mm.188974			ESTs	chr1	3204541	3204764	chr8	55724802	55725930	1	1	0	0	3	0.33	99	0.33	0.33	0.33	99
BG803083	BG803083					chr1	3399728	3400327	chr8	55561549	55562162	1	0	1	0	0	99	99	99	99	99	0
BG803557	BG803557					chr1	3648911	3649464				1	0	1	1	1	1	1	99	99	0	0
BB281255	BB281255	Mm.186007			EST	chr1	4348447	4348607	chr8	54813685	54814933	1	1	0	0	0	99	99	99	99	99	99
BU505820	AF155141	Mm.78749	Rp1h	19888	retinitis pigmentosa 1 homolog (human)	chr1	4350107	4350892	chr8	54805406	54814933	25	22	0	0	1	25	99	25	25	22	99	AN3_ANCN03	AN3_ANCN20	A3_AN03	A3_AN20	AC03A2	AC20A3	Mm.78749	GGATAGAATT	0	0	7.2	2.1	10.2	10.5	3 out of 4		AA018812
BQ960271	AF155141	Mm.78749	Rp1h	19888	retinitis pigmentosa 1 homolog (human)	chr1	4353095	4354037	chr8	54805406	54814933	8	8	0	0	0	99	99	99	99	99	99	AN3_ANCN03	AN3_ANCN20	A3_AN03	A3_AN20	AC03A2	AC20A3	Mm.78749	GGATAGAATT	0	0	7.2	2.1	10.2	10.5	3 out of 4		AA018812
BB278525	AF155141	Mm.78749	Rp1h	19888	retinitis pigmentosa 1 homolog (human)	chr1	4354542	4355209	chr8	54805406	54814933	3	3	0	0	0	99	99	99	99	99	99	AN3_ANCN03	AN3_ANCN20	A3_AN03	A3_AN20	AC03A2	AC20A3	Mm.78749	GGATAGAATT	0	0	7.2	2.1	10.2	10.5	3 out of 4		AA018812
BB642355	AF155141	Mm.78749	Rp1h	19888	retinitis pigmentosa 1 homolog (human)	chr1	4358230	4366267	chr8	54805406	54814933	8	8	0	0	2	4	99	4	4	4	99	AN3_ANCN03	AN3_ANCN20	A3_AN03	A3_AN20	AC03A2	AC20A3	Mm.78749	GGATAGAATT	0	0	7.2	2.1	10.2	10.5	3 out of 4		AA018812
BE995009	BE995009	Mm.5080	Sox17	20671	SRY-box containing gene 17	chr1	4501678	4502180	chr8	54642591	54644435	1	0	0	2	5	0.2	0.5	1	0.33	0	99	AN3_ANCN03						*Mm.5080	CTGATTTATT	0	0	0	0	1	1.1
BE950120	NM_133831	Mm.212981	Gltscr2	68077	glioma tumor suppressor candidate region gene 2	chr1	4695318	4695646	chr15	91846336	91847663	4	2	0	21	97	0.04	0.19	0.33	0.05	0.02	99	AN3_ANCN03
BE987870	BE987870	Mm.29904	Mrpl15	27395	mitochondrial ribosomal protein L15	chr1	4783623	4783770	chr8	54321702	54332145	1	0	0	11	71	0.01	0.09	0.2	0.02	0	99							*Mm.29904	GATTCTTGTG	7.7	3	4.1	4.2	4.1	1.1
BI990860	BC021304	Mm.29904	Mrpl15	27395	mitochondrial ribosomal protein L15	chr1	4784769	4792971	chr8	54320955	54327532	1	0	1	1	42	0.02	1	0.05	0.02	0	0							*Mm.29904	GATTCTTGTG	7.7	3	4.1	4.2	4.1	1.1
BB277561	BB277561	Mm.125513			ESTs	chr1	4793621	4793878	chr8	54320955	54321110	2	2	0	0	2	1	99	1	1	1	99					AC03A2
BM936997	BC013536	Mm.90115	Lypla1	18777	lysophospholipase 1	chr1	4847740	4853748	chr8	54231390	54239268	5	1	3	1	49	0.1	5	0.12	0.1	0.02	0.33							*Mm.90115	s_TACAGAAAAT	0	1	0	1.1	0	0
BF460524	NM_008253	Mm.340	Hmgb3	15354	high mobility group box 3	chr1	4887880	4888218	chrX	144453006	144456186	4	1	0	9	62	0.06	0.44	0.25	0.08	0.02	99							*Mm.340	AGAAGTGTTT	0	0	0	2.1	3.1	0		Sage264
BG803938	NM_008253	Mm.340	Hmgb3	15354	high mobility group box 3	chr1	4888489	4889088	chrX	144453006	144456186	7	0	6	3	42	0.17	2.33	0.26	0.18	0	0							*Mm.340	AGAAGTGTTT	0	0	0	2.1	3.1	0		Sage264
BI730177	NM_021374	Mm.103771	Rgs20	58175	regulator of G-protein signaling 20	chr1	4925507	5079600	chr8	54166885	54171605	3	3	0	1	3	1	3	2	1.5	1	99	AN3_ANCN03	AN3_ANCN20	A3_AN03	A3_AN20	AC03A2		Mm.103771	s_TTTCTGTGAA	0	0	2	4.2	4.1	1.1
BB284328	BB284328	Mm.208780			ESTs	chr1	4931192	4931745				1	1	0	1	1	1	1	99	99	1	99
BB591428	BB591428					chr1	4980449	4983337	chr12	60238285	60255673	1	1	0	0	0	99	99	99	99	99	99
BB277167	BB277167					chr1	4985760	4986404	chr14	45384371	45402217	1	1	0	0	0	99	99	99	99	99	99
BI730286	BI730286					chr1	5015898	5016411	chr6	69699234	69699349	1	1	0	0	0	99	99	99	99	99	99
BG294135	NM_133826	Mm.27082	0710001F19Rik	108664	RIKEN cDNA 0710001F19 gene	chr1	5092958	5108093	chr8	53955482	54045141	7	6	1	7	35	0.2	1	0.5	0.25	0.17	6	AN3_ANCN03		A3_AN03				*Mm.27082	GACCAGTGGA	5.8	4	5.1	7.4	3.1	3.2
BI737760	BI737760					chr1	5169231	5170133				1	1	0	0	0	99	99	99	99	99	99
BB279481	NM_133826	Mm.27082	0710001F19Rik	108664	RIKEN cDNA 0710001F19 gene	chr1	5170359	5170598	chr8	53955482	54045141	2	2	0	125	234	0.01	0.02	1.17	0.02	0.01	99	AN3_ANCN03						*Mm.27082	GACCAGTGGA	5.8	4	5.1	7.4	3.1	3.2
BE950634	AB070619	Mm.141567	Rb1cc1	12421	RB1-inducible coiled-coil 1	chr1	6243435	6249282	chr8	52817791	52879333	1	1	0	1	4	0.25	1	0.67	0.33	0.25	99							*Mm.141567	GTTGACCTTC	1.9	0	1	1.1	0	0
BB282980	AB070619	Mm.141567	Rb1cc1	12421	RB1-inducible coiled-coil 1	chr1	6258335	6258590	chr8	52817791	52879333	4	4	0	14	42	0.1	0.29	0.64	0.14	0.1	99	AN3_ANCN03						*Mm.141567	GTTGACCTTC	1.9	0	1	1.1	0	0
BE986496	AB070619	Mm.141567	Rb1cc1	12421	RB1-inducible coiled-coil 1	chr1	6283813	6284371	chr8	52817791	52879333	1	0	0	5	26	0.04	0.2	0.29	0.05	0	99							*Mm.141567	GTTGACCTTC	1.9	0	1	1.1	0	0
BI738982	BC032273	Mm.132050	St18	240690	suppression of tumorigenicity 18	chr1	6816284	6831060	chr8	52306051	52362197	1	1	0	0	1	1	99	1	1	1	99
BG803047	BC032273	Mm.132050	St18	240690	suppression of tumorigenicity 18	chr1	6858833	6872103	chr8	52306051	52362197	1	0	1	0	0	99	99	99	99	99	0
BB283162	BC032273	Mm.132050	St18	240690	suppression of tumorigenicity 18	chr1	6874071	6874545	chr8	52306051	52362197	1	1	0	21	26	0.04	0.05	4.4	0.2	0.04	99	AN3_ANCN03	AN3_ANCN20
BU505936	BU505936					chr1	8210975	8211949				1	1	0	0	0	99	99	99	99	99	99
BB283845	BB283845	Mm.126491			ESTs	chr1	8705449	8705889	chrX	427993	428228	1	1	0	4	4	0.25	0.25	99	99	0.25	99	AN3_ANCN03	AN3_ANCN20
BG261839	BG261839					chr1	9475430	9476085				1	1	0	0	0	99	99	99	99	99	99
BE951576	NM_021511	Mm.29061	Rrr-pending	59014	regulator for ribosome resistance homolog (S. cerevisiae)	chr1	9596286	9596946	chr8	66460770	66461811	2	1	1	17	65	0.03	0.12	0.4	0.04	0.02	1	AN3_ANCN03						Mm.29061	TTTATTTCTG	0	2	0	0	2	0
BU504459	BC026584	Mm.28514	6330565B14Rik	76187	RIKEN cDNA 6330565B14 gene	chr1	9607499	9608159	chr8	66471820	66492017	2	2	0	0	5	0.4	99	0.4	0.4	0.4	99
BE950189	BC026584	Mm.28514	6330565B14Rik	76187	RIKEN cDNA 6330565B14 gene	chr1	9625615	9626058	chr8	66471820	66492017	1	1	0	11	65	0.02	0.09	0.22	0.02	0.02	99
BM932571	BM932571	Mm.479	Mybl1	17864	myeloblastosis oncogene-like 1	chr1	9732622	9742744	chr8	66590528	66637203	3	0	1	1	3	1	3	2	1.5	0	0	AN3_ANCN03	AN3_ANCN20	A3_AN03	A3_AN20	AC03A2
BE950074	BE950074	Mm.89906	1700034P13Rik	73331	RIKEN cDNA 1700034P13 gene	chr1	9772423	9772910	chr8	66664825	66670114	1	1	0	1	34	0.03	1	0.06	0.03	0.03	99							Mm.89906	AAAGGTGGAT	0	0	1	0	1	0
BG801324	BG801324					chr1	9871913	9872277	chr3	56567927	56568083	1	0	1	0	0	99	99	99	99	99	0
BE981249	NM_133220	Mm.78106	Sgk3	170755	serum/glucocorticoid regulated kinase 3	chr1	9941182	9948802	chr8	66828562	66894505	2	0	0	1	6	0.33	2	0.6	0.4	0	99	AN3_ANCN03				AC03A2		Mm.78106	s_TCTGATCCCT	0	1	0	0	1	2.1
BG807715	BG807715	Mm.78106	Sgk3	170755	serum/glucocorticoid regulated kinase 3	chr1	9949099	9949696	chr8	66894260	66895026	1	0	1	7	55	0.02	0.14	0.17	0.02	0	0							Mm.78106	s_TCTGATCCCT	0	1	0	0	1	2.1
BF462355	BF462355	Mm.28311			ESTs	chr1	9996578	9997109	chr8	66953871	66957461	1	0	0	0	10	0.1	99	0.1	0.1	0	99							Mm.28311	AACAAAGTCA	1.9	3	6.1	5.3	3.1	6.3	1 out of 4
BE985021	NM_145692	Mm.60650	1700011J18Rik	69312	RIKEN cDNA 1700011J18 gene	chr1	10021819	10032058	chr8	67005978	67052647	1	0	0	0	12	0.08	99	0.08	0.08	0	99
BU505386	BU505386					chr1	10035569	10041599	chr8	67023297	67026069	3	3	0	0	1	3	99	3	3	3	99	AN3_ANCN03	AN3_ANCN20	A3_AN03	A3_AN20	AC03A2	AC20A3
BB278597	BB278597					chr1	10047804	10048439	chr1	238391098	238391314	1	1	0	0	0	99	99	99	99	99	99
BM942764	NM_145692	Mm.60650	1700011J18Rik	69312	RIKEN cDNA 1700011J18 gene	chr1	10048529	10056788	chr8	67005978	67052647	2	1	0	0	5	0.4	99	0.4	0.4	0.2	99
BF467595	NM_013715	Mm.2472	Cops5	26754	COP9 (constitutive photomorphogenic) homolog, subunit 5 (Arabidopsis thaliana)	chr1	10078197	10078378	chr8	67078141	67096887	1	0	0	20	159	0.01	0.05	0.15	0.01	0	99							*Mm.2472	GACTGATGTC	1.9	2	6.1	5.3	4.1	0
BF463299	NM_013715	Mm.2472	Cops5	26754	COP9 (constitutive photomorphogenic) homolog, subunit 5 (Arabidopsis thaliana)	chr1	10091004	10091296	chr8	67078141	67096887	4	2	1	1	42	0.1	4	0.12	0.1	0.05	2							*Mm.2472	GACTGATGTC	1.9	2	6.1	5.3	4.1	0
BE988197	BE988197	Mm.100597			ESTs	chr1	10117161	10117687	chr8	67126681	67130821	1	0	0	4	5	0.2	0.25	5	1	0	99	AN3_ANCN03	AN3_ANCN20
BU502886	NM_026493	Mm.45963	4930413O22Rik	67986	RIKEN cDNA 4930413O22 gene	chr1	10120219	10137589	chr8	67109141	67130821	1	1	0	0	4	0.25	99	0.25	0.25	0.25	99
BE982706	BE982706	Mm.193857			ESTs	chr1	10126026	10126227				2	0	0	0	0	99	99	99	99	99	99					AC03A2
BU503029	BU503029					chr1	10138552	10139485	chr8	67146832	67153231	1	1	0	0	0	99	99	99	99	99	99
BI989919	BI989919	Mm.226846				chr1	10142493	10165954	chr8	67109164	67230889	2	0	2	3	13	0.15	0.67	0.5	0.2	0	0	AN3_ANCN03
BE988747	BC025221	Mm.28512	LOC226334	226334	hypothetical protein LOC226334	chr1	10191381	10191708	chr8	67232970	67246906	3	0	2	5	32	0.09	0.6	0.3	0.11	0	0	AN3_ANCN03		A3_AN03				*Mm.28512	CCAGGTTTGT	0	1	0	1.1	2	1.1
BG342263	BG342263	Mm.28512	LOC226334	226334	hypothetical protein LOC226334	chr1	10213130	10226707	chr8	67234229	67336675	2	2	0	1	6	0.33	2	0.6	0.4	0.33	99	AN3_ANCN03				AC03A2		*Mm.28512	CCAGGTTTGT	0	1	0	1.1	2	1.1
BB283730	BB283730	Mm.89901				chr1	10234391	10237964	chr8	67234229	67336675	1	1	0	21	53	0.02	0.05	0.69	0.03	0.02	99	AN3_ANCN03
BE996425	BE996425	Mm.171267				chr1	10262735	10262901	chr8	67327134	67327426	1	0	0	0	1	1	99	1	1	0	99
BG804149	BG804149					chr1	10269770	10270343	chr8	67331720	67344690	1	0	1	0	0	99	99	99	99	99	0
BG298506	BG298506					chr1	10286498	10286741	chr8	67234229	67336675	1	1	0	2	5	0.2	0.5	1	0.33	0.2	99	AN3_ANCN03
BG294951	BG294951					chr1	12688504	12688832				1	1	0	0	0	99	99	99	99	99	99
BI988656	BI988656	Mm.202791			ESTs	chr1	12830936	12831506	chr8	69521823	69522719	1	0	1	0	4	0.25	99	0.25	0.25	0	0
BG294678	BC034547	Mm.45563	AW121680	240725	expressed sequence AW121680	chr1	12934850	12943648	chr8	69494488	69661612	1	1	0	1	6	0.17	1	0.4	0.2	0.17	99							Mm.45563	GCTCACAATG	0	0	3.1	2.1	0	0
BE983152	BE983152	Mm.191344			EST	chr1	12938855	12939192				1	0	0	0	0	99	99	99	99	99	99
BF462799	BC034547	Mm.45563	AW121680	240725	expressed sequence AW121680	chr1	12944228	12944436	chr8	69494488	69661612	1	0	0	1	19	0.05	1	0.11	0.06	0	99							Mm.45563	GCTCACAATG	0	0	3.1	2.1	0	0
BF462029	BF462029	Mm.219091			ESTs	chr1	12952188	12952375				2	0	0	0	2	1	99	1	1	0	99					AC03A2
BG294009	BG294009					chr1	12953352	12954080	chr8	69673326	69674844	1	1	0	0	0	99	99	99	99	99	99
BI732948	BI732948					chr1	13104370	13105149				1	1	0	0	0	99	99	99	99	99	99
BB283625	BB283625	Mm.67875			ESTs	chr1	13198670	13199195	chr8	70060977	70061384	1	1	0	0	3	0.33	99	0.33	0.33	0.33	99
BI734567	NM_008678	Mm.2537	Ncoa2	17978	nuclear receptor coactivator 2	chr1	13259588	13260446	chr8	70126394	70416878	1	1	0	0	2	0.5	99	0.5	0.5	0.5	99					AC03A2
BM940382	NM_008678	Mm.2537	Ncoa2	17978	nuclear receptor coactivator 2	chr1	13269431	13300991	chr8	70126394	70416878	1	0	0	1	6	0.17	1	0.4	0.2	0	99					AC03A2
BI991660	BI991660					chr1	13299834	13300667	chr8	70226294	70227049	1	0	1	0	0	99	99	99	99	99	0
BF462222	NM_008678	Mm.2537	Ncoa2	17978	nuclear receptor coactivator 2	chr1	13304329	13456705	chr8	70126394	70416878	1	0	0	1	1	1	1	99	99	0	99					AC03A2
BI986214	BI986214					chr1	13429337	13429936				1	0	1	0	0	99	99	99	99	99	0
BB279847	BC012401	Mm.28765	1810049E02Rik	72265	RIKEN cDNA 1810049E02 gene	chr1	13652038	13652229	chr8	70586488	70621376	2	2	0	11	175	0.01	0.18	0.08	0.01	0.01	99							*Mm.28765	CTTTCTCTTC	0	0	3.1	1.1	0	2.1			H84089
BI733351	BC012401	Mm.28765	1810049E02Rik	72265	RIKEN cDNA 1810049E02 gene	chr1	13659005	13669166	chr8	70586488	70621376	1	1	0	1	50	0.02	1	0.04	0.02	0.02	99							*Mm.28765	CTTTCTCTTC	0	0	3.1	1.1	0	2.1			H84089
BI734990	BI734990	Mm.159234	9030417H13Rik	74545	RIKEN cDNA 9030417H13 gene	chr1	13706616	13707343				1	1	0	0	3	0.33	99	0.33	0.33	0.33	99
BF464290	BF464290	Mm.89572	LOC212442	212442	similar to CGI-83 protein	chr1	13713640	13714029				2	0	0	0	28	0.07	99	0.07	0.07	0	99							*Mm.89572	s_TGTTTGAATG	0	0	0	0	0	2.1			H84089
BF460644	BF460644	Mm.156081			ESTs	chr1	15863838	15864308				1	0	0	1	1	1	1	99	99	0	99
BM941753	BM941753	Mm.188390			ESTs	chr1	15871301	15871974	chr8	72943018	72945448	1	0	0	0	0	99	99	99	99	99	99
BE984747	BE984747	Mm.188390			ESTs	chr1	15871963	15872422	chr8	72943018	72945448	1	0	0	2	2	0.5	0.5	99	99	0	99	AN3_ANCN03	AN3_ANCN20															AA015989
BM937962	BM937962					chr1	15963749	15964480	chr13	17234796	17235825	1	1	0	0	1	1	99	1	1	1	99
BB277814	BB277814	Mm.170373			ESTs	chr1	16003988	16004210				4	4	0	5	15	0.27	0.8	0.9	0.4	0.27	99	AN3_ANCN03		A3_AN03
BE987926	BE987926	Mm.151878				chr1	16257298	16257744	chr8	73256235	73260098	2	0	0	0	7	0.29	99	0.29	0.29	0	99
BE988865	BC019796	Mm.41657	3110069K09Rik	98711	RIKEN cDNA 3110069K09 gene	chr1	16257737	16258137	chr8	73259966	73289200	7	0	0	2	8	0.88	3.5	1.5	1.17	0	99	AN3_ANCN03		A3_AN03		AC03A2		Mm.41657	s_CCGACTCTTT	0	0	2	3.2	1	0
BE983689	BC019796	Mm.41657	3110069K09Rik	98711	RIKEN cDNA 3110069K09 gene	chr1	16283475	16283923	chr8	73259966	73289200	1	0	0	0	16	0.06	99	0.06	0.06	0	99					AC03A2		Mm.41657	s_CCGACTCTTT	0	0	2	3.2	1	0
BB278471	BB278471	Mm.22185	D1Ertd762e	51935	DNA segment, Chr 1, ERATO Doi 762, expressed	chr1	16285423	16285698	chr8	73287310	73292439	2	1	0	2	15	0.13	1	0.31	0.15	0.07	99	AN3_ANCN03						Mm.22185	TGTTGGAGTC	0	0	6.1	1.1	0	2.1
BG806291	NM_025303	Mm.41481	Stau2	29819	staufen (RNA binding protein) homolog 2 (Drosophila)	chr1	16497678	16498278	chr8	73515332	73568538	1	0	1	2	11	0.09	0.5	0.33	0.11	0	0	AN3_ANCN03						*Mm.41481	s_TACAGTATTT	0	2	2	2.1	0	1.1
BG808631	BG808631	Mm.41481	Stau2	29819	staufen (RNA binding protein) homolog 2 (Drosophila)	chr1	16594636	16669137	chr8	73559863	73673851	4	1	2	1	8	0.5	4	0.71	0.57	0.12	0.5	AN3_ANCN03		A3_AN03		AC03A2		*Mm.41481	s_TACAGTATTT	0	2	2	2.1	0	1.1
BU502874	BU502874					chr1	16702252	16703173				1	1	0	0	0	99	99	99	99	99	99
BB277974	BB277974	Mm.19799	6130401J04Rik	66799	RIKEN cDNA 6130401J04 gene	chr1	16728411	16728665	chr8	73756888	73758822	1	1	0	4	12	0.08	0.25	0.62	0.12	0.08	99	AN3_ANCN03						*Mm.19799	AGCCCTATTG	1.9	0	1	0	0	1.1
BB278973	BC020124	Mm.19799	6130401J04Rik	66799	RIKEN cDNA 6130401J04 gene	chr1	16728576	16729270	chr8	73757638	73795161	3	3	0	39	103	0.03	0.08	0.66	0.05	0.03	99	AN3_ANCN03						*Mm.19799	AGCCCTATTG	1.9	0	1	0	0	1.1
BB283957	BB283957					chr1	16729116	16729519	chr8	73756814	73758822	1	1	0	2	30	0.03	0.5	0.11	0.04	0.03	99
BI732843	BC020124	Mm.19799	6130401J04Rik	66799	RIKEN cDNA 6130401J04 gene	chr1	16729577	16744442	chr8	73757638	73795161	7	4	1	23	64	0.11	0.3	0.73	0.17	0.06	4	AN3_ANCN03		A3_AN03				*Mm.19799	AGCCCTATTG	1.9	0	1	0	0	1.1
BG801255	BG801255					chr1	16764508	16764993				1	0	1	0	0	99	99	99	99	99	0
BF467376	BF467376					chr1	16777484	16778063	chr8	73795073	73920772	2	0	0	0	0	99	99	99	99	99	99					AC03A2
BE984537	BE984537	Mm.39272	AI987979	98484	expressed sequence AI987979	chr1	16801035	16801280	chr8	73910751	73911572	1	0	0	5	11	0.09	0.2	1	0.17	0	99	AN3_ANCN03						Mm.39272	AAAATTGCAG	0	2	2	4.2	3.1	1.1
BE994203	NM_026456	Mm.176927	2610301I15Rik	67923	RIKEN cDNA 2610301I15 gene	chr1	16802057	16802670	chr8	73910813	73920772	3	2	0	11	80	0.04	0.27	0.2	0.04	0.03	99							*Mm.176927	ACTTTATATG	0	2	0	0	0	0
BE983817	BE983817	Mm.176927	2610301I15Rik	67923	RIKEN cDNA 2610301I15 gene	chr1	16815471	16815685	chr8	73936144	73937266	2	0	0	0	1	2	99	2	2	0	99					AC03A2		*Mm.176927	ACTTTATATG	0	2	0	0	0	0
BB591690	NM_010267	Mm.18218	Gdap1	14545	ganglioside-induced differentiation-associated-protein 1	chr1	17341914	17342109	chr8	74315988	74329098	2	2	0	4	7	0.29	0.5	2	0.67	0.29	99	AN3_ANCN03	AN3_ANCN20			AC03A2		*Mm.18218	AGCTCCCCGT	0	0	0	0	0	3.2
BE981553	BE981553	Mm.18218	Gdap1	14545	ganglioside-induced differentiation-associated-protein 1	chr1	17354768	17355279	chr8	74324841	74328925	2	0	0	1	2	1	2	3	2	0	99	AN3_ANCN03	AN3_ANCN20			AC03A2		*Mm.18218	AGCTCCCCGT	0	0	0	0	0	3.2
BB278725	BB278725	Mm.18218	Gdap1	14545	ganglioside-induced differentiation-associated-protein 1	chr1	17355448	17355673	chr8	74324841	74329098	2	2	0	14	16	0.12	0.14	8	1	0.12	99	AN3_ANCN03	AN3_ANCN20					*Mm.18218	AGCTCCCCGT	0	0	0	0	0	3.2
BB278235	NM_010267	Mm.18218	Gdap1	14545	ganglioside-induced differentiation-associated-protein 1	chr1	17358307	17358987	chr8	74315988	74329098	3	3	0	7	7	0.43	0.43	99	99	0.43	99	AN3_ANCN03	AN3_ANCN20	A3_AN03		AC03A2		*Mm.18218	AGCTCCCCGT	0	0	0	0	0	3.2
BB277526	NM_010267	Mm.18218	Gdap1	14545	ganglioside-induced differentiation-associated-protein 1	chr1	17359356	17359604	chr8	74315988	74329098	2	2	0	3	3	0.67	0.67	99	99	0.67	99	AN3_ANCN03	AN3_ANCN20			AC03A2		*Mm.18218	AGCTCCCCGT	0	0	0	0	0	3.2
BF462889	NM_010267	Mm.18218	Gdap1	14545	ganglioside-induced differentiation-associated-protein 1	chr1	17360484	17360845	chr8	74315988	74329098	1	0	0	3	7	0.14	0.33	1	0.25	0	99	AN3_ANCN03				AC03A2		*Mm.18218	AGCTCCCCGT	0	0	0	0	0	3.2
BB277286	BB277286					chr1	19276589	19276802	chr11	9476807	9477882	1	1	0	0	0	99	99	99	99	99	99
BE951373	AF421891	Mm.154107	Tfap2d	226896	transcription factor AP-2delta	chr1	19331271	19380593	chr6	50683603	50742825	2	0	2	1	1	2	2	99	99	0	0	AN3_ANCN03	AN3_ANCN20			AC03A2
BG298922	NM_009334	Mm.4795	Tcfap2b	21419	transcription factor AP-2 beta	chr1	19428018	19440768	chr6	50788498	50813336	3	2	1	4	10	0.3	0.75	1.17	0.5	0.2	2	AN3_ANCN03		A3_AN03		AC03A2		Mm.4795	s_GACAAGATGT	0	0	0	2.1	1	0			AA019704
BE953140	BE953140	Mm.137021	AI606113	98405	expressed sequence AI606113	chr1	19452283	19452688	chr6	50814012	50820071	2	1	1	7	20	0.1	0.29	0.69	0.15	0.05	1	AN3_ANCN03																AA019704
BE983748	BC031700	Mm.4502	Mcmd	17215	mini chromosome maintenance deficient (S. cerevisiae)	chr1	21005457	21005886	chr6	52131079	52150341	3	0	0	5	178	0.02	0.6	0.05	0.02	0	99							*Mm.4502	AAGAAAAACG	0	0	0	0	2	0
BE953812	BC031700	Mm.4502	Mcmd	17215	mini chromosome maintenance deficient (S. cerevisiae)	chr1	21005849	21006136	chr6	52131079	52150341	1	0	1	1	90	0.01	1	0.02	0.01	0	0							*Mm.4502	AAGAAAAACG	0	0	0	0	2	0
BG807439	BC031700	Mm.4502	Mcmd	17215	mini chromosome maintenance deficient (S. cerevisiae)	chr1	21015255	21019042	chr6	52131079	52150341	2	0	2	0	40	0.05	99	0.05	0.05	0	0							*Mm.4502	AAGAAAAACG	0	0	0	0	2	0
BI990348	BI990348	Mm.40780	1700019B16Rik	74229	RIKEN cDNA 1700019B16 gene	chr1	21092861	21137237	chr6	52270075	52271140	1	0	1	4	9	0.11	0.25	1	0.2	0	0	AN3_ANCN03						*Mm.40780	s_CAAAAAAAAG	0	0	0	1.1	1	0
BG806414	BC034768	Mm.227104			Mus musculus, Similar to PTD011 protein, clone MGC:36280 IMAGE:4039224, mRNA, complete cds	chr1	21422767	21423367				2	1	1	1	7	0.29	2	0.5	0.33	0.14	1	AN3_ANCN03
BB284538	NM_010356	Mm.14719	Gsta3	14859	glutathione S-transferase, alpha 3	chr1	21468795	21469315				2	2	0	4	132	0.02	0.5	0.05	0.02	0.02	99							*Mm.14719	GGCACTTGCT	1.9	0	1	0	0	0
BE986042	NM_145380	Mm.30078	AA589396	98221	expressed sequence AA589396	chr1	21723909	21724467	chr11	34140625	34156090	6	2	1	14	188	0.03	0.43	0.11	0.03	0.01	2							*Mm.30078	AGCAAAATAT	0	0	6.1	0	1	0
BB279329	BB279329	Mm.40425			ESTs	chr1	22502929	22503202	chr6	73068495	73071157	2	2	0	6	13	0.15	0.33	1.14	0.29	0.15	99	AN3_ANCN03						*Mm.40425	s_TCTATACTTC	0	0	2	0	0	0
BE988169	BE988169	Mm.44460			ESTs	chr1	22503623	22503824	chr6	73067023	73071157	1	0	0	1	3	0.33	1	1	0.5	0	99
BG342450	BG342450					chr1	22504364	22505065	chr6	73066969	73071157	2	2	0	0	0	99	99	99	99	99	99					AC03A2
BG404784	BG404784					chr1	22505176	22533596	chr6	72975278	73068719	4	4	0	1	1	4	4	99	99	4	99	AN3_ANCN03	AN3_ANCN20	A3_AN03	A3_AN20	AC03A2	AC20A3
BI987397	BI987397					chr1	22550068	22550668				2	0	2	0	0	99	99	99	99	99	0					AC03A2
BQ930469	BQ930469					chr1	22972752	22973397	chr20	62795536	62796407	1	1	0	0	0	99	99	99	99	99	99
BG805700	BG805700					chr1	22982041	23191100	chr6	72765036	72765168	1	0	1	0	0	99	99	99	99	99	0
BG805987	BG805987					chr1	23176889	23177489	chr6	72576269	72576931	1	0	1	0	0	99	99	99	99	99	0
BG803477	BG803477	Mm.28013			Mus musculus, Similar to hypothetical protein FLJ21079, clone MGC:30347 IMAGE:4485439, mRNA, complete cds	chr1	23755248	23755765	chr6	71971363	71972383	3	0	3	0	15	0.2	99	0.2	0.2	0	0							*Mm.28013	AGGGGCCTTG	0	2	3.1	3.2	3.1	2.1
BI732317	BI732317	Mm.28013			Mus musculus, Similar to hypothetical protein FLJ21079, clone MGC:30347 IMAGE:4485439, mRNA, complete cds	chr1	23755988	23756144	chr6	71971363	71972235	1	1	0	1	6	0.17	1	0.4	0.2	0.17	99							*Mm.28013	AGGGGCCTTG	0	2	3.1	3.2	3.1	2.1
BM940771	BC019747	Mm.28013			Mus musculus, Similar to hypothetical protein FLJ21079, clone MGC:30347 IMAGE:4485439, mRNA, complete cds	chr1	23757284	23757896	chr6	71966696	71971945	1	0	0	17	82	0.01	0.06	0.28	0.02	0	99							*Mm.28013	AGGGGCCTTG	0	2	3.1	3.2	3.1	2.1
BE982284	BE982284	Mm.28013			Mus musculus, Similar to hypothetical protein FLJ21079, clone MGC:30347 IMAGE:4485439, mRNA, complete cds	chr1	23770040	23770407	chr6	71958924	71963632	7	0	0	2	20	0.35	3.5	0.5	0.39	0	99	AN3_ANCN03		A3_AN03		AC03A2		*Mm.28013	AGGGGCCTTG	0	2	3.1	3.2	3.1	2.1
BF465627	BC006946	Mm.196452	Smap1-pending	98366	stromal membrane-associated protein	chr1	24233639	24234042	chr6	71336012	71529174	6	0	0	17	75	0.08	0.35	0.4	0.1	0	99	AN3_ANCN03		A3_AN03														H87285
BI987260	BC006946	Mm.196452	Smap1-pending	98366	stromal membrane-associated protein	chr1	24236490	24264387	chr6	71336012	71529174	1	0	1	5	24	0.04	0.2	0.32	0.05	0	0	AN3_ANCN03																H87285
BF467045	BF467045	Mm.196452	Smap1-pending	98366	stromal membrane-associated protein	chr1	24236617	24237126	chr6	71524502	71529203	1	0	0	6	9	0.11	0.17	2.33	0.33	0	99	AN3_ANCN03	AN3_ANCN20
BG801973	BG801973					chr1	24270265	24270809				1	0	1	0	0	99	99	99	99	99	0
BI736463	NM_026503	Mm.41756	1110058L19Rik	68002	RIKEN cDNA 1110058L19 gene	chr1	24384282	24393944				2	1	1	3	34	0.06	0.67	0.16	0.06	0.03	1							Mm.41756	s_TGTAAATAAA	0	6	4.1	3.2	2	7.4	1 out of 4
BE983927	BE983927	Mm.31336				chr1	24399438	24399628	chr6	71227493	71229037	2	0	0	3	8	0.25	0.67	1	0.4	0	99	AN3_ANCN03
BB278070	NM_026604	Mm.87130	4921533L14Rik	68187	RIKEN cDNA 4921533L14 gene	chr1	24399679	24400349	chr6	71193129	71228575	2	2	0	9	30	0.07	0.22	0.52	0.1	0.07	99	AN3_ANCN03						Mm.87130	s_TGTATGTCTG	0	2	3.1	7.4	3.1	0
BG403994	NM_026604	Mm.87130	4921533L14Rik	68187	RIKEN cDNA 4921533L14 gene	chr1	24400592	24413187	chr6	71193129	71228575	1	1	0	1	8	0.12	1	0.29	0.14	0.12	99							Mm.87130	s_TGTATGTCTG	0	2	3.1	7.4	3.1	0
BI739463	NM_026604	Mm.87130	4921533L14Rik	68187	RIKEN cDNA 4921533L14 gene	chr1	24414379	24415080	chr6	71193129	71228575	1	1	0	0	3	0.33	99	0.33	0.33	0.33	99							Mm.87130	s_TGTATGTCTG	0	2	3.1	7.4	3.1	0
BB642293	BB642293	Mm.87130	4921533L14Rik	68187	RIKEN cDNA 4921533L14 gene	chr1	24418058	24418699	chr6	71096322	71227933	1	1	0	7	11	0.09	0.14	2	0.25	0.09	99	AN3_ANCN03	AN3_ANCN20					Mm.87130	s_TGTATGTCTG	0	2	3.1	7.4	3.1	0
BB279299	BB279299	Mm.87130	4921533L14Rik	68187	RIKEN cDNA 4921533L14 gene	chr1	24418693	24434749	chr6	71096322	71227933	2	2	0	8	12	0.17	0.25	2.5	0.5	0.17	99	AN3_ANCN03	AN3_ANCN20					Mm.87130	s_TGTATGTCTG	0	2	3.1	7.4	3.1	0
BE984924	BE984924	Mm.151561			ESTs	chr1	24435359	24435657	chr6	71153630	71154557	5	0	0	0	0	99	99	99	99	99	99	AN3_ANCN03	AN3_ANCN20	A3_AN03	A3_AN20	AC03A2	AC20A3
BB642460	BB642460					chr1	24445799	24489830	chr6	71096322	71227933	3	2	1	0	2	1.5	99	1.5	1.5	1	2	AN3_ANCN03		A3_AN03		AC03A2
BB591640	BB591640	Mm.154662	Col9a1	12839	procollagen, type IX, alpha 1	chr1	24584519	24584705	chr6	70948823	70952028	1	1	0	0	24	0.04	99	0.04	0.04	0.04	99							*Mm.154662	GAAGGAAGGT	1.9	0	0	0	1	0
BB277467	NM_007740	Mm.154662	Col9a1	12839	procollagen, type IX, alpha 1	chr1	24594315	24599662	chr6	70884925	70962580	2	2	0	0	21	0.1	99	0.1	0.1	0.1	99							*Mm.154662	GAAGGAAGGT	1.9	0	0	0	1	0
BG298489	NM_007740	Mm.154662	Col9a1	12839	procollagen, type IX, alpha 1	chr1	24599650	24619622	chr6	70884925	70962580	2	2	0	0	17	0.12	99	0.12	0.12	0.12	99							*Mm.154662	GAAGGAAGGT	1.9	0	0	0	1	0
BG806809	NM_007740	Mm.154662	Col9a1	12839	procollagen, type IX, alpha 1	chr1	24620834	24633807	chr6	70884925	70962580	2	0	2	0	17	0.12	99	0.12	0.12	0	0							*Mm.154662	GAAGGAAGGT	1.9	0	0	0	1	0
BB282226	BB282226	Mm.154662	Col9a1	12839	procollagen, type IX, alpha 1	chr1	24641770	24642057	chr6	70883947	70885108	1	1	0	12	56	0.02	0.08	0.3	0.02	0.02	99	AN3_ANCN03						*Mm.154662	GAAGGAAGGT	1.9	0	0	0	1	0
BI733427	BC025579	Mm.88763	0910001K20Rik	68421	RIKEN cDNA 0910001K20 gene	chr1	25077258	25121295	chr6	70344115	70458681	3	3	0	0	27	0.11	99	0.11	0.11	0.11	99							Mm.88763	s_AGGAAAGCCT	0	2	1	1.1	0	0
BI731410	BC025579	Mm.88763	0910001K20Rik	68421	RIKEN cDNA 0910001K20 gene	chr1	25156742	25157447	chr6	70344115	70458681	1	1	0	3	7	0.14	0.33	1	0.25	0.14	99	AN3_ANCN03						Mm.88763	s_AGGAAAGCCT	0	2	1	1.1	0	0
BI735183	BI735183	Mm.88763	0910001K20Rik	68421	RIKEN cDNA 0910001K20 gene	chr1	25158055	25158569	chr6	70343865	70344473	1	1	0	7	16	0.06	0.14	0.89	0.11	0.06	99	AN3_ANCN03						Mm.88763	s_AGGAAAGCCT	0	2	1	1.1	0	0
BB277235	BC032251	Mm.110329	LOC210933	210933	hypothetical protein LOC210933	chr1	25463446	25464090	chr6	69642967	70057719	1	1	0	42	47	0.02	0.02	8.6	0.2	0.02	99	AN3_ANCN03	AN3_ANCN20					*Mm.110329	AAGCACAATG	0	0	2	0	1	0
BI734515	BI734515					chr1	25466125	25466866	chr6	70056791	70058097	1	1	0	0	0	99	99	99	99	99	99
BF467392	BF467392					chr1	25477192	25477585				1	0	0	0	0	99	99	99	99	99	99
BB642184	BC032251	Mm.110329	LOC210933	210933	hypothetical protein LOC210933	chr1	25527207	25626736	chr6	69642967	70057719	2	2	0	4	3	0.67	0.5	99	99	0.67	99	AN3_ANCN03	AN3_ANCN20					*Mm.110329	AAGCACAATG	0	0	2	0	1	0
BG803063	BG803063					chr1	25754835	25755429	chr12	14479101	14479375	1	0	1	0	0	99	99	99	99	99	0
BG805463	BG805463					chr1	25772445	25773045	chr6	69765107	69765521	1	0	1	0	0	99	99	99	99	99	0
BI737561	BC032251	Mm.110329	LOC210933	210933	hypothetical protein LOC210933	chr1	25855854	25930937	chr6	69642967	70057719	1	1	0	0	0	99	99	99	99	99	99							*Mm.110329	AAGCACAATG	0	0	2	0	1	0
BI730505	BI730505	Mm.206088			EST	chr1	25943917	25944606	chr6	69612013	69618010	1	1	0	0	0	99	99	99	99	99	99
BE954651	BE954651	Mm.150877			ESTs	chr1	26028940	26029368	chr17	6853051	6853783	2	2	0	0	0	99	99	99	99	99	99					AC03A2
BI986701	BI986701					chr1	26101163	26101727				1	0	1	0	0	99	99	99	99	99	0
BE984654	BE984654	Mm.193874			ESTs	chr1	26103644	26104110	chr6	69438137	69438452	2	0	0	0	1	2	99	2	2	0	99					AC03A2
BG296512	BG296512	Mm.31090			Mus musculus, Similar to cyclin-dependent kinase (CDC2-like) 10, clone IMAGE:5352588, mRNA	chr1	31203090	31204182	chr16	81079533	81083747	2	2	0	4	22	0.09	0.5	0.33	0.11	0.09	99	AN3_ANCN03
BG802012	BG802012	Mm.179945	2310061N19Rik	66963	RIKEN cDNA 2310061N19 gene	chr1	31236814	31237346	chr6	64402736	64406269	1	0	1	3	36	0.03	0.33	0.12	0.03	0	0							Mm.179945	s_ATCTTGTGTT	0	1	1	2.1	0	0
BF461412	BF461412	Mm.39469	Tnni2	21953	troponin I, skeletal, fast 2	chr1	31238681	31239235	chr6	64338139	64404935	12	1	0	4	26	0.46	3	0.73	0.55	0.04	99	AN3_ANCN03		A3_AN03		AC03A2		Mm.39469	s_GAGACTGTGT	1.9	1	0	0	0	0
BE981390	BE981390	Mm.200840	LOC213109	213109	hypothetical protein LOC213109	chr1	31239228	31246393	chr6	64338139	64404935	9	0	0	2	15	0.6	4.5	0.85	0.69	0	99	AN3_ANCN03		A3_AN03		AC03A2
BG294247	BC019710	Mm.200840	LOC213109	213109	hypothetical protein LOC213109	chr1	31254148	31263422	chr6	64376954	64386239	1	1	0	1	23	0.04	1	0.09	0.05	0.04	99
BE985832	BE985832					chr1	31306705	31306854	chr6	64327361	64328483	1	0	0	0	1	1	99	1	1	0	99
BI991628	BI991628					chr1	32705855	32706454	chr6	62850729	62850904	1	0	1	0	0	99	99	99	99	99	0
BE983610	NM_008922	Mm.27705	Prim2	19076	DNA primase, p58 subunit	chr1	33908057	33908500	chr6	57187347	57469281	5	0	0	9	51	0.1	0.56	0.33	0.12	0	99	AN3_ANCN03		A3_AN03				*Mm.27705	s_CACTCACACA	0	0	0	0	0	3.2
BI986967	BI986967					chr1	34074018	34074597	chr8	142335096	142335774	1	0	1	0	0	99	99	99	99	99	0
BI987835	NM_008922	Mm.27705	Prim2	19076	DNA primase, p58 subunit	chr1	34120632	34123331	chr6	57187347	57469281	1	0	1	0	16	0.06	99	0.06	0.06	0	0							*Mm.27705	s_CACTCACACA	0	0	0	0	0	3.2
BG297400	BC025578	Mm.86744	Rab23	19335	RAB23, member RAS oncogene family	chr1	34177856	34193229	chr6	57060704	57077250	1	1	0	0	8	0.12	99	0.12	0.12	0.12	99							Mm.86744	TACTTCAAAA	1.9	1	0	0	0	1.1
BI730623	BI730623					chr1	34184833	34185255				1	1	0	0	0	99	99	99	99	99	99
BI988094	BC025578	Mm.86744	Rab23	19335	RAB23, member RAS oncogene family	chr1	34193787	34194381	chr6	57060704	57077250	1	0	1	12	41	0.02	0.08	0.45	0.03	0	0	AN3_ANCN03						Mm.86744	TACTTCAAAA	1.9	1	0	0	0	1.1
BE986201	BE986201	Mm.45441				chr1	34195846	34196181	chr3	67448612	67449004	1	0	0	9	32	0.03	0.11	0.43	0.04	0	99	AN3_ANCN03
BG802120	NM_145392	Mm.129578	Bag2	213539	Bcl2-associated athanogene 2	chr1	34200281	34211333	chr6	57039562	57051020	2	0	2	2	20	0.1	1	0.22	0.11	0	0
BI872063	BC026587	Mm.63497	AI596398	98403	expressed sequence AI596398	chr1	34219460	34229707	chr6	57014547	57035377	3	3	0	0	12	0.25	99	0.25	0.25	0.25	99							Mm.63497	s_CATTTGGGTT	0	0	1	0	0	1.1
BF463655	BF463655	Mm.194133			ESTs	chr1	34220994	34221396	chr6	57019140	57021003	2	0	0	0	0	99	99	99	99	99	99					AC03A2
BG807516	BG807516	Mm.63497	AI596398	98403	expressed sequence AI596398	chr1	34230647	34231241	chr6	56995592	57048998	1	0	1	0	5	0.2	99	0.2	0.2	0	0							Mm.63497	s_CATTTGGGTT	0	0	1	0	0	1.1
BG296904	BC019546	Mm.76755	4930515K21Rik	74701	RIKEN cDNA 4930515K21 gene	chr1	34233309	34267803	chr6	56965949	56968963	1	1	0	0	11	0.09	99	0.09	0.09	0.09	99
BF463662	BF463662	Mm.156317			ESTs	chr1	34239160	34239474	chr6	56995575	56995711	2	0	0	0	0	99	99	99	99	99	99					AC03A2
BB283214	BB283214	Mm.113045			ESTs	chr1	34245509	34245982				3	2	0	14	23	0.13	0.21	1.89	0.33	0.09	99	AN3_ANCN03
BM934223	BM934223	Mm.206366			ESTs	chr1	34248635	34249221	chr6	56972330	56973165	1	0	0	4	17	0.06	0.25	0.38	0.08	0	99	AN3_ANCN03
BF465882	BF465882	Mm.86327			ESTs	chr1	34252876	34253382	chr6	56968139	56973165	1	0	0	2	6	0.17	0.5	0.75	0.25	0	99	AN3_ANCN03
BI985939	BI985939	Mm.119178				chr1	34254061	34254661	chr6	56967284	56973165	1	0	1	0	3	0.33	99	0.33	0.33	0	0
BI986676	NM_145627	Mm.28028	Rbm10	236732	RNA binding motif protein 10	chr1	34291652	34292005	chrX	45831481	45848964	1	0	1	0	9	0.11	99	0.11	0.11	0	0							*Mm.28028	s_TCCTTGGCAA	0	1	0	0	4.1	0
BB280908	BB280908	Mm.39341			ESTs	chr1	34306284	34306964	chr8	58077416	58077581	1	1	0	6	12	0.08	0.17	1.17	0.17	0.08	99	AN3_ANCN03						Mm.39341	CCCAGCAAAC	1.9	3	3.1	0	1	0
BB642657	BB642657	Mm.39341			ESTs	chr1	34317654	34362203	chr6	56859240	56884265	1	1	0	4	8	0.12	0.25	1.25	0.25	0.12	99	AN3_ANCN03						Mm.39341	CCCAGCAAAC	1.9	3	3.1	0	1	0
BB283071	BB283071					chr1	34717875	34718589				2	2	0	0	0	99	99	99	99	99	99					AC03A2
BB642842	BB642842					chr1	34720522	34720897				1	1	0	0	0	99	99	99	99	99	99
BB709254	BB709254	Mm.159861	A930005N03Rik	77191	RIKEN cDNA A930005N03 gene	chr1	34723833	34724393	chr6	56364314	56368522	8	6	0	0	0	99	99	99	99	99	99	AN3_ANCN03	AN3_ANCN20	A3_AN03	A3_AN20	AC03A2	AC20A3
BG297549	NM_134448	Mm.25326	Dst	13518	dystonin	chr1	34741925	34748710				1	1	0	0	8	0.12	99	0.12	0.12	0.12	99							Mm.25326	TTCTGGTATT	0	1	3.1	3.2	3.1	0
BE983224	BE983224	Mm.150520			ESTs	chr1	34751023	34751433				1	0	0	1	1	1	1	99	99	0	99
BF463565	BF463565	Mm.25326	Dst	13518	dystonin	chr1	34762235	34762572	chr6	56324801	56327074	4	1	1	7	27	0.15	0.57	0.55	0.2	0.04	1	AN3_ANCN03		A3_AN03				Mm.25326	TTCTGGTATT	0	1	3.1	3.2	3.1	0
BG801054	BC019430	Mm.7280	2310061I09Rik	69668	RIKEN cDNA 2310061I09 gene	chr1	34891669	34893688	chr2	128381198	128382342	5	0	5	1	18	0.28	5	0.35	0.29	0	0	AN3_ANCN03		A3_AN03				Mm.7280	ACAGTGACGT	0	1	0	0	1	0
BI732133	BI732133					chr1	34892149	34893019				1	1	0	0	2	0.5	99	0.5	0.5	0.5	99
BG803491	BG803491	Mm.36335	D1Wsu40e	27993	DNA segment, Chr 1, Wayne State University 40, expressed	chr1	34894243	34898202	chr2	128376881	128380429	4	0	4	1	46	0.09	4	0.11	0.09	0	0							Mm.36335	AATAAACGCC	0	5	5.1	0	0	1.1
BE949459	BE949459	Mm.36335	D1Wsu40e	27993	DNA segment, Chr 1, Wayne State University 40, expressed	chr1	34898777	34899322	chr2	128376893	128377913	4	0	2	1	65	0.06	4	0.08	0.06	0	0							Mm.36335	AATAAACGCC	0	5	5.1	0	0	1.1
BM940886	BM940886					chr1	35210272	35210854	chr2	129349655	129349895	1	0	0	0	0	99	99	99	99	99	99
BU504110	BU504110					chr1	35211326	35267765	chr2	129470882	129478219	1	1	0	1	8	0.12	1	0.29	0.14	0.12	99
BG807137	BG807137	Mm.32399			ESTs, Weakly similar to collybistin I [Rattus norvegicus] [R.norvegicus]	chr1	35270995	35271592	chr2	129470882	129478219	1	0	1	1	3	0.33	1	1	0.5	0	0
BF462428	BF462428	Mm.41604			ESTs, Weakly similar to collybistin I [Rattus norvegicus] [R.norvegicus]	chr1	35273681	35274096	chr2	129470882	129478219	1	0	0	25	32	0.03	0.04	3.71	0.14	0	99	AN3_ANCN03	AN3_ANCN20					Mm.41604	GAGTCACTCT	0	13.9	3.1	1.1	1	1.1
BG295197	BG295197	Mm.28402			ESTs, Weakly similar to RNA polymerase II 1 [Mus musculus] [M.musculus]	chr1	35274586	35275327	chr2	129476304	129480216	16	7	7	24	123	0.13	0.67	0.4	0.16	0.06	1	AN3_ANCN03		A3_AN03				*Mm.28402	CAAACACTCA	0	0	0	1.1	1	0
BI991200	BI991200	Mm.28402			ESTs, Weakly similar to RNA polymerase II 1 [Mus musculus] [M.musculus]	chr1	35277214	35277813	chr2	129479905	129485061	1	0	1	2	15	0.07	0.5	0.23	0.08	0	0							*Mm.28402	CAAACACTCA	0	0	0	1.1	1	0
BM934032	BM934032					chr1	35330585	35331175	chr21	24148718	24262990	1	0	0	0	0	99	99	99	99	99	99
BF456942	BF456942	Mm.191832			EST	chr1	35331217	35331649	chrY	3628712	3629214	1	0	0	0	0	99	99	99	99	99	99
BE983328	NM_145516	Mm.28491	Plekhb2	226971	pleckstrin homology domain containing, family B (evectins) member 2	chr1	35332086	35339934	chr18	57429228	57429777	11	7	1	1	28	0.39	11	0.44	0.41	0.25	7	AN3_ANCN03		A3_AN03				*Mm.28491	CACCCTCTCA	3.9	2	4.1	4.2	10.2	2.1
BU503642	BU503642					chr1	35334907	35335725				2	2	0	0	0	99	99	99	99	99	99					AC03A2
BB277592	NM_145516	Mm.28491	Plekhb2	226971	pleckstrin homology domain containing, family B (evectins) member 2	chr1	35342095	35342366	chr18	57429228	57429777	9	7	1	65	216	0.04	0.14	0.49	0.06	0.03	7	AN3_ANCN03						*Mm.28491	CACCCTCTCA	3.9	2	4.1	4.2	10.2	2.1
BF464515	NM_015818	Mm.27195	Hs6st1	50785	heparan sulfate 6-O-sulfotransferase 1	chr1	36603407	36603754	chr2	126324810	126378079	2	0	1	1	11	0.18	2	0.3	0.2	0	0	AN3_ANCN03						Mm.27195	s_CAAACACAAC	0	4	4.1	6.3	0	0
BF462427	BF462427	Mm.30231			ESTs	chr1	36639565	36639740				1	0	0	0	2	0.5	99	0.5	0.5	0	99
BB277785	BB277785	Mm.45651			Mus musculus, Similar to UDP-glucose glycoprotein: glucosyltransferase UGGT, clone IMAGE:5322252, mRNA	chr1	36641081	36641757	chr2	126249049	126249918	2	2	0	3	14	0.14	0.67	0.45	0.18	0.14	99	AN3_ANCN03						*Mm.45651	GGCCGTTCTC	1.9	1	4.1	1.1	1	4.2			AA219280
BB642252	BB642252	Mm.45651			Mus musculus, Similar to UDP-glucose glycoprotein: glucosyltransferase UGGT, clone IMAGE:5322252, mRNA	chr1	36641900	36642522	chr2	126249049	126249918	2	1	1	3	36	0.06	0.67	0.15	0.06	0.03	1							*Mm.45651	GGCCGTTCTC	1.9	1	4.1	1.1	1	4.2
BF467921	BF467921	Mm.45651			Mus musculus, Similar to UDP-glucose glycoprotein: glucosyltransferase UGGT, clone IMAGE:5322252, mRNA	chr1	36644915	36650633	chr2	126127703	126246122	2	1	1	1	19	0.11	2	0.17	0.11	0.05	1							*Mm.45651	GGCCGTTCTC	1.9	1	4.1	1.1	1	4.2
BB278325	NM_145996	Mm.34316	MGC36895	214855	hypothetical protein MGC36895	chr1	36821812	36822068	chr2	95086988	95089869	1	1	0	6	33	0.03	0.17	0.26	0.04	0.03	99
BI737295	BI737295	Mm.131364				chr1	36823882	36824517	chr2	95088716	95090027	1	1	0	0	14	0.07	99	0.07	0.07	0.07	99
BI734921	BI734921	Mm.24734	4632411B12Rik	70805	RIKEN cDNA 4632411B12 gene	chr1	36838742	36845563	chr2	95138964	95174375	1	1	0	0	16	0.06	99	0.06	0.06	0.06	99							Mm.24734	TTCCTCGGGT	0	1	0	1.1	5.1	2.1
BE950792	BE950792	Mm.193762			EST, Weakly similar to I58401 protein-tyrosine kinase (EC 2.7.1.112) JAK3 - mouse [M.musculus]	chr1	36843469	36843832	chr2	95138548	95140311	1	1	0	0	0	99	99	99	99	99	99
BG806320	BG806320					chr1	36845677	36846277	chr2	95138964	95174375	1	0	1	0	7	0.14	99	0.14	0.14	0	0
BE985943	BE985943	Mm.38862				chr1	36869108	36869831	chr2	95138964	95174375	3	0	1	0	9	0.33	99	0.33	0.33	0	0	AN3_ANCN03		A3_AN03		AC03A2
BE987944	BE987944	Mm.28220			ESTs, Weakly similar to RIKEN cDNA 1300009F09 [Mus musculus] [M.musculus]	chr1	36924982	36925293	chr2	95239867	95245075	2	0	0	17	52	0.04	0.12	0.54	0.06	0	99	AN3_ANCN03						Mm.28220	CTGCTCACCT	0	0	0	0	1	2.1
BM937014	BM937014	Mm.191043			EST	chr1	36929938	36947185	chr2	95244495	95277153	1	0	0	5	16	0.06	0.2	0.55	0.09	0	99	AN3_ANCN03
BI990920	BI990920					chr1	36936082	36936682				1	0	1	0	1	1	99	1	1	0	0
BI202425	NM_033570	Mm.155669	Cnnm4	94220	cyclin M4	chr1	37008796	37009518	chr2	95298543	95347097	1	0	0	1	9	0.11	1	0.25	0.12	0	99							*Mm.155669	ATGCCTGCCC	0	0	0	0	1	1.1
BB281610	BB281610	Mm.155669	Cnnm4	94220	cyclin M4	chr1	37010457	37010713	chr2	95345797	95349333	4	2	0	6	24	0.17	0.67	0.56	0.22	0.08	99	AN3_ANCN03		A3_AN03				*Mm.155669	ATGCCTGCCC	0	0	0	0	1	1.1
BF464891	BF464891					chr1	37014156	37014325	chr2	95353778	95366354	1	0	0	2	6	0.17	0.5	0.75	0.25	0	99	AN3_ANCN03
BI731632	NM_053186	Mm.44492	Cnnm3	94218	cyclin M3	chr1	37027128	37027910	chr2	95354395	95366354	3	3	0	1	15	0.2	3	0.29	0.21	0.2	99							*Mm.44492	s_GGGACCACAG	3.9	1	3.1	1.1	4.1	0
BE954214	BC022973	Mm.41421	2310041C05Rik	78321	RIKEN cDNA 2310041C05 gene	chr1	37032147	37032436	chr2	95376508	95379753	1	0	1	2	83	0.01	0.5	0.04	0.01	0	0							Mm.41421	s_CCAGCCAGCG	3.9	4	10.2	6.3	0	1.1
BI733428	BC022973	Mm.41421	2310041C05Rik	78321	RIKEN cDNA 2310041C05 gene	chr1	37034296	37041313	chr2	95376508	95379753	1	1	0	2	35	0.03	0.5	0.09	0.03	0.03	99							Mm.41421	s_CCAGCCAGCG	3.9	4	10.2	6.3	0	1.1
BB281541	BB281541	Mm.133378				chr1	37039462	37039681	chr2	95381194	95381518	2	2	0	6	18	0.11	0.33	0.67	0.17	0.11	99	AN3_ANCN03
BB278105	BB278105	Mm.97055	9130416N05Rik	67566	RIKEN cDNA 9130416N05 gene	chr1	37040127	37040396	chr2	95381194	95381518	1	1	0	8	19	0.05	0.12	0.82	0.09	0.05	99	AN3_ANCN03						Mm.97055	GGCAAAGATA	0	0	3.1	0	0	0
BE950685	BE950685	Mm.97055	9130416N05Rik	67566	RIKEN cDNA 9130416N05 gene	chr1	37041356	37049025	chr2	95385540	95395209	2	1	0	4	21	0.1	0.5	0.35	0.12	0.05	99	AN3_ANCN03						Mm.97055	GGCAAAGATA	0	0	3.1	0	0	0
BB277153	BB277153	Mm.29558	AI426163	98332	expressed sequence AI426163	chr1	37050609	37050820	chr2	95395113	95401038	3	3	0	5	39	0.08	0.6	0.24	0.09	0.08	99
BB591421	BB591421	Mm.29558	AI426163	98332	expressed sequence AI426163	chr1	37052706	37052899	chr2	95397865	95458834	1	1	0	0	4	0.25	99	0.25	0.25	0.25	99
BI730007	BI730007					chr1	37066246	37067083	chr2	95397865	95458834	1	1	0	2	10	0.1	0.5	0.38	0.12	0.1	99	AN3_ANCN03
BE953556	BE953556	Mm.28521	MGC36526	226977	hypothetical protein MGC36526	chr1	37200075	37200539				2	1	1	13	44	0.05	0.15	0.48	0.06	0.02	1	AN3_ANCN03						Mm.28521	ACCAGGGCCT	5.8	2	6.1	6.3	4.1	0
BG801851	NM_146107	Mm.28521	MGC36526	226977	hypothetical protein MGC36526	chr1	37201608	37202522	chr2	96154973	96162173	3	2	1	11	32	0.09	0.27	0.67	0.14	0.06	2	AN3_ANCN03						Mm.28521	ACCAGGGCCT	5.8	2	6.1	6.3	4.1	0
BF462993	NM_018872	Mm.10808	Rw1-pending	56030	RW1 protein	chr1	37294151	37294444	chr2	96254565	96425722	2	0	0	14	57	0.04	0.14	0.37	0.05	0	99	AN3_ANCN03						*Mm.10808	s_TAACCCAGCC	0	0	0	1.1	0	1.1
BG808340	NM_018872	Mm.10808	Rw1-pending	56030	RW1 protein	chr1	37294450	37295050	chr2	96254565	96425722	1	0	1	5	39	0.03	0.2	0.18	0.03	0	0							*Mm.10808	s_TAACCCAGCC	0	0	0	1.1	0	1.1
BG801777	NM_018872	Mm.10808	Rw1-pending	56030	RW1 protein	chr1	37318632	37327657	chr2	96254565	96425722	2	0	2	0	5	0.4	99	0.4	0.4	0	0							*Mm.10808	s_TAACCCAGCC	0	0	0	1.1	0	1.1
BI730059	BI730059					chr1	37724585	37750340	chr2	96617772	96895390	1	1	0	0	0	99	99	99	99	99	99
BG804361	BG804361	Mm.214807			EST	chr1	37769811	37770399	chr2	96894557	96895390	1	0	1	0	0	99	99	99	99	99	0
BB279519	BB279519	Mm.28085	6330578E17Rik	76178	RIKEN cDNA 6330578E17 gene	chr1	37922549	37922846				1	1	0	19	110	0.01	0.05	0.22	0.01	0.01	99							*Mm.28085	CCAACGCCAC	17.3	2	2	4.2	4.1	2.1
BG404823	BG404823	Mm.28085	6330578E17Rik	76178	RIKEN cDNA 6330578E17 gene	chr1	37925792	37935469	chr2	97107965	97108466	1	1	0	0	28	0.04	99	0.04	0.04	0.04	99							*Mm.28085	CCAACGCCAC	17.3	2	2	4.2	4.1	2.1			AA668443
BG801581	NM_026123	Mm.27404	1110002A21Rik	67387	RIKEN cDNA 1110002A21 gene	chr1	37935653	37937046	chr2	97108073	97116742	4	0	4	7	52	0.08	0.57	0.24	0.09	0	0							Mm.27404	GTGCTGTACG	3.9	4	5.1	3.2	3.1	1.1
BI729959	BI729959					chr1	37939408	37939989	chr2	97107965	97114772	1	1	0	0	0	99	99	99	99	99	99
BE953576	NM_026123	Mm.27404	1110002A21Rik	67387	RIKEN cDNA 1110002A21 gene	chr1	37943970	37944446	chr2	97108073	97116742	2	0	1	12	117	0.02	0.17	0.13	0.02	0	0							Mm.27404	GTGCTGTACG	3.9	4	5.1	3.2	3.1	1.1
BI735639	BI735639	Mm.25861			ESTs, Weakly similar to RIKEN cDNA 4933434I20 [Mus musculus] [M.musculus]	chr1	37947643	37949115	chr2	97117351	97124074	1	1	0	0	8	0.12	99	0.12	0.12	0.12	99							Mm.25861	TGTATTTCAA	0	0	1	0	1	0
BI734792	BI734792					chr1	38338094	38338758	chr2	97602240	97604104	1	1	0	0	0	99	99	99	99	99	99
BQ930193	BQ930193					chr1	38338763	38339183	chr2	97602329	97604104	1	1	0	5	16	0.06	0.2	0.55	0.09	0.06	99	AN3_ANCN03
BE981479	BE981479	Mm.224704				chr1	38340875	38341096	chr2	97602329	97604104	4	0	0	0	3	1.33	99	1.33	1.33	0	99	AN3_ANCN03		A3_AN03		AC03A2
BE954389	NM_027098	Mm.26614	Mrpl30	107734	mitochondrial ribosomal protein L30	chr1	38403713	38404363	chr6	56896442	56896835	3	1	2	11	127	0.02	0.27	0.12	0.03	0.01	0.5							Mm.26614	CCTCAAGAGC	0	2	11.2	0	2	1.1
BB284606	BB284606	Mm.135908				chr1	38502793	38503316	chr2	97858663	97897816	1	1	0	0	2	0.5	99	0.5	0.5	0.5	99
BE983810	BE983810	Mm.154309	Rev1l	56210	REV1-like (S. cerevisiae)	chr1	38503756	38524049	chr2	97858663	97897816	1	0	0	0	10	0.1	99	0.1	0.1	0	99							*Mm.154309	s_TAAATAATTG	0	0	2	0	0	0
BM935940	BM935940	Mm.154309	Rev1l	56210	REV1-like (S. cerevisiae)	chr1	38525096	38525689	chr2	97858663	97897816	2	0	1	3	22	0.09	0.67	0.26	0.11	0	0							*Mm.154309	s_TAAATAATTG	0	0	2	0	0	0
BI732723	BI732723	Mm.154309	Rev1l	56210	REV1-like (S. cerevisiae)	chr1	38527915	38538722	chr2	97858663	97897816	2	1	1	0	18	0.11	99	0.11	0.11	0.06	1							*Mm.154309	s_TAAATAATTG	0	0	2	0	0	0
BG808800	BG808800	Mm.154309	Rev1l	56210	REV1-like (S. cerevisiae)	chr1	38542388	38548123	chr2	97858663	97897816	1	0	1	0	8	0.12	99	0.12	0.12	0	0							*Mm.154309	s_TAAATAATTG	0	0	2	0	0	0
BG297469	BG297469	Mm.154309	Rev1l	56210	REV1-like (S. cerevisiae)	chr1	38552164	38556751	chr2	97858663	97897816	3	3	0	2	39	0.08	1.5	0.14	0.08	0.08	99							*Mm.154309	s_TAAATAATTG	0	0	2	0	0	0
BE995468	BE995468	Mm.154309	Rev1l	56210	REV1-like (S. cerevisiae)	chr1	38557552	38558210	chr2	97858663	97897816	1	0	0	3	39	0.03	0.33	0.11	0.03	0	99							*Mm.154309	s_TAAATAATTG	0	0	2	0	0	0
BI739011	BI739011	Mm.154309	Rev1l	56210	REV1-like (S. cerevisiae)	chr1	38558300	38559130	chr2	97892746	97903073	1	1	0	10	50	0.02	0.1	0.28	0.03	0.02	99							*Mm.154309	s_TAAATAATTG	0	0	2	0	0	0
BG403965	BG403965	Mm.154309	Rev1l	56210	REV1-like (S. cerevisiae)	chr1	38559219	38559365	chr2	97895143	97902497	1	1	0	12	26	0.04	0.08	0.93	0.07	0.04	99	AN3_ANCN03						*Mm.154309	s_TAAATAATTG	0	0	2	0	0	0
BU505880	NM_019570	Mm.154309	Rev1l	56210	REV1-like (S. cerevisiae)	chr1	38560533	38561281				1	1	0	1	6	0.17	1	0.4	0.2	0.17	99							*Mm.154309	s_TAAATAATTG	0	0	2	0	0	0
BI988815	BI988815					chr1	38732377	38732979				1	0	1	0	0	99	99	99	99	99	0
BG805092	BG805092					chr1	38743712	38744312	chr2	98122254	98122928	1	0	1	0	0	99	99	99	99	99	0
BM941946	BM941946	Mm.208576			ESTs, Weakly similar to S26689 hypothetical protein hc1 - mouse (fragment) [M.musculus]	chr1	38991686	38992282				1	0	0	0	6	0.17	99	0.17	0.17	0	99
BF466090	BF466090	Mm.156473			ESTs	chr1	38992665	38993328	chr16	468215	468621	2	0	0	0	0	99	99	99	99	99	99					AC03A2
BG296808	BG296808					chr1	39044603	39071749				1	1	0	0	0	99	99	99	99	99	99
BI988522	BI988522	Mm.214659			ESTs	chr1	39100523	39101123	chr2	98487222	98488048	1	0	1	0	1	1	99	1	1	0	0
BG297546	BG297546					chr1	39263346	39264053	chr2	98713134	98713658	1	1	0	0	0	99	99	99	99	99	99
BU503597	BU503597					chr1	39301018	39301777				1	1	0	10	14	0.07	0.1	2.75	0.25	0.07	99	AN3_ANCN03	AN3_ANCN20
BB278666	NM_145142	Mm.26817	Hnk-1st-pending	98388	HNK-1 sulfotransferase	chr1	39371628	39371804	chr2	98873626	98887296	4	3	1	85	120	0.03	0.05	2.54	0.11	0.03	3	AN3_ANCN03	AN3_ANCN20					Mm.26817	ATCCCCAGGG	0	1	1	0	0	0
BI987996	NM_145142	Mm.26817	Hnk-1st-pending	98388	HNK-1 sulfotransferase	chr1	39372994	39373591	chr2	98873626	98887296	1	0	1	1	4	0.25	1	0.67	0.33	0	0							Mm.26817	ATCCCCAGGG	0	1	1	0	0	0
BI731580	BI731580					chr1	39373795	39374616	chr2	98873492	98874725	1	1	0	0	0	99	99	99	99	99	99
BF464304	BC005601	Mm.28121	1110061A19Rik	68833	RIKEN cDNA 1110061A19 gene	chr1	39504388	39504894	chr3	98097124	98098026	3	1	0	13	75	0.04	0.23	0.26	0.05	0.01	99							Mm.28121	TAACTCTATA	1.9	0	5.1	4.2	0	0
BF455797	BF455797	Mm.194060			EST	chr1	39868465	39868968	chr2	99476408	99477544	1	0	0	0	0	99	99	99	99	99	99
BB280385	NM_018775	Mm.104771	Vrp-pending	54610	vascular Rab-GAP/TBC-containing	chr1	39879964	39880233	chr2	99487859	99520971	3	3	0	18	65	0.05	0.17	0.45	0.06	0.05	99	AN3_ANCN03						Mm.104771	s_CCTTTAATGT	0	2	0	1.1	1	0
BB276948	BB276948					chr1	39901051	39901268	chr2	99519041	99520976	2	2	0	0	0	99	99	99	99	99	99					AC03A2
BE981781	NM_018775	Mm.104771	Vrp-pending	54610	vascular Rab-GAP/TBC-containing	chr1	39911004	39934433	chr2	99487859	99520971	7	1	1	1	11	0.64	7	0.8	0.7	0.09	1	AN3_ANCN03		A3_AN03				Mm.104771	s_CCTTTAATGT	0	2	0	1.1	1	0
BI988045	BI988045					chr1	39927586	39928186				1	0	1	0	0	99	99	99	99	99	0
BE983430	BE983430	Mm.191349			EST	chr1	39971226	39971719				1	0	0	0	0	99	99	99	99	99	99
BI986018	BI986018	Mm.24503	D1Bwg0212e	52846	DNA segment, Chr 1, Brigham & Women's Genetics 0212 expressed	chr1	40045951	40052092	chr2	99733728	99749997	1	0	1	0	8	0.12	99	0.12	0.12	0	0
BI729812	BI729812	Mm.28614	1600023E10Rik	67702	RIKEN cDNA 1600023E10 gene	chr1	40061584	40067990	chr2	99766613	99766841	1	1	0	7	85	0.01	0.14	0.1	0.01	0.01	99							*Mm.28614	TTAAAAAAAG	0	1	1	0	0	1.1
BE950207	BE950207	Mm.28614	1600023E10Rik	67702	RIKEN cDNA 1600023E10 gene	chr1	40074938	40086732	chr2	99775514	99789044	1	1	0	3	30	0.03	0.33	0.15	0.04	0.03	99							*Mm.28614	TTAAAAAAAG	0	1	1	0	0	1.1
BB282485	BB282485	Mm.122091	Creg2	263764	cellular repressor of E1A-stimulated genes 2	chr1	40130916	40131090	chr2	99831256	99831662	1	1	0	3	5	0.2	0.33	2	0.5	0.2	99	AN3_ANCN03	AN3_ANCN20
BG297672	BC034115	Mm.122091	Creg2	263764	cellular repressor of E1A-stimulated genes 2	chr1	40134870	40160772	chr2	99829290	99867957	1	1	0	5	7	0.14	0.2	3	0.5	0.14	99	AN3_ANCN03	AN3_ANCN20
BG808411	BG808411	Mm.87416			ESTs, Weakly similar to E55926 DNA binding protein RFX3 - mouse (fragment) [M.musculus]	chr1	40175705	40180893	chr2	99864115	99895482	1	0	1	0	13	0.08	99	0.08	0.08	0	0
BE949712	BE949712	Mm.19073	9430080K19Rik	68120	RIKEN cDNA 9430080K19 gene	chr1	40539034	40539478	chr2	100367827	100373598	4	0	2	12	44	0.09	0.33	0.5	0.12	0	0	AN3_ANCN03		A3_AN03				*Mm.19073	CAGACTGCTC	7.7	0	1	0	2	1.1
BF463649	BF463649	Mm.156315			ESTs	chr1	40589859	40590197				2	0	0	1	4	0.5	2	1	0.67	0	99	AN3_ANCN03				AC03A2		Mm.156315	GTGAGCAAGC	1.9	0	0	0	0	2.1
BM937189	NM_008362	Mm.896	Il1r1	16177	interleukin 1 receptor, type I	chr1	40827594	40828205	chr2	100645471	100657311	1	1	0	2	9	0.11	0.5	0.43	0.14	0.11	99	AN3_ANCN03						Mm.896	s_ACTTTTTAAA	0	1	2	0	0	2.1
BI734287	BI734287	Mm.35692	Il1rl1	17082	interleukin 1 receptor-like 1	chr1	40964989	40976048	chr2	100829737	100832445	1	1	0	0	3	0.33	99	0.33	0.33	0.33	99							Mm.35692	CTGTGTCTCT	36.6	0	0	0	0	0
BB284624	BB284624	Mm.132471			ESTs	chr1	43208473	43208998	chr2	103335000	103337517	2	2	0	0	1	2	99	2	2	2	99					AC03A2
BG297595	BG297595					chr1	43420029	43420593	chr2	103572794	103578187	1	1	0	0	1	1	99	1	1	1	99
BI736209	BI736209	Mm.38503	2310002A08Rik	69527	RIKEN cDNA 2310002A08 gene	chr1	43422155	43424454	chr2	103561562	103580327	1	1	0	10	48	0.02	0.1	0.29	0.03	0.02	99							Mm.38503	CACTGACCAA	0	0	2	0	0	0
BI989597	BI989597	Mm.27110	3110018K12Rik	73122	RIKEN cDNA 3110018K12 gene	chr1	43567250	43567850	chr2	103743272	103750253	2	1	1	2	6	0.33	1	1	0.5	0.17	1	AN3_ANCN03				AC03A2
BI734637	NM_133818	Mm.28817	AI597479	98404	expressed sequence AI597479	chr1	43632233	43634925	chr2	103818132	103829325	1	1	0	0	7	0.14	99	0.14	0.14	0.14	99							Mm.28817	TTTTTAAGTG	0	0	0	0	2	1.1
BB284055	NM_133818	Mm.28817	AI597479	98404	expressed sequence AI597479	chr1	43636589	43637084	chr2	103818132	103829325	1	1	0	14	55	0.02	0.07	0.37	0.02	0.02	99	AN3_ANCN03						Mm.28817	TTTTTAAGTG	0	0	0	0	2	1.1
BI990225	BI990225					chr1	43976346	43976946	chr2	104234957	104235494	1	0	1	0	0	99	99	99	99	99	0
BB283830	BB283830	Mm.144978	4833426I10Rik	74592	RIKEN cDNA 4833426I10 gene	chr1	43985279	43985812				1	1	0	0	17	0.06	99	0.06	0.06	0.06	99							Mm.144978	CCCTTGCATA	0	0	0	0	2	0
BB284572	NM_024283	Mm.11819	1500015O10Rik	78896	RIKEN cDNA 1500015O10 gene	chr1	44267245	44271252				1	1	0	14	29	0.03	0.07	1	0.07	0.03	99	AN3_ANCN03						Mm.11819	TGCTTAACGA	0	11	1	0	0	0
BE988980	BE988980	Mm.191512			ESTs	chr1	44547858	44548213	chr13	101698443	101699342	2	0	0	0	0	99	99	99	99	99	99					AC03A2
BF461979	BF461979	Mm.27196	1700029F09Rik	75623	RIKEN cDNA 1700029F09 gene	chr1	44630995	44639866	chr13	101781436	101781881	2	0	1	1	11	0.18	2	0.3	0.2	0	0	AN3_ANCN03
BE951293	NM_023645	Mm.8282	Kdel1	72050	KDEL containing protein 1	chr1	44646789	44650818	chr5	126985118	126986675	1	0	1	28	100	0.01	0.04	0.4	0.01	0	0	AN3_ANCN03						Mm.8282	ACTGTCTTTT	0	0	2	0	0	0
BE949907	NM_023645	Mm.8282	Kdel1	72050	KDEL containing protein 1	chr1	44650816	44653059	chr5	126985118	126986675	2	0	2	1	5	0.4	2	0.75	0.5	0	0	AN3_ANCN03						Mm.8282	ACTGTCTTTT	0	0	2	0	0	0
BG293360	NM_023645	Mm.8282	Kdel1	72050	KDEL containing protein 1	chr1	44654683	44658690	chr5	126985118	126986675	2	1	1	4	27	0.07	0.5	0.26	0.09	0.04	1							Mm.8282	ACTGTCTTTT	0	0	2	0	0	0
BG295304	AF411386	Mm.41143	Bivm	246229	basic, immunoglobulin-like variable motif containing	chr1	44683279	44684082	chr13	101819620	101852565	1	1	0	2	5	0.2	0.5	1	0.33	0.2	99	AN3_ANCN03																AA017727
BG261779	NM_011729	Mm.2213	Ercc5	22592	excision repair cross-complementing rodent repair deficiency,complementation group 5	chr1	44697803	44706588	chr13	101864437	101884598	2	2	0	3	6	0.33	0.67	1.67	0.67	0.33	99	AN3_ANCN03				AC03A2		Mm.2213	GGAGGCAAGG	0	1	0	1.1	1	0
BE950479	NM_011729	Mm.2213	Ercc5	22592	excision repair cross-complementing rodent repair deficiency,complementation group 5	chr1	44713566	44713988	chr13	101864437	101884598	1	1	0	0	2	0.5	99	0.5	0.5	0.5	99					AC03A2		Mm.2213	GGAGGCAAGG	0	1	0	1.1	1	0
BG294942	BG294942					chr1	45474133	45474798	chrX	428100	428818	1	1	0	0	0	99	99	99	99	99	99
BE984369	BE984369	Mm.10299	Col5a2	12832	procollagen, type V, alpha 2	chr1	45932769	45933122				3	0	1	5	139	0.02	0.6	0.06	0.02	0	0							*Mm.10299	s_ACCACCACAA	0	1	0	2.1	2	0
BG298466	BG298466	Mm.86541	Ccrn4l	12457	CCR4 carbon catabolite repression 4-like (S. cerevisiae)	chr1	46297234	46298351				1	1	0	0	0	99	99	99	99	99	99							*Mm.86541	AGCCCAACAT	0	0	1	1.1	2	0
BF460810	BF460810	Mm.156684			ESTs	chr1	46358926	46359207				2	0	0	2	2	1	1	99	99	0	99	AN3_ANCN03	AN3_ANCN20			AC03A2
BI730046	BI730046	Mm.38955			Mus musculus adult male liver cDNA, RIKEN full-length enriched library, clone:1300003A18:homolog to CDNA FLJ12545 FIS, CLONE NT2RM4000611, WEAKLY SIMILAR TO VEGETATIBLE INCOMPATIBILITY PROTEIN HET-E-1 (FRAGMENT), full insert sequence	chr1	46376256	46379365	chr2	188494284	188513772	1	1	0	2	7	0.14	0.5	0.6	0.2	0.14	99	AN3_ANCN03						Mm.38955	s_TTGTACTTAA	0	6	0	3.2	0	3.2
BB284629	NM_016917	Mm.28756	Slc39a1	53945	solute carrier family 39 (iron-regulated transporter), member 1	chr1	46470043	46470564				1	1	0	9	83	0.01	0.11	0.14	0.01	0.01	99							*Mm.28756	s_TGGGTACTGG	0	1	2	0	0	0
BI734842	BI734842					chr1	46791873	46792635	chr2	194915052	194918179	1	1	0	0	0	99	99	99	99	99	99
BG294215	BG294215	Mm.72845			ESTs, Weakly similar to dynein, axon, heavy chain 11; situs inversus viscerum [Mus musculus] [M.musculus]	chr1	47312934	47325461	chr2	194807696	195040529	1	1	0	0	9	0.11	99	0.11	0.11	0.11	99
BI988875	BI988875	Mm.40295			ESTs, Weakly similar to RIKEN cDNA 4933419D20 [Mus musculus] [M.musculus]	chr1	47340629	47341225	chr2	194781490	194791686	2	0	2	3	22	0.09	0.67	0.26	0.11	0	0							Mm.40295	GTCCTCCAAG	0	0	0	0	1	1.1
BU504452	BU504452					chr1	47357999	47367404	chr2	194733370	194788381	1	1	0	1	3	0.33	1	1	0.5	0.33	99
BF462483	BF462483	Mm.156800			ESTs, Weakly similar to A43291 collagen alpha 2(I) chain precursor - mouse [M.musculus]	chr1	47384440	47384865	chr2	194710423	194710711	3	1	0	2	2	1.5	1.5	99	99	0.5	99	AN3_ANCN03	AN3_ANCN20	A3_AN03		AC03A2
BU502959	BU502959					chr1	50605699	50606470	chrX	427975	429795	1	1	0	0	0	99	99	99	99	99	99
BU503633	BU503633					chr1	51475908	51476836	chr2	191254636	191255393	1	1	0	1	2	0.5	1	2	1	0.5	99
BF461135	BF461135	Mm.191908			ESTs	chr1	51707685	51708140	chr2	191031612	191034378	2	0	0	2	2	1	1	99	99	0	99	AN3_ANCN03	AN3_ANCN20			AC03A2
BI732571	NM_138741	Mm.220962	Sdpr	20324	serum deprivation response	chr1	51848209	51848773	chr2	190883574	190895639	1	1	0	4	20	0.05	0.25	0.31	0.06	0.05	99	AN3_ANCN03
BE986015	BC027371	Mm.196290	4930434H03Rik	73960	RIKEN cDNA 4930434H03 gene	chr1	52032960	52036487	chr2	190725192	190732376	1	0	0	4	33	0.03	0.25	0.17	0.03	0	99
BE950809	NM_010863	Mm.3390	Myo1b	17912	myosin IB	chr1	52310833	52311260	chr2	190335858	190473266	1	1	0	11	59	0.02	0.09	0.25	0.02	0.02	99							*Mm.3390	AGTTCCCAGA	1.9	0	2	0	0	0
BM937356	NM_010863	Mm.3390	Myo1b	17912	myosin IB	chr1	52311785	52316761	chr2	190335858	190473266	2	1	1	6	48	0.04	0.33	0.19	0.05	0.02	1							*Mm.3390	AGTTCCCAGA	1.9	0	2	0	0	0
BG802781	BG802781					chr1	52316002	52316602	chr2	190462113	190464506	1	0	1	0	0	99	99	99	99	99	0
BI730716	NM_010863	Mm.3390	Myo1b	17912	myosin IB	chr1	52323560	52334491	chr2	190335858	190473266	1	1	0	2	11	0.09	0.5	0.33	0.11	0.09	99	AN3_ANCN03						*Mm.3390	AGTTCCCAGA	1.9	0	2	0	0	0
BE995526	BE995526	Mm.152803			ESTs	chr1	52325755	52326031	chr2	190450609	190457734	3	0	0	2	2	1.5	1.5	99	99	0	99	AN3_ANCN03	AN3_ANCN20	A3_AN03		AC03A2
BG808557	BG808557					chr1	52435015	52435614	chr2	190344129	190345623	1	0	1	0	0	99	99	99	99	99	0
BG299231	NM_009283	Mm.8249	Stat1	20846	signal transducer and activator of transcription 1	chr1	52695353	52703663	chr2	190033797	190068979	2	2	0	0	22	0.09	99	0.09	0.09	0.09	99							*Mm.8249	AGATAAAAAA	0	1	1	1.1	0	0
BI732559	BI732559	Mm.8249	Stat1	20846	signal transducer and activator of transcription 1	chr1	52718997	52719399	chr2	189954122	189990610	1	1	0	13	72	0.01	0.08	0.24	0.02	0.01	99							*Mm.8249	AGATAAAAAA	0	1	1	1.1	0	0
BU505914	BU505914					chr1	52722386	52723289	chr2	190021767	190024514	17	16	0	8	23	0.74	2.12	1.67	1.13	0.7	99	AN3_ANCN03		A3_AN03		AC03A2
BE950490	BE950490	Mm.150627			ESTs	chr1	52736156	52736583				1	1	0	3	6	0.17	0.33	1.33	0.33	0.17	99	AN3_ANCN03						Mm.150627	s_CATTAAAAAA	0	1	0	0	0	1.1
BE986814	BE986814	Mm.35082			ESTs, Highly similar to GLSK_RAT Glutaminase, kidney isoform, mitochondrial precursor (GLS) (L-glutamine amidohydrolase) (K-glutaminase) [R.norvegicus]	chr1	52791233	52791844	chr2	189938759	189940619	10	1	0	6	8	1.25	1.67	8	5	0.12	99	AN3_ANCN03	AN3_ANCN20	A3_AN03		AC03A2
BF461595	BF461595					chr1	52792069	52792464				1	0	0	0	1	1	99	1	1	0	99
BF462219	BF462219					chr1	52793766	52793936	chr2	189938759	189940619	1	0	0	0	0	99	99	99	99	99	99
BB279410	BB279410	Mm.208487			EST	chr1	52794229	52794895	chr2	189938759	189940619	1	1	0	0	0	99	99	99	99	99	99
BI988543	BC016886	Mm.25903	Nab1	17936	Ngfi-A binding protein 1	chr1	53016957	53020335	chrX	144711528	144715442	1	0	1	4	26	0.04	0.25	0.23	0.05	0	0							Mm.25903	AACCGTTTCC	1.9	0	0	0	0	2.1
BI991017	BI991017					chr1	53076694	53077293				1	0	1	0	0	99	99	99	99	99	0
BE989093	BE989093					chr1	53192468	53193008				1	0	0	0	0	99	99	99	99	99	99
BI737541	BI737541					chr1	53205001	53205705	chr2	189573443	189578128	1	1	0	0	0	99	99	99	99	99	99
BI733184	BC028796	Mm.144907	9830163O08	227094	hypothetical protein 9830163O08	chr1	53211268	53211925	chr2	189568134	189575315	1	1	0	1	11	0.09	1	0.2	0.1	0.09	99
BG294856	BC028796	Mm.144907	9830163O08	227094	hypothetical protein 9830163O08	chr1	53212864	53213483	chr2	189568134	189575315	1	1	0	7	14	0.07	0.14	1.14	0.14	0.07	99	AN3_ANCN03
BI735008	BC016598	Mm.31343	2210010L05Rik	75675	RIKEN cDNA 2210010L05 gene	chr1	53217873	53218578	chr2	189560804	189561287	5	2	0	7	39	0.13	0.71	0.38	0.16	0.05	99	AN3_ANCN03		A3_AN03				Mm.31343	TAGAGCTTGC	0	2	0	0	1	0
BE985861	BE985861	Mm.198191	AW212394	98682	expressed sequence AW212394	chr1	53271091	53288958	chr2	189495010	189573548	1	0	0	3	6	0.17	0.33	1.33	0.33	0	99	AN3_ANCN03
BU505272	BU505272					chr1	53355108	53355953	chr2	189421402	189422172	1	1	0	0	2	0.5	99	0.5	0.5	0.5	99
BG808623	BG808623					chr1	53478121	53478721	chr2	189263608	189268372	2	0	2	0	0	99	99	99	99	99	0					AC03A2
BI738391	BI738391					chr1	53593956	53594216	chr1	171260280	171264577	1	1	0	0	0	99	99	99	99	99	99
BI989407	NM_010834	Mm.3514	Gdf8	17700	growth differentiation factor 8	chr1	53624341	53624938	chr2	189114675	189121682	4	0	4	0	2	2	99	2	2	0	0	AN3_ANCN03	AN3_ANCN20	A3_AN03	A3_AN20	AC03A2	AC20A3
BI735281	BC028939	Mm.86515	MGC36491	227099	hypothetical protein MGC36491	chr1	53817790	53857840	chr2	188844738	188926434	1	1	0	1	6	0.17	1	0.4	0.2	0.17	99																	AA017258
BI987556	NM_145517	Mm.212846	LOC227102	227102	similar to hypothetical protein LOC51240	chr1	53857969	53870027	chr2	188809964	188821570	1	0	1	1	28	0.04	1	0.07	0.04	0	0
BG802398	BG802398					chr1	53903434	53904034	chr2	188709400	188709662	1	0	1	0	0	99	99	99	99	99	0
BE994945	NM_133728	Mm.28111	2210409M21Rik	70396	RIKEN cDNA 2210409M21 gene	chr1	53905657	53907778	chr2	188705018	188709662	1	0	0	8	117	0.01	0.12	0.08	0.01	0	99							*Mm.28111	s_AGATCCCTTC	0	0	0	0	0	2.1
BG293579	NM_133728	Mm.28111	2210409M21Rik	70396	RIKEN cDNA 2210409M21 gene	chr1	53908919	53911925	chr2	188705018	188709662	4	3	1	5	41	0.1	0.8	0.25	0.11	0.07	3							*Mm.28111	s_AGATCCCTTC	0	0	0	0	0	2.1
BI733025	BI733025	Mm.72845			ESTs, Weakly similar to dynein, axon, heavy chain 11; situs inversus viscerum [Mus musculus] [M.musculus]	chr1	53962335	53962836	chr2	194790128	194791562	1	1	0	2	13	0.08	0.5	0.27	0.09	0.08	99
BI871917	BI871917					chr1	54124969	54125536	chr2	194963338	194975550	1	1	0	0	0	99	99	99	99	99	99
BM937094	BM937094					chr1	54752690	54753407	chr2	195644937	195645593	3	2	0	1	1	3	3	99	99	2	99	AN3_ANCN03	AN3_ANCN20	A3_AN03	A3_AN20	AC03A2	AC20A3
BG342516	BG342516	Mm.25856			ESTs, Weakly similar to OGT1_RAT UDP-N-ACETYLGLUCOSAMINE--PEPTIDE N-ACETYLGLUCOSAMINYLTRANSFERASE 110 KDA SUBUNIT (O-GLCNAC TRANSFERASE P110 SUBUNIT) [R.norvegicus]	chr1	54954538	54955221	chr2	195817648	195820073	1	1	0	0	2	0.5	99	0.5	0.5	0.5	99
BG297661	BG297661	Mm.25856			ESTs, Weakly similar to OGT1_RAT UDP-N-ACETYLGLUCOSAMINE--PEPTIDE N-ACETYLGLUCOSAMINYLTRANSFERASE 110 KDA SUBUNIT (O-GLCNAC TRANSFERASE P110 SUBUNIT) [R.norvegicus]	chr1	54986951	54995434	chr2	195844657	195979958	2	1	1	0	4	0.5	99	0.5	0.5	0.25	1					AC03A2
BI736261	BI736261	Mm.60519	5033403E17Rik	75976	RIKEN cDNA 5033403E17 gene	chr1	55034588	55035304	chr2	195888762	195895131	2	1	1	0	1	2	99	2	2	1	1					AC03A2
BB278615	BB278615	Mm.218595	LOC227197	227197	similar to NADH-ubiquinone oxidoreductase 75 kDa subunit, mitochondrial precursor (Complex I-75KD) (CI-75KD)	chr1	55201674	55201954	chr2	196039938	196043215	3	2	0	6	23	0.13	0.5	0.53	0.18	0.09	99	AN3_ANCN03		A3_AN03
BM941711	BM941711	Mm.151654			ESTs, Weakly similar to globin inducing factor, fetal; fetal globin inducing factor [Mus musculus] [M.musculus]	chr1	55299852	55322964	chr2	196044095	196179356	1	0	0	0	0	99	99	99	99	99	99
BE985774	BE985774	Mm.151654			ESTs, Weakly similar to globin inducing factor, fetal; fetal globin inducing factor [Mus musculus] [M.musculus]	chr1	55323477	55477478				1	0	0	0	3	0.33	99	0.33	0.33	0	99
BU505400	NM_031179	Mm.28150	Sf3b1	81898	splicing factor 3b, subunit 1, 155 kDa	chr1	55537944	55538827	chr2	196444978	196488401	1	1	0	4	25	0.04	0.25	0.24	0.05	0.04	99							*Mm.28150	s_CAAACTGAAG	3.9	0	0	0	0	0
BF463874	NM_031179	Mm.28150	Sf3b1	81898	splicing factor 3b, subunit 1, 155 kDa	chr1	55539064	55539535	chr2	196444978	196488401	1	0	0	2	65	0.02	0.5	0.05	0.02	0	99							*Mm.28150	s_CAAACTGAAG	3.9	0	0	0	0	0
BI729586	NM_031179	Mm.28150	Sf3b1	81898	splicing factor 3b, subunit 1, 155 kDa	chr1	55540276	55549195	chr2	196444978	196488401	4	4	0	3	65	0.06	1.33	0.11	0.06	0.06	99							*Mm.28150	s_CAAACTGAAG	3.9	0	0	0	0	0
BE951504	NM_031179	Mm.28150	Sf3b1	81898	splicing factor 3b, subunit 1, 155 kDa	chr1	55555502	55559919	chr2	196444978	196488401	10	5	5	21	181	0.06	0.48	0.19	0.06	0.03	1							*Mm.28150	s_CAAACTGAAG	3.9	0	0	0	0	0
BG805324	NM_026424	Mm.27561	1500041J02Rik	67876	RIKEN cDNA 1500041J02 gene	chr1	55605380	55619654	chr5	81392762	81394117	1	0	1	4	25	0.04	0.25	0.24	0.05	0	0							*Mm.27561	CCATATGGCT	1.9	2	0	2.1	2	1.1
BE995563	NM_026424	Mm.27561	1500041J02Rik	67876	RIKEN cDNA 1500041J02 gene	chr1	55624380	55624564	chr5	81392762	81394117	1	0	0	8	41	0.02	0.12	0.27	0.03	0	99							*Mm.27561	CCATATGGCT	1.9	2	0	2.1	2	1.1
BE953055	BE953055	Mm.1777	Hsp60	15510	heat shock protein, 60 kDa	chr1	55629967	55630137	chr2	196539870	196542592	5	2	1	35	178	0.03	0.14	0.28	0.03	0.01	2							*Mm.1777	AGAGTTCAAA	0	0	1	3.2	2	0
BI730069	NM_010477	Mm.1777	Hsp60	15510	heat shock protein, 60 kDa	chr1	55635142	55639911	chr2	196540376	196562197	10	2	5	0	122	0.08	99	0.08	0.08	0.02	0.4							*Mm.1777	AGAGTTCAAA	0	0	1	3.2	2	0
BG807844	BG807844					chr1	55699869	55700469	chr2	196598937	196613740	1	0	1	6	45	0.02	0.17	0.18	0.03	0	0
BU505496	BU505496					chr1	55705064	55705921	chr2	196613601	196614984	8	4	3	4	34	0.24	2	0.4	0.27	0.12	1.33	AN3_ANCN03		A3_AN03
BE951344	BE951344	Mm.176601				chr1	55706320	55706512	chr2	196613851	196614984	1	0	1	3	12	0.08	0.33	0.44	0.11	0	0	AN3_ANCN03						*Mm.176601	AATCATTGGG	3.9	0	3.1	2.1	2	2.1			AA015752
BE954770	BE954770	Mm.40776	3222401M22Rik	74013	RIKEN cDNA 3222401M22 gene	chr1	55722228	55722523				1	1	0	1	4	0.25	1	0.67	0.33	0.25	99							Mm.40776	s_TGAGTTGCCA	0	1	1	0	1	0
BF464525	BF464525	Mm.40776	3222401M22Rik	74013	RIKEN cDNA 3222401M22 gene	chr1	55723641	55756041	chr2	196709878	196738796	1	0	0	2	12	0.08	0.5	0.3	0.1	0	99	AN3_ANCN03						Mm.40776	s_TGAGTTGCCA	0	1	1	0	1	0
BI736950	BI736950	Mm.40776	3222401M22Rik	74013	RIKEN cDNA 3222401M22 gene	chr1	55758095	55777835	chr2	196709878	196738796	1	1	0	0	8	0.12	99	0.12	0.12	0.12	99							Mm.40776	s_TGAGTTGCCA	0	1	1	0	1	0
BG297139	BG297139	Mm.31861			ESTs	chr1	55798704	55799407	chr2	196776860	196783088	1	1	0	0	1	1	99	1	1	1	99
BE982060	NM_011297	Mm.16775	Rps24	20088	ribosomal protein S24	chr1	55888666	55889123	chr14	73567897	73568287	13	2	4	56	186	0.07	0.23	0.53	0.1	0.01	0.5	AN3_ANCN03						*Mm.16775	ATGGCTACGG	13.5	0	0	1.1	0	0
BE981359	BE981359	Mm.151246			ESTs, Weakly similar to phospholipase C, delta; PLC-delta 1; phospholipase C delta-1 [Mus musculus] [M.musculus]	chr1	55961455	56250987	chr2	197147095	197210300	3	0	0	2	4	0.75	1.5	2.5	1.5	0	99	AN3_ANCN03	AN3_ANCN20	A3_AN03		AC03A2
BI988275	BI988275					chr1	55977795	55978394	chr2	697031	697755	1	0	1	0	0	99	99	99	99	99	0
BG803689	NM_009658	Mm.451	Akr1b3	11677	aldo-keto reductase family 1, member B3 (aldose reductase)	chr1	56000071	56000628	chr19	34468579	34469906	1	0	1	5	85	0.01	0.2	0.07	0.01	0	0							*Mm.451	GCCACTCTAC	7.7	0	2	1.1	0	1.1
BG801672	BG801672					chr1	56084661	56085261	chr2	196972154	196973451	1	0	1	0	0	99	99	99	99	99	0
BI989430	BI989430					chr1	57359073	57359672	chr2	198361058	198361495	1	0	1	0	0	99	99	99	99	99	0
BI990398	BI990398					chr1	57421523	57422122	chr2	198425545	198431095	1	0	1	0	0	99	99	99	99	99	0
BE985425	BE985425	Mm.224717				chr1	57525093	57525464	chr2	198515262	198540534	2	0	0	3	3	0.67	0.67	99	99	0	99	AN3_ANCN03	AN3_ANCN20			AC03A2
BB280608	BB280608	Mm.134505			ESTs	chr1	57756514	57757199	chr2	119638397	119639055	3	3	0	0	0	99	99	99	99	99	99	AN3_ANCN03	AN3_ANCN20	A3_AN03	A3_AN20	AC03A2	AC20A3
BU505359	BU505359					chr1	57765744	57771974	chr2	198827532	198829697	4	4	0	0	0	99	99	99	99	99	99	AN3_ANCN03	AN3_ANCN20	A3_AN03	A3_AN20	AC03A2	AC20A3
BE953374	BE953374	Mm.21640	9430016H08Rik	68115	RIKEN cDNA 9430016H08 gene	chr1	57944247	57944654	chr2	199014849	199020855	1	0	1	4	20	0.05	0.25	0.31	0.06	0	0	AN3_ANCN03
BM937697	BM937697	Mm.21640	9430016H08Rik	68115	RIKEN cDNA 9430016H08 gene	chr1	57949623	57962692	chr2	199014849	199020855	2	1	1	0	7	0.29	99	0.29	0.29	0.14	1
BI737550	NM_144882	Mm.27691	2810022L02Rik	67198	RIKEN cDNA 2810022L02 gene	chr1	58332288	58437633	chr2	199494091	199560313	1	1	0	1	9	0.11	1	0.25	0.12	0.11	99
BB278390	BB278390	Mm.32800	D1Ertd8e	51960	DNA segment, Chr 1, ERATO Doi 8, expressed	chr1	58513277	58513554	chr2	199572225	199572367	3	3	0	26	84	0.04	0.12	0.5	0.05	0.04	99	AN3_ANCN03						*Mm.32800	ATGCTTCTTT	0	1	0	1.1	0	0
BM940862	BM940862	Mm.32800	D1Ertd8e	51960	DNA segment, Chr 1, ERATO Doi 8, expressed	chr1	58514073	58514751	chr2	199572225	199588779	1	0	0	1	5	0.2	1	0.5	0.25	0	99							*Mm.32800	ATGCTTCTTT	0	1	0	1.1	0	0
BE987261	BE987261	Mm.32800	D1Ertd8e	51960	DNA segment, Chr 1, ERATO Doi 8, expressed	chr1	58517176	58525744	chr2	199572225	199588779	1	0	0	4	17	0.06	0.25	0.38	0.08	0	99	AN3_ANCN03						*Mm.32800	ATGCTTCTTT	0	1	0	1.1	0	0
BG806153	BG806153	Mm.32800	D1Ertd8e	51960	DNA segment, Chr 1, ERATO Doi 8, expressed	chr1	58574053	58574652	chr2	199653317	199654002	1	0	1	0	9	0.11	99	0.11	0.11	0	0							*Mm.32800	ATGCTTCTTT	0	1	0	1.1	0	0
BM937704	BM937704	Mm.32800	D1Ertd8e	51960	DNA segment, Chr 1, ERATO Doi 8, expressed	chr1	58576111	58583484	chr2	199653317	199654002	1	0	1	0	17	0.06	99	0.06	0.06	0	0							*Mm.32800	ATGCTTCTTT	0	1	0	1.1	0	0
BE953794	NM_025824	Mm.21848	Bzw1	66882	basic leucine zipper and W2 domains 1	chr1	58992970	58993260	chr2	199893692	199905609	4	0	1	3	79	0.05	1.33	0.09	0.05	0	0							*Mm.21848	AGCCAAATAC	0	1	1	0	1	1.1
BI735384	BI735384	Mm.21848	Bzw1	66882	basic leucine zipper and W2 domains 1	chr1	58994296	58995105	chr2	199901741	199906576	3	3	0	30	147	0.02	0.1	0.28	0.03	0.02	99							*Mm.21848	AGCCAAATAC	0	1	1	0	1	1.1
BB277668	NM_009905	Mm.1761	Clk	12747	CDC-like kinase	chr1	58999780	59000042	chr2	199934863	199943647	6	4	0	20	202	0.03	0.3	0.14	0.03	0.02	99							*Mm.1761	AGCTTCTCTT	0	0	3.1	0	0	0
BE988643	BE988643	Mm.148721	Atp5f1	11950	ATP synthase, H+ transporting, mitochondrial F0 complex, subunit b, isoform 1	chr1	59003299	59003547	chr2	199935676	199939878	2	0	0	0	3	0.67	99	0.67	0.67	0	99					AC03A2		*Mm.148721	AGCCAGAGAG	0	0	0	2.1	0	0
BF465718	BF465718	Mm.148721	Atp5f1	11950	ATP synthase, H+ transporting, mitochondrial F0 complex, subunit b, isoform 1	chr1	59004463	59004703	chr2	199938457	199941699	2	0	0	1	8	0.25	2	0.43	0.29	0	99	AN3_ANCN03						*Mm.148721	AGCCAGAGAG	0	0	0	2.1	0	0
BG404745	NM_009905	Mm.1761	Clk	12747	CDC-like kinase	chr1	59005055	59011789	chr2	199934863	199943647	24	22	1	3	65	0.37	8	0.44	0.39	0.34	22	AN3_ANCN03		A3_AN03				*Mm.1761	AGCTTCTCTT	0	0	3.1	0	0	0
BE982689	BE982689	Mm.1761	Clk	12747	CDC-like kinase	chr1	59010808	59011213	chr2	199935112	199967555	1	0	0	0	0	99	99	99	99	99	99							*Mm.1761	AGCTTCTCTT	0	0	3.1	0	0	0
BF461584	NM_027351	Mm.20277	2310076N22Rik	70225	RIKEN cDNA 2310076N22 gene	chr1	59018892	59022261	chr2	199953159	199967556	1	0	0	5	18	0.06	0.2	0.46	0.08	0	99	AN3_ANCN03
BI733651	NM_022988	Mm.143166	Nif3l1	65102	Ngg1 interacting factor 3-like 1 (S. pombe)	chr1	59033452	59040085	chr2	199973782	199985633	1	1	0	4	20	0.05	0.25	0.31	0.06	0.05	99	AN3_ANCN03						Mm.143166	s_ATGACAGAAG	0	0	2	1.1	0	1.1
BG404273	BG404273	Mm.45989			ESTs, Weakly similar to S14234 hypothetical protein - mouse [M.musculus]	chr1	59049806	59050411	chr2	199985256	199993172	2	2	0	4	6	0.33	0.5	3	1	0.33	99	AN3_ANCN03	AN3_ANCN20			AC03A2		*Mm.45989	s_GGATCCAATG	0	1	0	0	0	1.1
BI987312	NM_008765	Mm.3411	Orc2l	18393	origin recognition complex, subunit 2-like (S. cerevisiae)	chr1	59088159	59099385	chr2	199992272	200013198	2	0	2	5	17	0.12	0.4	0.58	0.17	0	0	AN3_ANCN03						*Mm.3411	s_AGTTCAAGAC	0	0	0	1.1	0	3.2
BB282191	BB282191	Mm.41046			ESTs, Weakly similar to down-regulated by Ctnnb1, a [Mus musculus] [M.musculus]	chr1	59117594	59117867	chr2	200055463	200057854	1	1	0	4	11	0.09	0.25	0.71	0.14	0.09	99	AN3_ANCN03						*Mm.41046	CACCAGTACA	0	0	0	0	1	1.1
BE952520	BE952520	Mm.26272	D1Ertd53e	52084	DNA segment, Chr 1, ERATO Doi 53, expressed	chr1	59119458	59119940	chr2	200055463	200061859	2	2	0	0	15	0.13	99	0.13	0.13	0.13	99							Mm.26272	s_TTATTTGTAT	0	1	2	2.1	0	0
BG293414	BG293414	Mm.94709				chr1	59120558	59121230	chr2	200057077	200063181	1	1	0	8	14	0.07	0.12	1.5	0.17	0.07	99	AN3_ANCN03
BB277756	BB277756	Mm.150296				chr1	59121706	59121962	chr2	200057077	200063827	2	2	0	5	14	0.14	0.4	0.78	0.22	0.14	99	AN3_ANCN03						Mm.150296	CCAGAAATAA	0	1	0	0	0	1.1
BI735075	BI735075	Mm.224764				chr1	59122193	59122995	chr2	200057361	200065348	1	1	0	5	16	0.06	0.2	0.55	0.09	0.06	99	AN3_ANCN03
BB283718	BB283718	Mm.208513				chr1	59317466	59318006				1	1	0	0	3	0.33	99	0.33	0.33	0.33	99
BU504892	BC029223	Mm.1993	Cflar	12633	CASP8 and FADD-like apoptosis regulator	chr1	59354048	59354889				1	1	0	0	5	0.2	99	0.2	0.2	0.2	99							*Mm.1993	GAGATGGTGA	0	0	0	0	0	2.1
BQ941495	BQ941495	Mm.1993	Cflar	12633	CASP8 and FADD-like apoptosis regulator	chr1	59355143	59355346	chr2	200245082	200245750	1	1	0	0	9	0.11	99	0.11	0.11	0.11	99							*Mm.1993	GAGATGGTGA	0	0	0	0	0	2.1
BF467353	BF467353	Mm.34007	AW046271	98647	expressed sequence AW046271	chr1	59513622	59514012	chr2	200460794	200462655	2	1	0	6	24	0.08	0.33	0.44	0.11	0.04	99	AN3_ANCN03						Mm.34007	AGGCTTCTTA	0	9	12.3	13.7	5.1	9.5	1 out of 4
BE950713	BE950713	Mm.138529				chr1	59515738	59516137	chr2	200460794	200462964	1	1	0	1	10	0.1	1	0.22	0.11	0.1	99
BU505815	BU505815					chr1	59517031	59520455	chr2	200462332	200481278	1	1	0	0	1	1	99	1	1	1	99
BG806685	BG806685	Mm.206801				chr1	59586395	59601360	chr1	48526413	48527353	1	0	1	2	18	0.06	0.5	0.19	0.06	0	0
BB642271	BB642271	Mm.28241				chr1	59604217	59604874	chr2	200554712	200562539	1	1	0	0	2	0.5	99	0.5	0.5	0.5	99							Mm.28241	CACCCTGTGG	0	3	0	3.2	4.1	0
BB277912	BB277912	Mm.28241				chr1	59607262	59607938	chr2	200559257	200569711	4	2	0	33	103	0.04	0.12	0.53	0.06	0.02	99	AN3_ANCN03						Mm.28241	CACCCTGTGG	0	3	0	3.2	4.1	0
BE995432	BE995432	Mm.191684			EST	chr1	59707280	59707418	chr12	126321575	126322190	1	0	0	0	0	99	99	99	99	99	99
BB282296	BB282296	Mm.24435				chr1	59714984	59715161	chr14	82697074	82697715	1	1	0	4	13	0.08	0.25	0.56	0.11	0.08	99	AN3_ANCN03						*Mm.24435	s_TATTTACAAT	0	0	2	0	0	3.2
BF460896	BF460896	Mm.24435				chr1	59723597	59729654	chr2	200710993	200738130	3	1	0	2	13	0.23	1.5	0.45	0.27	0.08	99	AN3_ANCN03		A3_AN03				*Mm.24435	s_TATTTACAAT	0	0	2	0	0	3.2
BQ933362	NM_145143	Mm.101838	Mpp4	227157	membrane protein, palmitoylated 4 (MAGUK p55 subfamily member 4)	chr1	59734672	59737338	chr2	200727005	200767813	21	18	0	1	3	7	21	11	10.5	6	99	AN3_ANCN03	AN3_ANCN20	A3_AN03	A3_AN20	AC03A2	AC20A3	Mm.101838	s_TCCTGCTTAA	0	0	0	2.1	3.1	2.1			AA054133
BE982975	BE982975	Mm.151363			ESTs	chr1	59739398	59739745	chr2	200729447	200731447	2	0	0	0	0	99	99	99	99	99	99					AC03A2
BI731225	BI731225					chr1	59748888	59749599				3	3	0	0	0	99	99	99	99	99	99	AN3_ANCN03	AN3_ANCN20	A3_AN03	A3_AN20	AC03A2	AC20A3
BI729652	BI729652					chr1	59751775	59752490				1	1	0	0	0	99	99	99	99	99	99
BE987187	BE987187					chr1	59755767	59755948	chr2	200756978	200762783	2	0	0	0	0	99	99	99	99	99	99					AC03A2
BQ921993	NM_145143	Mm.101838	Mpp4	227157	membrane protein, palmitoylated 4 (MAGUK p55 subfamily member 4)	chr1	59759606	59763414	chr2	200727005	200767813	19	19	0	0	0	99	99	99	99	99	99	AN3_ANCN03	AN3_ANCN20	A3_AN03	A3_AN20	AC03A2	AC20A3	Mm.101838	s_TCCTGCTTAA	0	0	0	2.1	3.1	2.1			AA054133
BB280417	BB280417					chr1	59761890	59762541	chr2	200767520	200767813	1	1	0	0	0	99	99	99	99	99	99																	AA054133
BB279117	NM_028717	Mm.30114	Als2	74018	amyotrophic lateral sclerosis 2 (juvenile) homolog (human)	chr1	59779029	59779266	chr2	200782316	200850674	5	3	0	6	27	0.19	0.83	0.52	0.24	0.11	99	AN3_ANCN03		A3_AN03				*Mm.30114	s_GAAAGGAGAG	0	0	0	0	1	1.1
BI732845	NM_028717	Mm.30114	Als2	74018	amyotrophic lateral sclerosis 2 (juvenile) homolog (human)	chr1	59783303	59789384	chr2	200782316	200850674	1	1	0	0	11	0.09	99	0.09	0.09	0.09	99							*Mm.30114	s_GAAAGGAGAG	0	0	0	0	1	1.1
BU502860	NM_028717	Mm.30114	Als2	74018	amyotrophic lateral sclerosis 2 (juvenile) homolog (human)	chr1	59802522	59812268	chr2	200782316	200850674	1	1	0	1	7	0.14	1	0.33	0.17	0.14	99							*Mm.30114	s_GAAAGGAGAG	0	0	0	0	1	1.1
BG808190	BG808190	Mm.4770	Fzd7	14369	frizzled homolog 7 (Drosophila)	chr1	60098928	60099527	chr2	201115834	201120303	2	0	2	0	7	0.29	99	0.29	0.29	0	0							*Mm.4770	s_CCTTTAAACC	1.9	1	0	0	0	0
BE951453	NM_009460	Mm.7353	Ubl1	22218	ubiquitin-like 1	chr1	60254433	60254912	chr2	201288246	201320329	3	0	2	33	166	0.02	0.09	0.27	0.02	0	0							*Mm.7353	GGTTTTCAAG	0	12	3.1	5.3	1	1.1
BE982210	NM_009460	Mm.7353	Ubl1	22218	ubiquitin-like 1	chr1	60255103	60270487	chr2	201288246	201320329	9	1	7	4	87	0.1	2.25	0.16	0.11	0.01	0.14							*Mm.7353	GGTTTTCAAG	0	12	3.1	5.3	1	1.1
BI990593	BI990593					chr1	60274556	60275167				1	0	1	0	0	99	99	99	99	99	0
BB591357	NM_018868	Mm.10303	Nol5	55989	nucleolar protein 5	chr1	60299589	60315488	chr2	201356871	201385296	7	5	2	1	34	0.21	7	0.24	0.21	0.15	2.5							*Mm.10303	CTTACGATTC	0	0	3.1	2.1	1	1.1
BB284646	NM_018868	Mm.10303	Nol5	55989	nucleolar protein 5	chr1	60320207	60323684	chr2	201356871	201385296	1	1	0	9	65	0.02	0.11	0.18	0.02	0.02	99							*Mm.10303	CTTACGATTC	0	0	3.1	2.1	1	1.1
BB277027	BB277027	Mm.10303	Nol5	55989	nucleolar protein 5	chr1	60326013	60326703	chr16	50454668	50455271	3	3	0	0	17	0.18	99	0.18	0.18	0.18	99							*Mm.10303	CTTACGATTC	0	0	3.1	2.1	1	1.1
BE995451	BE995451	Mm.124820			ESTs	chr1	60376794	60377188	chr2	201456679	201459912	3	0	0	4	9	0.33	0.75	1.4	0.6	0	99	AN3_ANCN03		A3_AN03		AC03A2
BI989271	BI989271					chr1	60413440	60414049	chr2	201490439	201490815	1	0	1	0	0	99	99	99	99	99	0
BG801008	BG801008					chr1	60445263	60445868				1	0	1	0	0	99	99	99	99	99	0
BF465911	NM_007561	Mm.7106	Bmpr2	12168	bone morphogenic protein receptor, type II (serine/threonine kinase)	chr1	60456498	60460620	chr2	201459219	201642090	2	0	0	0	3	0.67	99	0.67	0.67	0	99					AC03A2
BI989488	NM_007561	Mm.7106	Bmpr2	12168	bone morphogenic protein receptor, type II (serine/threonine kinase)	chr1	60483332	60485552	chr2	201459219	201642090	3	2	1	0	7	0.43	99	0.43	0.43	0.29	2	AN3_ANCN03		A3_AN03		AC03A2
BI730615	BI730615	Mm.37409			ESTs, Weakly similar to WASP family 1 [Mus musculus] [M.musculus]	chr1	60486541	60486904	chr2	201638111	201646012	1	1	0	0	4	0.25	99	0.25	0.25	0.25	99
BG800517	BG800517	Mm.13806	AW546137	98708	expressed sequence AW546137	chr1	60489852	60490436	chr2	201647117	201649516	2	1	1	0	5	0.4	99	0.4	0.4	0.2	1					AC03A2
BE988644	BE988644	Mm.13806	AW546137	98708	expressed sequence AW546137	chr1	60491536	60491861	chr2	201647117	201649516	2	0	0	2	9	0.22	1	0.57	0.29	0	99	AN3_ANCN03
BE995149	BE995149	Mm.13806	AW546137	98708	expressed sequence AW546137	chr1	60492590	60492725	chr2	201647117	201649516	3	1	0	5	32	0.09	0.6	0.3	0.11	0.03	99	AN3_ANCN03		A3_AN03
BM932773	BM932773	Mm.156849			ESTs	chr1	60568040	60568711	chr2	201717505	201847525	1	0	0	0	1	1	99	1	1	0	99							Mm.156849	s_GGAATTGGAG	0	3	1	0	0	0
BF463926	BF463926	Mm.156849			ESTs	chr1	60568776	60569190	chr1	116921723	117014743	1	0	0	0	0	99	99	99	99	99	99							Mm.156849	s_GGAATTGGAG	0	3	1	0	0	0
BB283809	NM_021312	Mm.87293	Wdr12	57750	WD repeat domain 12	chr1	60694530	60699013	chr2	201962514	201994173	1	1	0	3	52	0.02	0.33	0.08	0.02	0.02	99							*Mm.87293	s_AGCAGCTGGA	1.9	0	1	0	3.1	1.1
BB642793	NM_139150	Mm.186040	Carf	241066	calcium response factor	chr1	60714633	60741378	chr2	202042896	202056158	1	1	0	2	4	0.25	0.5	1.5	0.5	0.25	99	AN3_ANCN03
BB282491	NM_139150	Mm.186040	Carf	241066	calcium response factor	chr1	60764046	60767133	chr2	202042896	202056158	1	1	0	0	3	0.33	99	0.33	0.33	0.33	99
BQ951807	BQ951807					chr1	60824230	60825197	chr2	202149977	202150238	1	1	0	0	0	99	99	99	99	99	99
BI991652	BI991652					chr1	60850371	60850971	chr2	202189016	202194022	1	0	1	0	0	99	99	99	99	99	0
BG801744	BG801744	Mm.77731			ESTs, Weakly similar to LPS-responsive beige-like anchor [Mus musculus] [M.musculus]	chr1	60944202	60947348	chr2	202164913	202299016	1	0	1	0	7	0.14	99	0.14	0.14	0	0
BI872442	BI872442					chr1	60948030	60948723	chr2	202295075	202299016	1	1	0	1	1	1	1	99	99	1	99
BU503342	BU503342					chr1	60948872	60949685	chr2	202298882	202299217	1	1	0	1	2	0.5	1	2	1	0.5	99
BI872305	BI872305					chr1	60951563	60952318	chr2	202306338	202306836	1	1	0	0	3	0.33	99	0.33	0.33	0.33	99
BF461716	BF461716	Mm.38133	2310076G13Rik	71938	RIKEN cDNA 2310076G13 gene	chr1	60953246	60953410	chr2	202306338	202306836	1	0	0	8	20	0.05	0.12	0.75	0.08	0	99	AN3_ANCN03						Mm.38133	TGGCTTTCTG	1.9	1	0	0	0	0
BQ949704	BQ949704	Mm.38133	2310076G13Rik	71938	RIKEN cDNA 2310076G13 gene	chr1	60953447	60953659	chr2	202306338	202306836	1	1	0	0	5	0.2	99	0.2	0.2	0.2	99							Mm.38133	TGGCTTTCTG	1.9	1	0	0	0	0
BB278609	BB278609	Mm.197640	A930011N14Rik	77951	RIKEN cDNA A930011N14 gene	chr1	60988518	60988636	chr2	202328418	202371511	1	1	0	1	4	0.25	1	0.67	0.33	0.25	99
BE982912	BE982912	Mm.151756				chr1	61025537	61025797	chr2	202409539	202410299	2	0	0	0	1	2	99	2	2	0	99					AC03A2
BE952327	BE952327	Mm.31550				chr1	61025791	61053593	chr2	202448537	202509013	1	0	1	3	23	0.04	0.33	0.2	0.05	0	0
BG803507	BG803507	Mm.221650			ESTs	chr1	61039529	61040046				1	0	1	0	0	99	99	99	99	99	0
BI990024	BI990024	Mm.31550				chr1	61063624	61070095	chr2	202448537	202509013	1	0	1	1	6	0.17	1	0.4	0.2	0	0
BF468081	BF468081	Mm.31550				chr1	61094153	61094786	chr2	202526528	202577023	1	0	1	0	0	99	99	99	99	99	0
BM935837	BM935837	Mm.31550				chr1	61095261	61095889	chr2	202508810	202513884	4	1	1	8	36	0.11	0.5	0.43	0.14	0.03	1	AN3_ANCN03		A3_AN03
BF466725	BF466725	Mm.40762	AI839867	98436	expressed sequence AI839867	chr1	61096091	61096322	chr2	202508827	202513884	2	0	0	0	3	0.67	99	0.67	0.67	0	99					AC03A2		Mm.40762	s_AGGAGAAAAG	0	0	0	1.1	0	1.1
BF461662	BF461662	Mm.40762	AI839867	98436	expressed sequence AI839867	chr1	61097044	61097522	chr2	202511701	202516223	5	0	0	20	48	0.1	0.25	0.89	0.18	0	99	AN3_ANCN03						Mm.40762	s_AGGAGAAAAG	0	0	0	1.1	0	1.1
BB284779	BB284779	Mm.87452			ESTs, Weakly similar to growth factor receptor bound protein 14 [Mus musculus] [M.musculus]	chr1	61098675	61099185	chr2	202513228	202516691	1	1	0	2	6	0.17	0.5	0.75	0.25	0.17	99	AN3_ANCN03						*Mm.87452	s_TGTGGCATAC	0	1	2	1.1	0	0
BB282218	BB282218	Mm.87452			ESTs, Weakly similar to growth factor receptor bound protein 14 [Mus musculus] [M.musculus]	chr1	61099839	61100118	chr2	202513228	202516691	1	1	0	12	54	0.02	0.08	0.31	0.02	0.02	99	AN3_ANCN03						*Mm.87452	s_TGTGGCATAC	0	1	2	1.1	0	0
BG808974	BG808974	Mm.87452			ESTs, Weakly similar to growth factor receptor bound protein 14 [Mus musculus] [M.musculus]	chr1	61102112	61102576	chr2	202515578	202521290	1	0	1	1	13	0.08	1	0.17	0.08	0	0							*Mm.87452	s_TGTGGCATAC	0	1	2	1.1	0	0
BE986285	BE986285					chr1	61125128	61125576	chr2	202551444	202552476	1	0	0	0	0	99	99	99	99	99	99
BM940767	BM940767					chr1	61125639	61126319	chr2	202548377	202552048	1	0	0	0	0	99	99	99	99	99	99
BQ932939	NM_144958	Mm.12858	Eif4a1	13681	eukaryotic translation initiation factor 4A1	chr1	61319084	61319867	chrX	86640839	86642059	20	6	12	10	219	0.09	2	0.14	0.1	0.03	0.5							*Mm.12858	GTGACCGAAG	44.3	3	3.1	18	2	8.4	2 out of 4
BE953194	BE953194	Mm.12858	Eif4a1	13681	eukaryotic translation initiation factor 4A1	chr1	61320463	61320865				4	0	4	35	189	0.02	0.11	0.25	0.03	0	0							*Mm.12858	GTGACCGAAG	44.3	3	3.1	18	2	8.4	2 out of 4
BG803399	BG803399					chr1	62529763	62530363	chr6_random	9040187	9040605	1	0	1	0	0	99	99	99	99	99	0
BG802123	BG802123					chr1	62573876	62574476				1	0	1	0	0	99	99	99	99	99	0
BI989175	BI989175					chr1	63155882	63156482	chr2	204581186	204587404	1	0	1	0	0	99	99	99	99	99	0
BF461790	BF461790	Mm.132375			ESTs	chr1	63256456	63256823	chr2	204701126	204707720	2	0	0	1	5	0.4	2	0.75	0.5	0	99	AN3_ANCN03				AC03A2
BI735565	BI735565					chr1	63678573	63679361	chr2	204990114	205144644	1	1	0	0	1	1	99	1	1	1	99
BF462336	BF462336	Mm.33736			ESTs, Moderately similar to hypothetical protein FLJ20309 [Homo sapiens] [H.sapiens]	chr1	63714433	63726874	chr2	205144421	205144902	2	0	1	0	2	1	99	1	1	0	0					AC03A2
BE986923	BE986923	Mm.171192			ESTs	chr1	63748589	63749087				2	0	0	0	2	1	99	1	1	0	99					AC03A2
BE987347	NM_145518	Mm.218595	LOC227197	227197	similar to NADH-ubiquinone oxidoreductase 75 kDa subunit, mitochondrial precursor (Complex I-75KD) (CI-75KD)	chr1	63765367	63769669	chr2	205205619	205234139	4	2	0	17	165	0.02	0.24	0.14	0.03	0.01	99
BE987646	BE987646	Mm.218595	LOC227197	227197	similar to NADH-ubiquinone oxidoreductase 75 kDa subunit, mitochondrial precursor (Complex I-75KD) (CI-75KD)	chr1	63778661	63779134	chr2	205223566	205223687	2	0	0	0	2	1	99	1	1	0	99					AC03A2
BG804665	BG804665	Mm.218595	LOC227197	227197	similar to NADH-ubiquinone oxidoreductase 75 kDa subunit, mitochondrial precursor (Complex I-75KD) (CI-75KD)	chr1	63781057	63781657	chr2	205223566	205226662	1	0	1	0	2	0.5	99	0.5	0.5	0	0
BI732957	NM_145518	Mm.218595	LOC227197	227197	similar to NADH-ubiquinone oxidoreductase 75 kDa subunit, mitochondrial precursor (Complex I-75KD) (CI-75KD)	chr1	63785896	63798824	chr2	205205619	205234139	5	2	3	2	58	0.09	2.5	0.12	0.09	0.03	0.67
BG805024	NM_018796	Mm.2718	Eef1b2	55949	eukaryotic translation elongation factor 1 beta 2	chr1	63799064	63799972	chrX	23633947	23634685	4	0	3	8	178	0.02	0.5	0.07	0.02	0	0							*Mm.2718	ATGTGGCTGC	1.9	1	0	0	0	0
BE988124	BE988124	Mm.154533			ESTs	chr1	64205893	64206288	chr2	205687387	205691817	2	0	0	1	2	1	2	3	2	0	99	AN3_ANCN03	AN3_ANCN20			AC03A2
BI988348	BC008271	Mm.30965	2810421I24Rik	75619	RIKEN cDNA 2810421I24 gene	chr1	64359019	64360327	chr2	205848541	205853941	1	0	1	6	17	0.06	0.17	0.64	0.09	0	0	AN3_ANCN03
BI991511	BI991511	Mm.30965	2810421I24Rik	75619	RIKEN cDNA 2810421I24 gene	chr1	64378213	64378813	chr2	205872186	205872323	1	0	1	0	1	1	99	1	1	0	0
BB278053	BC008271	Mm.30965	2810421I24Rik	75619	RIKEN cDNA 2810421I24 gene	chr1	64380657	64380826	chr2	205848541	205853941	1	1	0	25	111	0.01	0.04	0.3	0.01	0.01	99	AN3_ANCN03
BE985573	BE985573	Mm.151627			ESTs	chr1	64386337	64386535	chr2	65344566	65345058	4	0	0	0	0	99	99	99	99	99	99	AN3_ANCN03	AN3_ANCN20	A3_AN03	A3_AN20	AC03A2	AC20A3
BB280280	BB280280	Mm.29466	Klf7	93691	Kruppel-like factor 7 (ubiquitous)	chr1	64652759	64652998	chr2	206157362	206162913	1	1	0	24	47	0.02	0.04	1.09	0.04	0.02	99	AN3_ANCN03						Mm.29466	ACTGCAAAGT	0	1	1	0	0	0
BF460622	BF460622	Mm.29466	Klf7	93691	Kruppel-like factor 7 (ubiquitous)	chr1	64653350	64653637	chr2	206157689	206162913	2	0	0	14	35	0.06	0.14	0.76	0.1	0	99	AN3_ANCN03						Mm.29466	ACTGCAAAGT	0	1	1	0	0	0
BG804006	BG804006	Mm.29466	Klf7	93691	Kruppel-like factor 7 (ubiquitous)	chr1	64654022	64654622	chr2	206158899	206162866	1	0	1	0	5	0.2	99	0.2	0.2	0	0							Mm.29466	ACTGCAAAGT	0	1	1	0	0	0
BB284555	BB284555	Mm.29466	Klf7	93691	Kruppel-like factor 7 (ubiquitous)	chr1	64654591	64654970	chr2	206159021	206162913	2	1	0	11	25	0.08	0.18	0.93	0.14	0.04	99	AN3_ANCN03						Mm.29466	ACTGCAAAGT	0	1	1	0	0	0
BG800229	BG800229	Mm.29466	Klf7	93691	Kruppel-like factor 7 (ubiquitous)	chr1	64654881	64655475	chr2	206170085	206206349	3	0	3	6	25	0.12	0.5	0.47	0.16	0	0	AN3_ANCN03		A3_AN03				Mm.29466	ACTGCAAAGT	0	1	1	0	0	0
BB284075	BB284075	Mm.29466	Klf7	93691	Kruppel-like factor 7 (ubiquitous)	chr1	64662169	64662654	chr2	206170085	206206349	2	2	0	3	15	0.13	0.67	0.42	0.17	0.13	99	AN3_ANCN03						Mm.29466	ACTGCAAAGT	0	1	1	0	0	0
BG805001	BG805001					chr1	64664340	64664858	chr2	206169152	206174546	1	0	1	0	1	1	99	1	1	0	0
BG807708	BG807708					chr1	64665519	64666119	chr2	206170081	206174546	1	0	1	0	0	99	99	99	99	99	0
BG800312	NM_033563	Mm.29466	Klf7	93691	Kruppel-like factor 7 (ubiquitous)	chr1	64699268	64742142	chr2	206170083	206247432	2	0	2	0	9	0.22	99	0.22	0.22	0	0							Mm.29466	ACTGCAAAGT	0	1	1	0	0	0
BG805939	BG805939					chr1	64714758	64715355	chr2	206219449	206220471	1	0	1	0	0	99	99	99	99	99	0
BI990107	BI990107					chr1	64728352	64728936	chr2	206235530	206236054	1	0	1	0	0	99	99	99	99	99	0
BB283444	BB283444	Mm.44063	C79576	96893	expressed sequence C79576	chr1	64734473	64734996	chr2	206237457	206243571	1	1	0	0	13	0.08	99	0.08	0.08	0.08	99
BI988832	BI988832					chr1	64737946	64738546	chr2	206241476	206245976	1	0	1	0	1	1	99	1	1	0	0
BG807477	BG807477					chr1	65034302	65034909	chr2	206513222	206514797	1	0	1	0	0	99	99	99	99	99	0
BB277086	NM_133828	Mm.1376	Creb1	12912	cAMP responsive element binding protein 1	chr1	65211985	65212132	chr2	206611635	206679440	2	2	0	0	2	1	99	1	1	1	99					AC03A2
BI989011	BI989011					chr1	65213116	65213716	chr2	206657251	206659786	1	0	1	0	0	99	99	99	99	99	0
BG298069	NM_025702	Mm.29047	3526402H21Rik	66683	RIKEN cDNA 3526402H21 gene	chr1	65244749	65245547	chr2	206681424	206683863	1	1	0	1	9	0.11	1	0.25	0.12	0.11	99							*Mm.29047	CTTTTAAAAA	0	1	1	1.1	0	1.1
BE985104	NM_025702	Mm.29047	3526402H21Rik	66683	RIKEN cDNA 3526402H21 gene	chr1	65247218	65247848	chr2	206681424	206683863	1	0	0	15	89	0.01	0.07	0.22	0.01	0	99							*Mm.29047	CTTTTAAAAA	0	1	1	1.1	0	1.1
BM937646	BM937646					chr1	65248957	65249644	chr2	206683028	206685073	1	0	1	0	0	99	99	99	99	99	0
BE953239	BE953239	Mm.150783			EST	chr1	65249747	65250132	chr2	206683233	206685073	1	0	1	0	0	99	99	99	99	99	0
BM932543	BM932543					chr1	65263731	65263948				1	0	0	0	0	99	99	99	99	99	99
BF461819	BF461819	Mm.156179			EST	chr1	65265717	65266037				1	0	0	0	1	1	99	1	1	0	99
BG806063	BG806063					chr1	65354655	65355254	chr2	206815465	206819075	1	0	1	0	1	1	99	1	1	0	0
BI988376	BI988376					chr1	65360813	65361413	chr2	206823836	206828875	1	0	1	0	0	99	99	99	99	99	0
BE950574	BE950574	Mm.39706	AW554339	98719	expressed sequence AW554339	chr1	65370547	65370853	chr2	206835192	206838220	2	2	0	0	7	0.29	99	0.29	0.29	0.29	99							Mm.39706	s_TTTATATTAA	0	0	0	0	1	1.1
BM938128	BM938128	Mm.23282	AI427138	98335	expressed sequence AI427138	chr1	65376340	65377087	chr2	206806420	206835559	4	0	4	0	12	0.33	99	0.33	0.33	0	0	AN3_ANCN03		A3_AN03		AC03A2		Mm.23282	CCACATCCAG	0	0	1	0	1	1.1
BE954918	BE954918	Mm.23282	AI427138	98335	expressed sequence AI427138	chr1	65377409	65377710	chr2	206844239	206848739	2	0	2	0	1	2	99	2	2	0	0					AC03A2		Mm.23282	CCACATCCAG	0	0	1	0	1	1.1
BM937652	BM937652	Mm.222176			ESTs	chr1	65378373	65378985	chr2	206844229	206850025	1	0	1	0	2	0.5	99	0.5	0.5	0	0
BE953717	NM_022721	Mm.150813	Fzd5	14367	frizzled homolog 5 (Drosophila)	chr1	65381757	65382249	chr2	206848604	206850330	1	0	1	2	8	0.12	0.5	0.5	0.17	0	0	AN3_ANCN03
BF467468	BF467468	Mm.225638				chr1	65382242	65383084	chr2	206848604	206861766	2	0	0	1	4	0.5	2	1	0.67	0	99	AN3_ANCN03				AC03A2
BU503905	BU503905					chr1	65435512	65436416	chr2	206902802	206908268	1	1	0	1	8	0.12	1	0.29	0.14	0.12	99
BI732711	BI732711	Mm.170685			ESTs	chr1	65436826	65437494	chr2	206902802	206908268	1	1	0	0	5	0.2	99	0.2	0.2	0.2	99
BM939995	BM939995	Mm.109815				chr1	65440090	65440708	chr2	206906531	206910128	5	0	0	1	2	2.5	5	6	5	0	99	AN3_ANCN03	AN3_ANCN20	A3_AN03	A3_AN20	AC03A2	AC20A3
BQ930228	BQ930228					chr1	65522946	65523862	chr2	207008263	207008697	1	1	0	0	1	1	99	1	1	1	99
BE951612	NM_011287	Mm.2424	Rpl10a	19896	ribosomal protein L10A	chr1	65638354	65639022	chr3	60593154	60593800	14	4	10	26	183	0.08	0.54	0.25	0.09	0.02	0.4							*Mm.2424	GACATCGAGG	1.9	0	0	2.1	1	0
BG808067	NM_027010	Mm.224490	Crygf	12969	crystallin, gamma F	chr1	65693615	65696180	chr2	207139612	207155805	11	2	7	8	3	3.67	1.38	99	99	0.67	0.29	AN3_ANCN03	AN3_ANCN20	A3_AN03		AC03A2	AC20A3
BE984479	BE984479	Mm.9925	Idh1	15926	isocitrate dehydrogenase 1 (NADP+), soluble	chr1	65802895	65803375	chr2	207377085	207380363	1	0	0	7	148	0.01	0.14	0.06	0.01	0	99							*Mm.9925	ACAGTTAATT	0	0	1	2.1	0	2.1
BI989102	BI989102	Mm.210553			ESTs	chr1	65808720	65809320	chr2	207379385	207391868	1	0	1	0	2	0.5	99	0.5	0.5	0	0
BI990659	NM_010497	Mm.9925	Idh1	15926	isocitrate dehydrogenase 1 (NADP+), soluble	chr1	65812770	65823496	chr2	207377215	207391882	5	2	3	1	101	0.05	5	0.06	0.05	0.02	0.67							*Mm.9925	ACAGTTAATT	0	0	1	2.1	0	2.1
BG805333	BG805333					chr1	65822291	65822871	chr2	207391709	207395727	1	0	1	0	0	99	99	99	99	99	0
BI738821	BI738821					chr1	65918808	65919571	chr2	207492988	207499066	1	1	0	0	2	0.5	99	0.5	0.5	0.5	99
BE983801	BE983801	Mm.17858	5230400C17Rik	71407	RIKEN cDNA 5230400C17 gene	chr1	65919917	65920050	chr2	207494205	207499066	2	1	0	1	2	1	2	3	2	0.5	99	AN3_ANCN03	AN3_ANCN20			AC03A2		Mm.17858	s_TTATTTAAAG	0	1	0	0	1	0
BG804928	BG804928					chr1	66835881	66836340				1	0	1	0	0	99	99	99	99	99	0
BG803158	BG803158					chr1	66853193	66853762	chr14	103327338	103327916	1	0	1	0	0	99	99	99	99	99	0
BM937087	BM937087					chr1	66901397	66902059				1	1	0	0	0	99	99	99	99	99	99
BE950203	BE950203	Mm.191052			EST	chr1	66904846	66905289	chr2	208660349	208660853	1	1	0	0	0	99	99	99	99	99	99
BQ921811	NM_008632	Mm.413	Mtap2	17756	microtubule-associated protein 2	chr1	67004398	67052609	chr2	208720051	208870901	3	3	0	2	5	0.6	1.5	1.67	1	0.6	99	AN3_ANCN03		A3_AN03		AC03A2
BU503361	NM_008632	Mm.413	Mtap2	17756	microtubule-associated protein 2	chr1	67045568	67046309	chr2	208720051	208870901	1	1	0	2	6	0.17	0.5	0.75	0.25	0.17	99	AN3_ANCN03				AC03A2
BQ929941	BQ929941					chr1	67063098	67063586	chr2	208862139	208866248	1	1	0	0	0	99	99	99	99	99	99
BG298808	BG298808	Mm.172499			EST	chr1	67065775	67066316	chr2	208864399	208870254	1	1	0	0	0	99	99	99	99	99	99
BU504334	BU504334					chr1	67071469	67072263	chr2	208870164	208874449	7	4	0	5	17	0.41	1.4	1	0.58	0.24	99	AN3_ANCN03		A3_AN03		AC03A2
BF461753	BF461753	Mm.32545				chr1	67072862	67073246	chr2	208870594	208874449	4	3	0	5	21	0.19	0.8	0.56	0.25	0.14	99	AN3_ANCN03		A3_AN03				*Mm.32545	TAGATTGAGG	0	4	0	8.5	0	1.1
BB280117	BB280117	Mm.32545				chr1	67073364	67073555	chr2	208871141	208874449	3	3	0	16	36	0.08	0.19	0.95	0.15	0.08	99	AN3_ANCN03						*Mm.32545	TAGATTGAGG	0	4	0	8.5	0	1.1
BU503955	BU503955					chr1	67075833	67076599	chr2	208873722	208874449	1	1	0	0	0	99	99	99	99	99	99
BI734707	BI734707					chr1	67289426	67290044	chrX	429295	430024	1	1	0	1	1	1	1	99	99	1	99
BG293651	BG293651					chr1	67310806	67326666	chr2	208912205	209160107	1	1	0	0	0	99	99	99	99	99	99
BF461315	BF461315	Mm.156668			ESTs	chr1	67323177	67323407	chr2	209130136	209134597	1	0	0	4	5	0.2	0.25	5	1	0	99	AN3_ANCN03	AN3_ANCN20
BI732825	BI732825	Mm.40059			ESTs, Weakly similar to SP62_MOUSE SPLICEOSOME ASSOCIATED PROTEIN 62 (SAP 62) (SPLICING FACTOR 3A SUBUNIT 2) (SF3A66) [M.musculus]	chr1	67327967	67328671	chr2	209133951	209139603	1	1	0	1	2	0.5	1	2	1	0.5	99							Mm.40059	GAAAATGCAT	0	4	7.2	3.2	4.1	2.1
BG299203	BG299203	Mm.40059			ESTs, Weakly similar to SP62_MOUSE SPLICEOSOME ASSOCIATED PROTEIN 62 (SAP 62) (SPLICING FACTOR 3A SUBUNIT 2) (SF3A66) [M.musculus]	chr1	67329147	67329917	chr2	209135265	209143939	3	2	0	2	3	1	1.5	5	3	0.67	99	AN3_ANCN03	AN3_ANCN20	A3_AN03		AC03A2		Mm.40059	GAAAATGCAT	0	4	7.2	3.2	4.1	2.1
BI731198	NM_025683	Mm.43671	5730518J08Rik	66646	RIKEN cDNA 5730518J08 gene	chr1	67332023	67348845	chr2	209142978	209161910	1	1	0	2	28	0.04	0.5	0.12	0.04	0.04	99							*Mm.43671	ACAAAGATTT	0	0	1	1.1	1	0
BF465926	NM_025683	Mm.43671	5730518J08Rik	66646	RIKEN cDNA 5730518J08 gene	chr1	67349411	67349685	chr2	209142978	209161910	2	0	0	0	14	0.14	99	0.14	0.14	0	99							*Mm.43671	ACAAAGATTT	0	0	1	1.1	1	0
BB279789	NM_025683	Mm.43671	5730518J08Rik	66646	RIKEN cDNA 5730518J08 gene	chr1	67350299	67350550	chr2	209142978	209161910	7	7	0	11	88	0.08	0.64	0.23	0.09	0.08	99							*Mm.43671	ACAAAGATTT	0	0	1	1.1	1	0
BG298804	BG298804	Mm.216312			ESTs, Moderately similar to T42655 hypothetical protein DKFZp434H1215.1 - human (fragment) [H.sapiens]	chr1	67351870	67357837	chr2	209163264	209294898	1	1	0	1	9	0.11	1	0.25	0.12	0.11	99
BE950086	BE950086	Mm.150586			ESTs	chr1	67397806	67398318	chr11	127266113	127266480	1	1	0	0	1	1	99	1	1	1	99
BB284725	BB284725	Mm.24401	AI427598	98336	expressed sequence AI427598	chr1	67429741	67430236				1	1	0	0	8	0.12	99	0.12	0.12	0.12	99
BI988534	NM_007381	Mm.2445	Acadl	11363	acetyl-Coenzyme A dehydrogenase, long-chain	chr1	67485349	67495183	chr2	209343656	209361119	1	0	1	1	94	0.01	1	0.02	0.01	0	0							*Mm.2445	ACAAAACTTT	0	3	0	0	0	0
BE953089	NM_021295	Mm.20522	Lancl1	14768	LanC (bacterial lantibiotic synthetase component C)-like	chr1	67652932	67670660	chr2	209574800	209616724	1	0	1	3	23	0.04	0.33	0.2	0.05	0	0							Mm.20522	ACTCTGTGTA	0	4	2	1.1	1	2.1
BG807358	BG807358					chr1	68707244	68707849	chr2	210560741	210562444	1	0	1	0	0	99	99	99	99	99	0
BB709189	BB709189					chr1	69713445	69713964	chr2	211522796	211525950	1	1	0	0	0	99	99	99	99	99	99
BM932510	BM932510	Mm.38010	Atic	108147	5-aminoimidazole-4-carboxamide ribonucleotide formyltransferase/IMP cyclohydrolase	chr1	72236011	72243679	chr2	214339715	214374086	1	0	0	3	36	0.03	0.33	0.12	0.03	0	99							Mm.38010	s_CCACCCCCAC	17.3	0	1	0	0	0
BE983872	BE983872	Mm.32484				chr1	72241447	72241868	chr2	214353132	214354145	2	0	0	0	1	2	99	2	2	0	99					AC03A2		Mm.32484	s_GTGGAAAAAA	0	2	0	1.1	1	0
BG803948	BG803948	Mm.38010	Atic	108147	5-aminoimidazole-4-carboxamide ribonucleotide formyltransferase/IMP cyclohydrolase	chr1	72247810	72255546	chr2	214339715	214374086	4	0	3	4	51	0.08	1	0.17	0.09	0	0							Mm.38010	s_CCACCCCCAC	17.3	0	1	0	0	0
BG803721	BG803721	Mm.38010	Atic	108147	5-aminoimidazole-4-carboxamide ribonucleotide formyltransferase/IMP cyclohydrolase	chr1	72257444	72258047	chr2	214339715	214374086	1	0	1	4	41	0.02	0.25	0.14	0.03	0	0							Mm.38010	s_CCACCCCCAC	17.3	0	1	0	0	0
BE981331	BC025521	Mm.193099	Fn1	14268	fibronectin 1	chr1	72264372	72265027	chr2	214388025	214410598	2	0	0	16	215	0.01	0.12	0.09	0.01	0	99																	AA489829
BB277702	BB277702	Mm.193099	Fn1	14268	fibronectin 1	chr1	72282964	72283197	chr2	214406061	214411591	2	2	0	0	13	0.15	99	0.15	0.15	0.15	99
BB709173	BB709173	Mm.193099	Fn1	14268	fibronectin 1	chr1	72310797	72311300	chr2	214388719	214462962	1	1	0	0	5	0.2	99	0.2	0.2	0.2	99
BB278827	BB278827	Mm.45760	Wdt2-pending	116971	whn-dependent transcript 2	chr1	72837400	72837583	chr2	214970098	214971098	4	4	0	1	21	0.19	4	0.25	0.2	0.19	99
BF462027	BF462027	Mm.156192			EST	chr1	72855209	72855743				1	0	0	0	0	99	99	99	99	99	99
BB642351	BB642351					chr1	72915831	72943094				1	1	0	3	3	0.33	0.33	99	99	0.33	99	AN3_ANCN03	AN3_ANCN20
BB278512	BB278512					chr1	72943464	72944104				1	1	0	0	0	99	99	99	99	99	99
BE980018	BE980018	Mm.80318			ESTs	chr1	72962593	72976153	chr2	215123535	215144390	2	0	0	2	6	0.33	1	1	0.5	0	99	AN3_ANCN03				AC03A2
BI872763	BI872763					chr1	72979939	72980146	chr2	215127025	215128490	1	1	0	0	0	99	99	99	99	99	99
BB709116	BB709116	Mm.2627	Xrcc5	22596	X-ray repair complementing defective repair in Chinese hamster cells 5	chr1	73021140	73028569	chr2	215158411	215220258	3	1	1	1	14	0.21	3	0.31	0.23	0.07	1	AN3_ANCN03		A3_AN03				*Mm.2627	GATGTGTGGG	0	0	3.1	0	0	1.1
BE950116	BE950116	Mm.114825			ESTs, Weakly similar to SEP3_MOUSE Neuronal-specific septin 3 [M.musculus]	chr1	73108912	73109406	chr2	215282491	215284685	1	1	0	2	6	0.17	0.5	0.75	0.25	0.17	99	AN3_ANCN03
BI990891	NM_018817	Mm.36676	Smarcal1	54380	Swi/SNF related matrix associated, actin dependent regulator of chromatin, subfamily a-like 1	chr1	73270775	73281100	chr2	215379686	215440095	1	0	1	3	8	0.12	0.33	0.8	0.2	0	0	AN3_ANCN03						*Mm.36676	GGGCTCATTG	1.9	1	4.1	7.4	5.1	2.1
BQ938676	BQ938676					chr1	73291962	73292845				1	1	0	0	0	99	99	99	99	99	99
BB277541	NM_018817	Mm.36676	Smarcal1	54380	Swi/SNF related matrix associated, actin dependent regulator of chromatin, subfamily a-like 1	chr1	73318279	73318505	chr2	215379686	215440095	2	2	0	19	99	0.02	0.11	0.26	0.03	0.02	99							*Mm.36676	GGGCTCATTG	1.9	1	4.1	7.4	5.1	2.1
BF463394	BF463394	Mm.30971	AI851716	98463	expressed sequence AI851716	chr1	73320779	73321028	chr2	215444459	215444704	3	1	0	11	23	0.13	0.27	1.17	0.25	0.04	99	AN3_ANCN03
BF464996	NM_009084	Mm.21529	Rpl37a	19981	ribosomal protein L37a	chr1	73396795	73398905	chr20	42823687	42823970	3	0	2	39	160	0.02	0.08	0.35	0.02	0	0	AN3_ANCN03						*Mm.21529	AAAACAGTGG	38.6	11	65.4	32.8	24.4	13.7	0 out of 4
BG803247	NM_008342	Mm.141936	Igfbp2	16008	insulin-like growth factor binding protein 2	chr1	73512117	73537024	chr2	215595343	215625891	1	0	1	3	108	0.01	0.33	0.04	0.01	0	0							*Mm.141936	s_GTGACGGGTG	1.9	7	3.1	4.2	4.1	3.2
BE982294	BE982294	Mm.141936	Igfbp2	16008	insulin-like growth factor binding protein 2	chr1	73539911	73540266	chr2	215622410	215626286	4	0	1	8	72	0.06	0.5	0.19	0.06	0	0							*Mm.141936	s_GTGACGGGTG	1.9	7	3.1	4.2	4.1	3.2
BE950566	BE950566	Mm.578	Igfbp5	16011	insulin-like growth factor binding protein 5	chr1	73546063	73546427	chr2	215622387	215634650	1	1	0	3	235	0	0.33	0.02	0	0	99							*Mm.578	CGTGGCTCCC	0	0	0	1.1	0	1.1
BG801723	BG801723	Mm.578	Igfbp5	16011	insulin-like growth factor binding protein 5	chr1	73546547	73547147	chr2	215633477	215638534	3	0	3	2	240	0.01	1.5	0.02	0.01	0	0							*Mm.578	CGTGGCTCCC	0	0	0	1.1	0	1.1
BG804401	BG804401	Mm.578	Igfbp5	16011	insulin-like growth factor binding protein 5	chr1	73548053	73548653	chr2	215633477	215640067	3	0	3	2	140	0.02	1.5	0.04	0.02	0	0							*Mm.578	CGTGGCTCCC	0	0	0	1.1	0	1.1
BI736268	BI736268	Mm.578	Igfbp5	16011	insulin-like growth factor binding protein 5	chr1	73550934	73561998	chr2	215638570	215656578	2	1	1	1	34	0.06	2	0.09	0.06	0.03	1							*Mm.578	CGTGGCTCCC	0	0	0	1.1	0	1.1
BE995538	BE995538	Mm.28019	1110018I21Rik	68504	RIKEN cDNA 1110018I21 gene	chr1	74611387	74611989	chr2	216761619	216765006	1	0	0	5	56	0.02	0.2	0.12	0.02	0	99							*Mm.28019	s_CCTGGCCCCT	3.9	0	0	0	0	1.1
BI991454	BI991454	Mm.28019	1110018I21Rik	68504	RIKEN cDNA 1110018I21 gene	chr1	74612036	74612484	chr2	216761619	216765006	1	0	1	0	28	0.04	99	0.04	0.04	0	0							*Mm.28019	s_CCTGGCCCCT	3.9	0	0	0	0	1.1
BG807023	BG807023					chr1	74772885	74773485	chr5	6721019	6721217	1	0	1	0	0	99	99	99	99	99	0																	AA017236
BE984259	BE984259	Mm.17912	Biklk	12124	Bcl2-interacting killer-like	chr1	74952351	74952549	chr2	217097998	217144239	2	0	0	2	21	0.1	1	0.21	0.11	0	99							*Mm.17912	CAGGAGTTCA	7.7	0	0	0	2	0
BF465184	BF465184	Mm.156416				chr1	74952542	74953116	chr2	217097610	217099877	1	0	0	1	1	1	1	99	99	0	99
BM936603	BM936603	Mm.156416				chr1	74953642	74954213	chr2	217097610	217101944	1	0	0	0	1	1	99	1	1	0	99
BF462332	BF462332	Mm.17912	Biklk	12124	Bcl2-interacting killer-like	chr1	74983554	74983877	chr2	217134403	217135355	1	0	0	14	91	0.01	0.07	0.19	0.01	0	99							*Mm.17912	CAGGAGTTCA	7.7	0	0	0	2	0
BE949725	NM_146110	Mm.196604	MGC30660	227290	hypothetical protein MGC30660	chr1	74996083	74996512	chr2	217144656	217149991	2	0	1	31	176	0.01	0.06	0.23	0.01	0	0
BE952351	NM_146110	Mm.196604	MGC30660	227290	hypothetical protein MGC30660	chr1	74998699	75000843	chr2	217144656	217149991	5	2	3	11	45	0.11	0.45	0.47	0.15	0.04	0.67	AN3_ANCN03		A3_AN03
BE988308	BE988308	Mm.196604	MGC30660	227290	hypothetical protein MGC30660	chr1	75000837	75001136	chr2	217146463	217153453	2	0	0	3	12	0.17	0.67	0.56	0.22	0	99	AN3_ANCN03
BG293580	NM_019999	Mm.177272	Brp17	56695	brain protein 17	chr1	75001327	75068012	chr2	217203784	217227304	3	2	1	5	49	0.06	0.6	0.18	0.07	0.04	2							*Mm.177272	s_GACTGTATCT	0	0	1	2.1	0	0
BE994322	BE994322	Mm.191650			ESTs	chr1	75022123	75022813				2	0	0	0	0	99	99	99	99	99	99					AC03A2
BF464110	BF464110					chr1	75023462	75023741				2	0	0	0	0	99	99	99	99	99	99					AC03A2
BG800002	NM_019999	Mm.177272	Brp17	56695	brain protein 17	chr1	75068025	75068625	chr2	217203784	217227304	1	0	1	2	10	0.1	0.5	0.38	0.12	0	0	AN3_ANCN03						*Mm.177272	s_GACTGTATCT	0	0	1	2.1	0	0
BE983132	BE983132	Mm.151373			EST	chr1	75113875	75114092	chr2	217282711	217286828	3	1	0	5	49	0.06	0.6	0.18	0.07	0.02	99
BB279851	BB279851	Mm.27239			ESTs, Weakly similar to ubiquitin specific protease 29; ossification center-associated transcript [Mus musculus] [M.musculus]	chr1	75152819	75153074	chr2	217329479	217330901	3	3	0	9	28	0.11	0.33	0.63	0.16	0.11	99	AN3_ANCN03		A3_AN03				*Mm.27239	s_AACTTCGATC	0	0	1	3.2	0	0
BE981199	BE981199	Mm.197475				chr1	75155820	75156225	chr2	217336104	217439179	1	0	0	0	6	0.17	99	0.17	0.17	0	99
BI989781	BI989781					chr1	75178588	75179188	chr2	217336104	217439179	2	0	2	0	3	0.67	99	0.67	0.67	0	0					AC03A2
BF461291	BF461291	Mm.194105			EST	chr1	75218572	75218829				2	0	0	0	0	99	99	99	99	99	99					AC03A2
BE950505	BE950505	Mm.103809	Rqcd1	58184	rcd1 (required for cell differentiation) homolog 1 (S. pombe)	chr1	75223633	75240179	chr2	217461083	217517060	1	1	0	1	5	0.2	1	0.5	0.25	0.2	99							*Mm.103809	AGGAGATGGC	0	0	0	1.1	0	1.1
BQ941405	BQ941405	Mm.103809	Rqcd1	58184	rcd1 (required for cell differentiation) homolog 1 (S. pombe)	chr1	75241318	75246475	chr2	217461083	217517060	1	1	0	0	0	99	99	99	99	99	99							*Mm.103809	AGGAGATGGC	0	0	0	1.1	0	1.1
BF463289	BF463289	Mm.191978			EST	chr1	75245949	75246188	chr2	217472621	217477205	1	0	0	0	0	99	99	99	99	99	99
BG807876	BG807876	Mm.103809	Rqcd1	58184	rcd1 (required for cell differentiation) homolog 1 (S. pombe)	chr1	75246767	75247367	chr2	217461083	217517060	2	0	2	5	8	0.25	0.4	2.33	0.67	0	0	AN3_ANCN03	AN3_ANCN20					*Mm.103809	AGGAGATGGC	0	0	0	1.1	0	1.1
BE987780	BE987780	Mm.103809	Rqcd1	58184	rcd1 (required for cell differentiation) homolog 1 (S. pombe)	chr1	75247406	75247726	chr2	217472621	217477205	2	0	0	1	4	0.5	2	1	0.67	0	99	AN3_ANCN03				AC03A2		*Mm.103809	AGGAGATGGC	0	0	0	1.1	0	1.1
BI738855	BI738855					chr1	75281648	75282318	chr2	217461083	217517060	1	1	0	0	0	99	99	99	99	99	99
BU503447	BU503447					chr1	75303752	75304171	chr2	217536262	217537013	1	1	0	1	1	1	1	99	99	1	99
BM936906	NM_025784	Mm.98228	Bcs1l	66821	BCS1-like (yeast)	chr1	75308246	75309080	chr2	217541506	217543872	2	1	1	1	16	0.12	2	0.2	0.13	0.06	1
BE951537	NM_025784	Mm.98228	Bcs1l	66821	BCS1-like (yeast)	chr1	75309194	75310888	chr2	217541506	217543872	1	0	1	4	22	0.05	0.25	0.28	0.06	0	0
BI736338	NM_021313	Mm.86910	Rnf25	57751	ring finger protein 25	chr1	75312515	75312896	chr2	217544429	217549206	1	1	0	9	41	0.02	0.11	0.31	0.03	0.02	99	AN3_ANCN03						Mm.86910	AACTGCCACC	3.9	1	0	0	1	0
BI729873	NM_021313	Mm.86910	Rnf25	57751	ring finger protein 25	chr1	75312877	75314703	chr2	217544429	217549206	1	1	0	1	27	0.04	1	0.08	0.04	0.04	99							Mm.86910	AACTGCCACC	3.9	1	0	0	1	0
BG404117	BG404117	Mm.153062			ESTs	chr1	75319477	75320131	chr2	217552860	217553441	1	1	0	3	5	0.2	0.33	2	0.5	0.2	99	AN3_ANCN03	AN3_ANCN20
BG808422	BG808422					chr1	75394576	75395177	chr2	217618120	217618599	1	0	1	1	1	1	1	99	99	0	0
BI987814	BI987814					chr1	75395792	75396391	chr2	217618120	217619514	1	0	1	0	0	99	99	99	99	99	0
BE981419	BE981419	Mm.132975				chr1	75405112	75406141	chr2	217553355	217633698	3	0	0	0	3	1	99	1	1	0	99	AN3_ANCN03		A3_AN03		AC03A2
BG804459	BG804459					chr1	75411130	75411731	chr2	217629812	217632336	1	0	1	0	1	1	99	1	1	0	0
BG805899	BG805899	Mm.32062	4632407P03Rik	67534	RIKEN cDNA 4632407P03 gene	chr1	75418081	75418680	chr2	217633264	217635461	1	0	1	0	7	0.14	99	0.14	0.14	0	0							Mm.32062	s_GGAATATTCT	0	2	0	0	1	0
BI730317	BI730317	Mm.32062	4632407P03Rik	67534	RIKEN cDNA 4632407P03 gene	chr1	75420167	75420573				2	2	0	4	21	0.1	0.5	0.35	0.12	0.1	99	AN3_ANCN03						Mm.32062	s_GGAATATTCT	0	2	0	0	1	0
BI730423	BI730423					chr1	75570919	75571738	chr2	217835578	217837055	1	1	0	0	0	99	99	99	99	99	99
BI737994	BI737994	Mm.153833	Cdk5r2	12570	cyclin-dependent kinase 5, regulatory subunit 2 (p39)	chr1	75577451	75578097	chr2	217839833	217845357	2	2	0	11	14	0.14	0.18	4.33	0.67	0.14	99	AN3_ANCN03	AN3_ANCN20					Mm.153833	CAACACGTTG	0	0	0	0	2	2.1
BG802442	BC006063	Mm.193048			Mus musculus, Similar to hypothetical protein FLJ12610, clone MGC:8243 IMAGE:3591824, mRNA, complete cds	chr1	75688483	75689406	chr2	218038714	218038907	3	1	2	3	16	0.19	1	0.46	0.23	0.06	0.5	AN3_ANCN03		A3_AN03
BI986798	BI986798					chr1	75963295	75963641				1	0	1	0	0	99	99	99	99	99	0
BE987844	BC028815	Mm.28193	1810031K17Rik	69171	RIKEN cDNA 1810031K17 gene	chr1	75977500	75977733	chr2	218052422	218057368	2	0	0	11	86	0.02	0.18	0.17	0.03	0	99							*Mm.28193	GTTCTCAGCC	0	1	0	0	1	0
BB283126	BC028815	Mm.28193	1810031K17Rik	69171	RIKEN cDNA 1810031K17 gene	chr1	75981587	75983438	chr2	218052422	218057368	2	2	0	2	30	0.07	1	0.14	0.07	0.07	99							*Mm.28193	GTTCTCAGCC	0	1	0	0	1	0
BE951335	BC026519	Mm.219661	MGC47289	227298	hypothetical protein MGC47289	chr1	75984790	75987548	chr2	218061231	218064017	3	0	2	7	31	0.1	0.43	0.42	0.12	0	0	AN3_ANCN03		A3_AN03
BF467811	BC026519	Mm.219661	MGC47289	227298	hypothetical protein MGC47289	chr1	75988737	75989181	chr2	218061231	218064017	2	0	2	1	28	0.07	2	0.11	0.07	0	0
BG801846	BG801846	Mm.214789				chr1	75989174	75989650	chr2	218061222	218064045	1	0	1	20	107	0.01	0.05	0.24	0.01	0	0
BI736895	BI736895					chr1	75994861	75995301	chr21	37625886	37626198	1	1	0	0	0	99	99	99	99	99	99
BQ951966	NM_026846	Mm.32646	1110060O18Rik	68818	RIKEN cDNA 1110060O18 gene	chr1	76009970	76012638	chr2	218087513	218089912	4	2	0	1	36	0.11	4	0.14	0.11	0.06	99							Mm.32646	TAGCAGACAG	0	5	1	6.3	1	1.1
BI737581	NM_023732	Mm.28663	Abcb6	74104	ATP-binding cassette, sub-family B (MDR/TAP), member 6	chr1	76013038	76013471	chr2	218090495	218099425	1	1	0	7	51	0.02	0.14	0.18	0.02	0.02	99							Mm.28663	ATGCCATCTT	0	1	1	1.1	0	0
BE983658	BE983658	Mm.24552	AU019532	98551	expressed sequence AU019532	chr1	76022171	76022618	chr2	218098448	218102170	3	0	0	4	11	0.27	0.75	1	0.43	0	99	AN3_ANCN03		A3_AN03				Mm.24552	CTGGGATCCA	5.8	1	4.1	1.1	2	3.2
BI732433	BI732433	Mm.24552	AU019532	98551	expressed sequence AU019532	chr1	76022810	76024423	chr2	218090495	218107450	2	2	0	1	12	0.17	2	0.27	0.18	0.17	99							Mm.24552	CTGGGATCCA	5.8	1	4.1	1.1	2	3.2
BG297001	BG297001	Mm.24552	AU019532	98551	expressed sequence AU019532	chr1	76025007	76027996	chr2	218090495	218107450	1	1	0	0	3	0.33	99	0.33	0.33	0.33	99							Mm.24552	CTGGGATCCA	5.8	1	4.1	1.1	2	3.2
BI731208	NM_026187	Mm.23118	D1Ertd161e	52231	DNA segment, Chr 1, ERATO Doi 161, expressed	chr1	76033484	76036396	chr2	218112505	218117175	3	3	0	5	33	0.09	0.6	0.29	0.11	0.09	99							Mm.23118	AAGCTTGACA	0	0	3.1	0	2	1.1
BG295985	NM_026187	Mm.23118	D1Ertd161e	52231	DNA segment, Chr 1, ERATO Doi 161, expressed	chr1	76037003	76037891	chr2	218112505	218117175	2	2	0	1	7	0.29	2	0.5	0.33	0.29	99	AN3_ANCN03						Mm.23118	AAGCTTGACA	0	0	3.1	0	2	1.1
BI735896	NM_026187	Mm.23118	D1Ertd161e	52231	DNA segment, Chr 1, ERATO Doi 161, expressed	chr1	76037862	76039875	chr2	218112505	218117175	4	2	0	8	54	0.07	0.5	0.26	0.09	0.04	99							Mm.23118	AAGCTTGACA	0	0	3.1	0	2	1.1
BG293020	BC021773	Mm.196286	4833408P15Rik	74577	RIKEN cDNA 4833408P15 gene	chr1	76040891	76042395	chr2	218117147	218123790	2	2	0	1	15	0.13	2	0.21	0.14	0.13	99
BI733306	BC021773	Mm.196286	4833408P15Rik	74577	RIKEN cDNA 4833408P15 gene	chr1	76050001	76051672	chr2	218117147	218123790	1	1	0	0	31	0.03	99	0.03	0.03	0.03	99
BG293296	NM_011494	Mm.17461	Stk16	20872	serine/threonine kinase 16	chr1	76053526	76054760	chr2	218126440	218129154	1	1	0	8	42	0.02	0.12	0.26	0.03	0.02	99							*Mm.17461	ATGTTTGGGG	0	0	0	1.1	2	0
BQ930361	NM_011494	Mm.17461	Stk16	20872	serine/threonine kinase 16	chr1	76054528	76055137	chr2	218126440	218129154	1	1	0	9	68	0.01	0.11	0.17	0.02	0.01	99							*Mm.17461	ATGTTTGGGG	0	0	0	1.1	2	0
BB283297	BB283297	Mm.1155	Tuba4	22145	tubulin, alpha 4	chr1	76055866	76056341	chr2	218127233	218133014	3	3	0	26	34	0.09	0.12	3.62	0.38	0.09	99	AN3_ANCN03	AN3_ANCN20					*Mm.1155	CAAGGAGACT	0	2	0	0	0	0
BE988331	NM_020266	Mm.103605	Dnajb10	56812	DnaJ (Hsp40) homolog, subfamily B, member 10	chr1	76077889	76080621	chr2	218159994	218166897	2	1	0	5	21	0.1	0.4	0.44	0.12	0.05	99	AN3_ANCN03						*Mm.103605	CCAGTCCTTG	0	0	1	0	1	0
BE980989	NM_020266	Mm.103605	Dnajb10	56812	DnaJ (Hsp40) homolog, subfamily B, member 10	chr1	76086249	76086675	chr2	218159994	218166897	6	0	0	25	67	0.09	0.24	0.74	0.14	0	99	AN3_ANCN03						*Mm.103605	CCAGTCCTTG	0	0	1	0	1	0
BB278149	NM_008985	Mm.2902	Ptprn	19275	protein tyrosine phosphatase, receptor type, N	chr1	76088164	76088379	chr2	218170150	218188338	5	4	0	53	82	0.06	0.09	2	0.17	0.05	99	AN3_ANCN03	AN3_ANCN20					Mm.2902	s_GGAAGCAGAC	0	4	1	0	2	4.2
BG799991	NM_008985	Mm.2902	Ptprn	19275	protein tyrosine phosphatase, receptor type, N	chr1	76089818	76094211	chr2	218170150	218188338	1	0	1	3	8	0.12	0.33	0.8	0.2	0	0	AN3_ANCN03						Mm.2902	s_GGAAGCAGAC	0	4	1	0	2	4.2
BI739331	NM_008985	Mm.2902	Ptprn	19275	protein tyrosine phosphatase, receptor type, N	chr1	76101053	76102175	chr2	218170150	218188338	1	1	0	0	3	0.33	99	0.33	0.33	0.33	99							Mm.2902	s_GGAAGCAGAC	0	4	1	0	2	4.2
BE986210	NM_008985	Mm.2902	Ptprn	19275	protein tyrosine phosphatase, receptor type, N	chr1	76106215	76108207	chr2	218170150	218188338	2	0	0	7	9	0.22	0.29	4.5	1	0	99	AN3_ANCN03	AN3_ANCN20					Mm.2902	s_GGAAGCAGAC	0	4	1	0	2	4.2
BE980069	BE980069	Mm.151139			ESTs	chr1	76107969	76108207	chr2	218187915	218189220	2	0	0	0	0	99	99	99	99	99	99					AC03A2
BE982322	NM_009049	Mm.4032	Resp18	19711	regulated endocrine-specific protein 18	chr1	76116369	76118682				2	0	0	18	26	0.08	0.11	2.5	0.25	0	99	AN3_ANCN03	AN3_ANCN20					*Mm.4032	AAGGCCACAG	0	0	0	0	1	1.1
BI738587	NM_016878	Mm.24680	Dnpep	13437	aspartyl aminopeptidase	chr1	76153400	76156916	chr2	218262230	218274486	1	1	0	39	203	0	0.03	0.24	0.01	0	99							*Mm.24680	AGGCATAGAA	0	0	2	0	2	0
BI736748	NM_016878	Mm.24680	Dnpep	13437	aspartyl aminopeptidase	chr1	76159658	76161485	chr2	218262230	218274486	2	1	1	3	81	0.02	0.67	0.06	0.03	0.01	1							*Mm.24680	AGGCATAGAA	0	0	2	0	2	0
BB283719	BB283719	Mm.6712	Des	13346	desmin	chr1	76212519	76217896	chr2	218311151	218322964	1	1	0	2	6	0.17	0.5	0.75	0.25	0.17	99	AN3_ANCN03
BI871806	BI871806	Mm.2104	Apeg1	11790	aortic preferentially expressed gene 1	chr1	76248290	76248748	chr2	218349310	218357003	3	2	1	32	59	0.05	0.09	1.3	0.11	0.03	2	AN3_ANCN03						*Mm.2104	AGATGCAGGG	1.9	0	1	0	1	1.1
BI731402	NM_133708	Mm.23951	1810012N01Rik	69080	RIKEN cDNA 1810012N01 gene	chr1	76280192	76283130	chr2	218387331	218394258	2	2	0	5	57	0.04	0.4	0.13	0.04	0.04	99							*Mm.23951	GACAGTGAGA	5.8	0	2	1.1	1	0
BI731397	BI731397					chr1	76293596	76312672	chr2	218305839	218402684	1	1	0	0	1	1	99	1	1	1	99
BB278030	BB278030	Mm.110790			ESTs, Weakly similar to amiloride-sensitive cation channel 1, neuronal (degenerin) [Mus musculus] [M.musculus]	chr1	76317256	76317393	chr2	218422194	218429083	5	5	0	14	18	0.28	0.36	4.75	1.25	0.28	99	AN3_ANCN03	AN3_ANCN20	A3_AN03				Mm.110790	s_GGGAGTGGGT	0	0	17.4	6.3	6.1	2.1
BB281775	BB281775	Mm.29793	D1Bwg1363e	74241	DNA segment, Chr 1, Brigham & Women's Genetics 1363 expressed	chr1	76317644	76317906	chr2	218424431	218429556	1	1	0	51	140	0.01	0.02	0.58	0.01	0.01	99	AN3_ANCN03						*Mm.29793	ATTAAGCCAC	0	0	2	0	0	0
BE996433	BE996433	Mm.29793	D1Bwg1363e	74241	DNA segment, Chr 1, Brigham & Women's Genetics 1363 expressed	chr1	76318985	76320509	chr2	218426759	218430915	1	0	0	1	11	0.09	1	0.2	0.1	0	99							*Mm.29793	ATTAAGCCAC	0	0	2	0	0	0
BF462903	BF462903	Mm.29793	D1Bwg1363e	74241	DNA segment, Chr 1, Brigham & Women's Genetics 1363 expressed	chr1	76322367	76322941	chr2	218431463	218437209	2	1	0	3	3	0.67	0.67	99	99	0.33	99	AN3_ANCN03	AN3_ANCN20			AC03A2		*Mm.29793	ATTAAGCCAC	0	0	2	0	0	0
BG404687	BG404687	Mm.44401			ESTs	chr1	76327762	76328405	chr2	218431463	218437209	1	1	0	4	4	0.25	0.25	99	99	0.25	99	AN3_ANCN03	AN3_ANCN20					Mm.44401	s_CTTCTGTCTC	0	0	1	3.2	3.1	0
BG802223	BG802223	Mm.153935			ESTs, Weakly similar to 2020397A C protein [Mus musculus] [M.musculus]	chr1	76344999	76346508	chr2	218441809	218458609	1	0	1	0	7	0.14	99	0.14	0.14	0	0
BE982948	BE982948	Mm.153935			ESTs, Weakly similar to 2020397A C protein [Mus musculus] [M.musculus]	chr1	76348697	76349057	chr2	218441809	218458609	4	0	0	3	9	0.44	1.33	1.17	0.67	0	99	AN3_ANCN03		A3_AN03		AC03A2
BF464014	BF464014	Mm.153935			ESTs, Weakly similar to 2020397A C protein [Mus musculus] [M.musculus]	chr1	76349344	76349657	chr2	218455089	218462259	1	0	0	0	3	0.33	99	0.33	0.33	0	99
BG295789	BG295789					chr1	76350807	76351431	chr2	218457594	218462903	2	1	1	0	0	99	99	99	99	99	1					AC03A2
BI738706	BI738706	Mm.3463	1200014D22Rik	71728	RIKEN cDNA 1200014D22 gene	chr1	76374523	76375486	chr2	218459865	218503539	1	1	0	1	1	1	1	99	99	1	99							Mm.3463	GAGACCTGCC	1.9	0	1	5.3	2	0
BG804769	BG804769	Mm.3463	1200014D22Rik	71728	RIKEN cDNA 1200014D22 gene	chr1	76379669	76382016	chr2	218459865	218503539	1	0	1	2	7	0.14	0.5	0.6	0.2	0	0	AN3_ANCN03						Mm.3463	GAGACCTGCC	1.9	0	1	5.3	2	0
BI731120	NM_009208	Mm.5053	Slc4a3	20536	solute carrier family 4 (anion exchanger), member 3	chr1	76395927	76397289	chr2	218514785	218528339	3	3	0	1	3	1	3	2	1.5	1	99	AN3_ANCN03	AN3_ANCN20	A3_AN03	A3_AN20	AC03A2		*Mm.5053	CCAGGCCAGT	1.9	5	1	4.2	4.1	0
BI739439	BI739439	Mm.156715			ESTs	chr1	76406091	76406792				1	1	0	0	1	1	99	1	1	1	99							Mm.156715	TTTCAACTGA	0	0	0	0	2	0
BB279455	BB279455	Mm.156715			ESTs	chr1	76406828	76407041	chr2	218528207	218530073	2	2	0	1	4	0.5	2	1	0.67	0.5	99	AN3_ANCN03				AC03A2		Mm.156715	TTTCAACTGA	0	0	0	0	2	0
BB282504	BB282504	Mm.138545	A930038D23Rik	77824	RIKEN cDNA A930038D23 gene	chr1	76407316	76407522	chr2	218529287	218530073	1	1	0	0	0	99	99	99	99	99	99
BE986212	BE986212	Mm.191418			EST	chr1	76407998	76408330	chr2	218532473	218533185	2	0	0	0	0	99	99	99	99	99	99					AC03A2
BF465879	NM_007936	Mm.3249	Epha4	13838	Eph receptor A4	chr1	78219064	78219554	chr2	220307514	220459670	2	0	0	1	7	0.29	2	0.5	0.33	0	99	AN3_ANCN03
BI987040	BI987040					chr1	78362950	78363550	chr2	220455807	220462235	1	0	1	0	0	99	99	99	99	99	0
BI738302	NM_011811	Mm.28922	Farsl	23874	phenylalanine-tRNA synthetase-like	chr1	79327753	79341050	chr2	221459234	221543152	4	2	2	2	67	0.06	2	0.09	0.06	0.03	1							*Mm.28922	CCCTGTTCCT	3.9	1	1	1.1	6.1	2.1
BB281756	BB281756					chr1	79457744	79458005	chr18	75665498	75665674	1	1	0	1	13	0.08	1	0.17	0.08	0.08	99
BG261533	BG261533	Mm.27944	Facl3	74205	fatty acid Coenzyme A ligase, long chain 3	chr1	79528274	79528408				3	3	0	0	7	0.43	99	0.43	0.43	0.43	99	AN3_ANCN03		A3_AN03		AC03A2		Mm.27944	ATTTATATGT	0	0	2	1.1	2	0
BI737752	BI737752	Mm.27944	Facl3	74205	fatty acid Coenzyme A ligase, long chain 3	chr1	79551652	79562370	chr2	221796065	221821760	2	2	0	7	23	0.09	0.29	0.56	0.12	0.09	99	AN3_ANCN03						Mm.27944	ATTTATATGT	0	0	2	1.1	2	0
BG293523	BG293523	Mm.27944	Facl3	74205	fatty acid Coenzyme A ligase, long chain 3	chr1	79569254	79576566	chr2	221796065	221821760	4	4	0	4	35	0.11	1	0.26	0.13	0.11	99							Mm.27944	ATTTATATGT	0	0	2	1.1	2	0
BI730540	BI730540					chr1	79574397	79575102	chr2	221817681	221829340	1	1	0	0	0	99	99	99	99	99	99
BF467554	BF467554	Mm.27944	Facl3	74205	fatty acid Coenzyme A ligase, long chain 3	chr1	79576978	79577569	chr2	221821396	221829340	4	0	0	8	45	0.09	0.5	0.32	0.11	0	99	AN3_ANCN03		A3_AN03				Mm.27944	ATTTATATGT	0	0	2	1.1	2	0
BI729892	NM_009129	Mm.5038	Scg2	20254	secretogranin II	chr1	80309874	80310677	chr2	222484625	222486331	3	3	0	6	16	0.19	0.5	0.9	0.3	0.19	99	AN3_ANCN03		A3_AN03		AC03A2		Mm.5038	s_GAATTGATGA	0	8	5.1	2.1	9.2	0
BG293310	NM_009129	Mm.5038	Scg2	20254	secretogranin II	chr1	80311155	80314954	chr2	222484625	222486331	10	10	0	5	7	1.43	2	7.5	5	1.43	99	AN3_ANCN03	AN3_ANCN20	A3_AN03	A3_AN20	AC03A2		Mm.5038	s_GAATTGATGA	0	8	5.1	2.1	9.2	0
BE954367	BE954367	Mm.150861			EST	chr1	80490778	80491101	chr2	222651626	222652483	2	0	2	0	0	99	99	99	99	99	0					AC03A2
BI736826	BI736826	Mm.68868			ESTs	chr1	80578379	80579151	chr2	222762252	222767317	5	1	4	1	12	0.42	5	0.55	0.45	0.08	0.25	AN3_ANCN03		A3_AN03		AC03A2
BE951591	BE951591	Mm.34157	1700013B03Rik	69368	RIKEN cDNA 1700013B03 gene	chr1	80579204	80579944	chr2	222762252	222769146	2	0	2	6	35	0.06	0.33	0.28	0.07	0	0							Mm.34157	TAGCTCAACA	0	0	0	3.2	1	0
BI202621	BI202621	Mm.34157	1700013B03Rik	69368	RIKEN cDNA 1700013B03 gene	chr1	80579905	80580385	chr2	222762252	222769146	1	0	0	0	3	0.33	99	0.33	0.33	0	99							Mm.34157	TAGCTCAACA	0	0	0	3.2	1	0
BG800452	NM_027057	Mm.34157	1700013B03Rik	69368	RIKEN cDNA 1700013B03 gene	chr1	80584327	80597425	chr2	222788226	222832367	3	1	1	2	28	0.11	1.5	0.19	0.12	0.04	1							Mm.34157	TAGCTCAACA	0	0	0	3.2	1	0
BU502961	NM_026970	Mm.28039	Mrpl44	69163	mitochondrial ribosomal protein L44	chr1	80644876	80648412	chr2	222846606	222851006	4	1	3	4	48	0.08	1	0.18	0.09	0.02	0.33							*Mm.28039	CCATATGTGA	1.9	0	3.1	2.1	1	2.1
BI738459	BI738459	Mm.17837				chr1	81135137	81135762	chr2	223359705	223361460	1	1	0	6	16	0.06	0.17	0.7	0.1	0.06	99	AN3_ANCN03						Mm.17837	s_TTTTCAAAGA	0	1	3.1	1.1	0	3.2
BE955628	BE955628	Mm.17837				chr1	81135831	81136065	chr2	223359705	223361460	1	1	0	6	26	0.04	0.17	0.35	0.05	0.04	99	AN3_ANCN03						Mm.17837	s_TTTTCAAAGA	0	1	3.1	1.1	0	3.2
BF461241	BF461241	Mm.12665	Cul3	26554	cullin 3	chr1	81136511	81136740	chr2	223359705	223365473	2	0	0	3	10	0.2	0.67	0.71	0.29	0	99	AN3_ANCN03						Mm.12665	GACTGGGAAG	0	1	2	2.1	2	0
BM937294	NM_016716	Mm.12665	Cul3	26554	cullin 3	chr1	81137127	81141615	chr2	223361212	223472089	2	1	0	7	139	0.01	0.29	0.07	0.02	0.01	99							Mm.12665	GACTGGGAAG	0	1	2	2.1	2	0
BQ946469	BQ946469	Mm.27147	R75174	97996	expressed sequence R75174	chr1	81382090	81398376	chr2	223657282	223818716	1	1	0	3	5	0.2	0.33	2	0.5	0.2	99	AN3_ANCN03	AN3_ANCN20
BB283997	BB283997	Mm.208531			ESTs	chr1	81503583	81503821	chr2	223797039	223797627	1	1	0	0	2	0.5	99	0.5	0.5	0.5	99
BF463810	BF463810	Mm.4952	Irs1	16367	insulin receptor substrate 1	chr1	83111171	83111522	chr2	225618120	225621918	1	0	0	15	51	0.02	0.07	0.44	0.03	0	99	AN3_ANCN03
BE982624	BE982624	Mm.4952	Irs1	16367	insulin receptor substrate 1	chr1	83113532	83113842	chr2	225618120	225623633	2	0	0	0	2	1	99	1	1	0	99					AC03A2
BE983624	NM_146111	Mm.28175				chr1	83315922	83316247				3	0	0	1	7	0.43	3	0.67	0.5	0	99	AN3_ANCN03		A3_AN03		AC03A2		*Mm.28175	s_AAGGAAAAAA	0	0	0	0	1	3.2
BE984392	NM_146111	Mm.28175				chr1	83316223	83316708				2	0	0	0	6	0.33	99	0.33	0.33	0	99					AC03A2		*Mm.28175	s_AAGGAAAAAA	0	0	0	0	1	3.2
BB280876	BC005518	Mm.226994	4930418P06Rik	76867	RIKEN cDNA 4930418P06 gene	chr1	83317650	83317822	chr6	144342286	144343125	1	1	0	13	87	0.01	0.08	0.19	0.01	0.01	99
BE985186	NM_007734	Mm.8069	Col4a3	12828	procollagen, type IV, alpha 3	chr1	83583736	83599013	chr2	226150855	226198926	2	0	0	0	0	99	99	99	99	99	99					AC03A2
BE952329	NM_029409	Mm.181892	5230400G24Rik	75734	RIKEN cDNA 5230400G24 gene	chr1	83607933	83614258	chr2	226215732	226244889	4	0	3	8	55	0.07	0.5	0.26	0.09	0	0							*Mm.181892	GACTTGGTAA	0	1	0	0	1	0
BU506056	BU506056					chr1	83622708	83623611	chr2	226150855	226244179	1	1	0	0	0	99	99	99	99	99	99
BE950819	BE950819					chr1	83625593	83625916	chr2	226234170	226238378	2	2	0	0	0	99	99	99	99	99	99					AC03A2
BG804390	BG804390	Mm.214720			ESTs	chr1	83629121	83629721	chr2	226236794	226239662	1	0	1	0	3	0.33	99	0.33	0.33	0	0
BE982051	NM_029409	Mm.181892	5230400G24Rik	75734	RIKEN cDNA 5230400G24 gene	chr1	83634976	83635406	chr2	226215732	226244889	6	0	1	27	140	0.04	0.22	0.29	0.05	0	0							*Mm.181892	GACTTGGTAA	0	1	0	0	1	0
BI990196	BC031154	Mm.6461	Hrb	15463	HIV-1 Rev binding protein	chr1	83722907	83754281	chr2	226359510	226449434	1	0	1	1	14	0.07	1	0.15	0.08	0	0							*Mm.6461	s_ATCAGCTTTA	0	1	1	0	0	0
BG805050	BG805050					chr1	83762898	83763498	chr2	226425493	226428285	1	0	1	0	0	99	99	99	99	99	0
BF462746	BF462746	Mm.156249			ESTs	chr1	83774551	83775136	chr2	226444467	226448292	2	0	0	0	0	99	99	99	99	99	99					AC03A2
BI986063	BC031154	Mm.6461	Hrb	15463	HIV-1 Rev binding protein	chr1	83776918	83778820	chr2	226359510	226449434	1	0	1	1	46	0.02	1	0.04	0.02	0	0							*Mm.6461	s_ATCAGCTTTA	0	1	1	0	0	0
BE983939	BC031154	Mm.6461	Hrb	15463	HIV-1 Rev binding protein	chr1	83778845	83779231	chr2	226359510	226449434	3	0	0	3	48	0.06	1	0.13	0.07	0	99							*Mm.6461	s_ATCAGCTTTA	0	1	1	0	0	0
BB284195	BB284195	Mm.34893			ESTs	chr1	83808907	83809273	chr2	226499978	226500798	1	1	0	0	3	0.33	99	0.33	0.33	0.33	99
BB283473	BB283473	Mm.86331			ESTs	chr1	83827077	83827489	chr2	226552586	226632010	1	1	0	0	5	0.2	99	0.2	0.2	0.2	99
BG293965	BG293965	Mm.23531	AI852220	98465	expressed sequence AI852220	chr1	84144108	84144278	chr2	226867217	226867708	1	1	0	19	33	0.03	0.05	1.43	0.07	0.03	99	AN3_ANCN03						*Mm.23531	s_GGGTAAGGAG	0	0	1	0	1	0
BE985628	BE985628	Mm.154303	4930544G21Rik	77629	RIKEN cDNA 4930544G21 gene	chr1	84144926	84145558	chr2	226867405	226867708	9	3	0	0	5	1.8	99	1.8	1.8	0.6	99	AN3_ANCN03		A3_AN03		AC03A2
BG800574	BG800574					chr1	84151460	84152061	chr2	226876814	226911349	1	0	1	0	0	99	99	99	99	99	0
BU505189	BU505189					chr1	84154840	84155784	chr2	226876814	226911349	1	1	0	0	0	99	99	99	99	99	99
BI731432	BI731432	Mm.154303	4930544G21Rik	77629	RIKEN cDNA 4930544G21 gene	chr1	84164837	84165578	chr2	226876814	226911349	2	2	0	2	2	1	1	99	99	1	99	AN3_ANCN03	AN3_ANCN20			AC03A2
BB278174	BB278174	Mm.224031				chr1	84167733	84168946	chr2	226876814	226911349	2	2	0	1	1	2	2	99	99	2	99	AN3_ANCN03	AN3_ANCN20			AC03A2
BF462781	BF462781	Mm.156251			ESTs	chr1	84237986	84238411	chr2	227004760	227004964	2	0	0	0	0	99	99	99	99	99	99					AC03A2
BF464947	BF464947	Mm.156401			ESTs	chr1	84290077	84290578				2	0	0	0	0	99	99	99	99	99	99					AC03A2
BF455609	BF455609	Mm.221054			ESTs	chr1	85145272	85145602	chr2	228176391	228178466	1	0	0	0	2	0.5	99	0.5	0.5	0	99
BG801519	BG801519					chr1	85147642	85148239	chr4	48476353	48476988	1	0	1	0	0	99	99	99	99	99	0
BB277805	BC034634	Mm.39067	Dner	227325	delta/notch-like EGF-related receptor	chr1	85259991	85260268	chr2	228282682	228639644	10	10	0	147	183	0.05	0.07	4.36	0.28	0.05	99	AN3_ANCN03	AN3_ANCN20					Mm.39067	TAAGAGGTGC	0	6	1	2.1	4.1	0
BG296094	BC034634	Mm.39067	Dner	227325	delta/notch-like EGF-related receptor	chr1	85260882	85334944	chr2	228282682	228639644	1	1	0	3	3	0.33	0.33	99	99	0.33	99	AN3_ANCN03	AN3_ANCN20					Mm.39067	TAAGAGGTGC	0	6	1	2.1	4.1	0
BG803361	BG803361					chr1	85324048	85324648	chr12	2701596	2701786	1	0	1	0	0	99	99	99	99	99	0
BB642608	BC034634	Mm.39067	Dner	227325	delta/notch-like EGF-related receptor	chr1	85469978	85581676	chr2	228282682	228639644	3	3	0	10	6	0.5	0.3	99	99	0.5	99	AN3_ANCN03	AN3_ANCN20	A3_AN03				Mm.39067	TAAGAGGTGC	0	6	1	2.1	4.1	0
BI734419	BI734419	Mm.173718	Gtl6	14897	gene trap locus 6	chr1	85609161	85610005				2	1	1	2	19	0.11	1	0.24	0.12	0.05	1
BE953648	BE953648	Mm.173718	Gtl6	14897	gene trap locus 6	chr1	85610503	85610753	chr2	228691392	228696739	3	1	2	2	17	0.18	1.5	0.33	0.2	0.06	0.5	AN3_ANCN03		A3_AN03
BB709287	NM_133975	Mm.173718	Gtl6	14897	gene trap locus 6	chr1	85611353	85611844	chr2	228692248	228730821	2	2	0	4	129	0.02	0.5	0.05	0.02	0.02	99
BG293380	NM_133975	Mm.173718	Gtl6	14897	gene trap locus 6	chr1	85618662	85626697	chr2	228692248	228730821	1	1	0	1	26	0.04	1	0.08	0.04	0.04	99
BG804870	NM_133975	Mm.173718	Gtl6	14897	gene trap locus 6	chr1	85629254	85631060	chr2	228692248	228730821	1	0	1	0	11	0.09	99	0.09	0.09	0	0
BI736796	NM_133975	Mm.173718	Gtl6	14897	gene trap locus 6	chr1	85632086	85638692	chr2	228692248	228730821	1	1	0	1	20	0.05	1	0.11	0.05	0.05	99
BG297447	NM_133975	Mm.173718	Gtl6	14897	gene trap locus 6	chr1	85641312	85646067	chr2	228692248	228730821	1	1	0	0	8	0.12	99	0.12	0.12	0.12	99
BI985068	BI985068					chr1	85701063	85701647	chr2	228805010	228805176	1	0	1	0	0	99	99	99	99	99	0
BG807164	NM_025386	Mm.27888	D1Ertd757e	66153	DNA segment, Chr 1, ERATO Doi 757, expressed	chr1	85726570	85786231	chr2	228847532	228935880	1	0	1	6	22	0.05	0.17	0.44	0.06	0	0	AN3_ANCN03						Mm.27888	s_CAAATCCACC	3.9	0	1	1.1	1	0
BG802463	BG802463					chr1	85732518	85733071	chr2	228855965	228856512	1	0	1	0	0	99	99	99	99	99	0
BE952002	BE952002	Mm.176601				chr1	85796913	85797581	chr2	228970789	228971909	1	0	1	0	0	99	99	99	99	99	0							*Mm.176601	AATCATTGGG	3.9	0	3.1	2.1	2	2.1
BF468361	BF468361	Mm.176601				chr1	85797505	85798103	chr2	228970789	228971909	1	0	1	0	0	99	99	99	99	99	0							*Mm.176601	AATCATTGGG	3.9	0	3.1	2.1	2	2.1
BI734344	BC029053	Mm.21684	Cab39	12283	calcium binding protein, 39 kDa	chr1	86228534	86240484	chr2	229723773	229746106	2	1	1	6	38	0.05	0.33	0.25	0.06	0.03	1							*Mm.21684	AAAGTGTTTC	1.9	3	3.1	4.2	1	4.2
BI732356	BC029053	Mm.21684	Cab39	12283	calcium binding protein, 39 kDa	chr1	86240750	86241445	chr2	229723773	229746106	2	2	0	11	65	0.03	0.18	0.24	0.04	0.03	99							*Mm.21684	AAAGTGTTTC	1.9	3	3.1	4.2	1	4.2
BU503296	NM_022417	Mm.29870	Itm2c	64294	integral membrane protein 2C	chr1	86285823	86298033	chr2	229800644	229804269	8	6	1	13	114	0.07	0.62	0.21	0.08	0.05	6							*Mm.29870	AGTAAAAATA	0	0	0	0	0	2.1
BM934059	NM_022417	Mm.29870	Itm2c	64294	integral membrane protein 2C	chr1	86299497	86300084	chr2	229800644	229804269	6	3	2	86	192	0.03	0.07	0.87	0.06	0.02	1.5	AN3_ANCN03						*Mm.29870	AGTAAAAATA	0	0	0	0	0	2.1
BF463463	BF463463	Mm.182318	Psmd1	70247	proteasome (prosome, macropain) 26S subunit, non-ATPase, 1	chr1	86471421	86472652	chr2	229979415	230007652	2	1	0	0	11	0.18	99	0.18	0.18	0.09	99							*Mm.182318	CTGAGACCTG	17.3	1	4.1	1.1	4.1	1.1
BE986713	BE986713	Mm.151759			ESTs	chr1	86491580	86492141	chr2	230031124	230031982	2	0	0	0	0	99	99	99	99	99	99					AC03A2
BF463859	BF463859	Mm.182318	Psmd1	70247	proteasome (prosome, macropain) 26S subunit, non-ATPase, 1	chr1	86512591	86526752	chr2	230061277	230084048	2	1	0	10	125	0.02	0.2	0.1	0.02	0.01	99							*Mm.182318	CTGAGACCTG	17.3	1	4.1	1.1	4.1	1.1
BM943088	NM_030184	Mm.196521	4930438O05Rik	78795	RIKEN cDNA 4930438O05 gene	chr1	86558402	86588282	chr2	230130661	230292657	3	1	1	5	13	0.23	0.6	1	0.38	0.08	1	AN3_ANCN03		A3_AN03
BE996328	BE996328	Mm.156667			ESTs	chr1	86614420	86614861				1	0	0	1	1	1	1	99	99	0	99
BF466447	BF466447	Mm.192057			ESTs	chr1	86624032	86624582				3	0	0	0	0	99	99	99	99	99	99	AN3_ANCN03	AN3_ANCN20	A3_AN03	A3_AN20	AC03A2	AC20A3
BF466766	BF466766	Mm.25801	AA986695	98247	expressed sequence AA986695	chr1	86634999	86635286				2	0	0	0	5	0.4	99	0.4	0.4	0	99					AC03A2
BB279347	BB279347	Mm.196521	4930438O05Rik	78795	RIKEN cDNA 4930438O05 gene	chr1	86652209	86652419	chr2	230130662	230267617	2	1	0	19	51	0.04	0.11	0.66	0.06	0.02	99	AN3_ANCN03
BE989191	NM_030184	Mm.196521	4930438O05Rik	78795	RIKEN cDNA 4930438O05 gene	chr1	86652280	86657558	chr2	230130661	230292657	4	2	1	11	26	0.15	0.36	1	0.27	0.08	2	AN3_ANCN03		A3_AN03
BI872515	BI872515					chr1	86661275	86661883				1	1	0	0	0	99	99	99	99	99	99
BG294471	NM_030184	Mm.196521	4930438O05Rik	78795	RIKEN cDNA 4930438O05 gene	chr1	86674515	86675358	chr2	230130661	230292657	1	1	0	0	1	1	99	1	1	1	99
BM937354	BM937354					chr1	86677683	86677884	chr1	149660518	149660664	1	1	0	1	2	0.5	1	2	1	0.5	99
BM937203	BM937203	Mm.132888			ESTs	chr1	86746479	86747142				7	5	0	1	7	1	7	1.33	1.17	0.71	99	AN3_ANCN03		A3_AN03		AC03A2		Mm.132888	GTGGCTCTCA	1.9	7	3.1	4.2	4.1	0
BB642800	BB642800	Mm.35123			ESTs	chr1	86747558	86748214	chr2	230377620	230378167	1	1	0	1	5	0.2	1	0.5	0.25	0.2	99
BI991245	BI991245					chr1	86749120	86749722	chr2	230377620	230379668	1	0	1	2	26	0.04	0.5	0.12	0.04	0	0
BB284241	NM_010880	Mm.117581	Ncl	17975	nucleolin	chr1	86756992	86757463	chr2	230377725	230385829	15	12	3	4	101	0.15	3.75	0.2	0.15	0.12	4							*Mm.117581	AAAGTCAAAT	0	1	1	1.1	0	1.1
BB277356	NM_008801	Mm.12925	Pde6d	18582	phosphodiesterase 6D, cGMP-specific, rod, delta	chr1	86942336	86942523	chr2	230656079	230704787	2	2	0	24	61	0.03	0.08	0.7	0.05	0.03	99	AN3_ANCN03						Mm.12925	s_GGAACAAACC	0	1	4.1	4.2	7.1	3.2
BG298139	NM_008801	Mm.12925	Pde6d	18582	phosphodiesterase 6D, cGMP-specific, rod, delta	chr1	86942677	86982022	chr2	230656079	230704787	2	1	1	6	45	0.04	0.33	0.21	0.05	0.02	1							Mm.12925	s_GGAACAAACC	0	1	4.1	4.2	7.1	3.2
BF468418	NM_012004	Mm.12973	Cops7b	26895	COP9 (constitutive photomorphogenic) homolog, subunit 7b (Arabidopsis thaliana)	chr1	86988820	87004623	chr2	230712197	230732368	1	0	1	2	17	0.06	0.5	0.2	0.07	0	0							*Mm.12973	s_CTTTTTTCTC	0	0	1	2.1	0	0
BE952100	NM_012004	Mm.12973	Cops7b	26895	COP9 (constitutive photomorphogenic) homolog, subunit 7b (Arabidopsis thaliana)	chr1	87005117	87005780	chr2	230712197	230732368	2	1	1	3	21	0.1	0.67	0.28	0.11	0.05	1							*Mm.12973	s_CTTTTTTCTC	0	0	1	2.1	0	0
BI730958	BI730958					chr1	87231893	87232169	chr11	123925146	123926042	1	1	0	0	0	99	99	99	99	99	99
BQ946223	NM_011290	Mm.588	Rpl6	19988	ribosomal protein L6	chr1	87323327	87324139	chr7	135749269	135750046	12	2	10	52	215	0.06	0.23	0.39	0.07	0.01	0.2	AN3_ANCN03						*Mm.588	GCTCAGCAGC	3.9	0	0	0	0	2.1
BI133131	BI133131	Mm.196887			EST	chr1	87367106	87367504	chr2	231150539	231151617	1	0	0	0	0	99	99	99	99	99	99
BG804017	BG804017	Mm.129320	MGC37640	208718	hypothetical protein MGC37640	chr1	87388253	87459894	chr2	231131659	231257888	2	0	2	0	8	0.25	99	0.25	0.25	0	0
BG803768	NM_021306	Mm.140765	Ecel1	13599	endothelin converting enzyme-like 1	chr1	87569485	87572355	chr2	231401434	231407839	2	0	2	2	5	0.4	1	1.33	0.67	0	0	AN3_ANCN03				AC03A2
BE981818	NM_023314	Mm.227183	2700069E09Rik	26987	RIKEN cDNA 2700069E09 gene	chr1	87639869	87652730	chr2	231477750	231502274	8	0	1	1	57	0.14	8	0.16	0.14	0	0
BE981699	BE981699	Mm.227183	2700069E09Rik	26987	RIKEN cDNA 2700069E09 gene	chr1	87652724	87658786	chr2	231446067	231488545	3	0	0	3	12	0.25	1	0.67	0.33	0	99	AN3_ANCN03		A3_AN03
BE987782	BE987782					chr1	87652724	87653115	chr2	231495124	231496044	2	0	0	0	0	99	99	99	99	99	99					AC03A2
BM940698	BM940698					chr1	87653153	87653929	chr2	231495124	231496044	1	0	0	0	0	99	99	99	99	99	99
BE995441	BE995441	Mm.21569	AI036339	98252	expressed sequence AI036339	chr1	87660176	87660502	chr2	231502196	231505167	1	0	0	8	28	0.04	0.12	0.45	0.05	0	99	AN3_ANCN03						*Mm.21569	GAGGGACAAG	1.9	3	2	4.2	6.1	5.3	1 out of 4
BI988914	NM_028889	Mm.12454	4931430I01Rik	98363	RIKEN cDNA 4931430I01 gene	chr1	87713008	87733724	chr2	231584160	231604111	2	1	1	2	10	0.2	1	0.5	0.25	0.1	1	AN3_ANCN03						Mm.12454	CAAATGATCT	0	4	0	0	0	0
BI872638	NM_028889	Mm.12454	4931430I01Rik	98363	RIKEN cDNA 4931430I01 gene	chr1	87733795	87734432	chr2	231584160	231604111	1	1	0	14	80	0.01	0.07	0.23	0.02	0.01	99							Mm.12454	CAAATGATCT	0	4	0	0	0	0
BG292885	BG292885	Mm.224966				chr1	87757957	87802710	chr2	231677599	231681861	1	1	0	2	14	0.07	0.5	0.25	0.08	0.07	99
BG800444	BG800444					chr1	87771370	87771968				1	0	1	0	0	99	99	99	99	99	0
BI730318	NM_146112	Mm.23065	MGC38689	227331	hypothetical protein MGC38689	chr1	87856402	87860160	chr2	231765415	231779943	1	1	0	0	8	0.12	99	0.12	0.12	0.12	99							Mm.23065	s_GCCCTGAAAA	1.9	1	6.1	4.2	5.1	5.3	2 out of 4
BI736056	NM_146112	Mm.23065	MGC38689	227331	hypothetical protein MGC38689	chr1	87866840	87872721	chr2	231765415	231779943	1	1	0	1	8	0.12	1	0.29	0.14	0.12	99							Mm.23065	s_GCCCTGAAAA	1.9	1	6.1	4.2	5.1	5.3	2 out of 4
BE995327	NM_019867	Mm.143717	Ngef	53972	neuronal guanine nucleotide exchange factor	chr1	87901757	87902141	chr2	231800035	231849463	3	0	0	23	28	0.11	0.13	5.2	0.6	0	99	AN3_ANCN03	AN3_ANCN20					Mm.143717	GTTTTGAGAA	0	2	0	0	0	0
BI989543	NM_019867	Mm.143717	Ngef	53972	neuronal guanine nucleotide exchange factor	chr1	87928408	87934448	chr2	231800035	231849463	1	0	1	1	5	0.2	1	0.5	0.25	0	0							Mm.143717	GTTTTGAGAA	0	2	0	0	0	0
BB283629	BB283629	Mm.54158			ESTs	chr1	87930351	87930868				1	1	0	2	9	0.11	0.5	0.43	0.14	0.11	99	AN3_ANCN03						Mm.54158	s_TCTGTAATCC	0	0	0	0	1	2.1
BB281529	BB281529	Mm.15105	Inpp5d	16331	inositol polyphosphate-5-phosphatase, 145 kDa	chr1	88144417	88144655	chr2	232120987	232126702	1	1	0	1	10	0.1	1	0.22	0.11	0.1	99
BM934164	BM934164					chr1	88200373	88200997	chr2	232189776	232198004	1	0	0	0	0	99	99	99	99	99	99
BF461310	BF461310	Mm.194106			ESTs	chr1	88201123	88201421	chr2	232190332	232198066	1	0	0	0	0	99	99	99	99	99	99
BU505173	NM_029846	Mm.10541	1500009K01Rik	77040	RIKEN cDNA 1500009K01 gene	chr1	88202734	88214684	chr2	232168624	232212488	3	2	0	2	9	0.33	1.5	0.71	0.43	0.22	99	AN3_ANCN03		A3_AN03				*Mm.10541	AGTGCTGGAG	0	2	3.1	3.2	1	1.1
BE986211	BE986211	Mm.151704			ESTs	chr1	88208377	88208804	chr2	232199443	232207182	2	0	0	0	0	99	99	99	99	99	99					AC03A2
BB280685	NM_029846	Mm.10541	1500009K01Rik	77040	RIKEN cDNA 1500009K01 gene	chr1	88215344	88215653	chr2	232168624	232212488	7	1	0	25	82	0.09	0.28	0.56	0.12	0.01	99	AN3_ANCN03						*Mm.10541	AGTGCTGGAG	0	2	3.1	3.2	1	1.1
BI739101	NM_009118	Mm.1276	Sag	20215	retinal S-antigen	chr1	88233567	88254801	chr2	232232895	232251921	133	117	1	4	5	26.6	33.25	137	133	23.4	117	AN3_ANCN03	AN3_ANCN20	A3_AN03	A3_AN20	AC03A2	AC20A3	*Mm.1276	AGCATTCCTC	0	1	116.5	629.1	348.3	398.2	4 out of 4
BE985376	BE985376	Mm.151606			EST	chr1	88238341	88238877	chr2	232236225	232239849	1	0	0	0	0	99	99	99	99	99	99
BM935853	BM935853					chr1	88239038	88239628	chr2	232236293	232239849	1	0	0	0	0	99	99	99	99	99	99
BG293519	BC033599	Mm.151784			Mus musculus, clone MGC:40657 IMAGE:4502388, mRNA, complete cds	chr1	88247520	88247907				1	1	0	0	0	99	99	99	99	99	99					AC03A2	AC20A3
BE986954	BC033599	Mm.151784			Mus musculus, clone MGC:40657 IMAGE:4502388, mRNA, complete cds	chr1	88248059	88248527				4	0	0	0	0	99	99	99	99	99	99	AN3_ANCN03	AN3_ANCN20	A3_AN03	A3_AN20	AC03A2	AC20A3
BI731454	BC033599	Mm.151784			Mus musculus, clone MGC:40657 IMAGE:4502388, mRNA, complete cds	chr1	88249370	88250193				3	3	0	0	0	99	99	99	99	99	99	AN3_ANCN03	AN3_ANCN20	A3_AN03	A3_AN20	AC03A2	AC20A3
BE982224	BE982224	Mm.151306			ESTs	chr1	88253704	88253966	chr2	232248308	232248913	4	0	0	0	0	99	99	99	99	99	99	AN3_ANCN03	AN3_ANCN20	A3_AN03	A3_AN20	AC03A2	AC20A3
BG295893	BG295893					chr1	88258386	88258874				1	1	0	0	0	99	99	99	99	99	99
BE983215	BE983215	Mm.151380			ESTs	chr1	88258811	88258943				4	2	0	0	0	99	99	99	99	99	99	AN3_ANCN03	AN3_ANCN20	A3_AN03	A3_AN20	AC03A2	AC20A3
BU505651	BU505651					chr1	88259465	88259955				1	1	0	0	0	99	99	99	99	99	99
BG296736	BG296736					chr1	88263547	88264101				2	2	0	0	0	99	99	99	99	99	99					AC03A2
BE981802	BE981802	Mm.151282			ESTs	chr1	88265365	88265955	chr2	212847241	212847637	3	1	0	0	0	99	99	99	99	99	99	AN3_ANCN03	AN3_ANCN20	A3_AN03	A3_AN20	AC03A2	AC20A3
BB282174	BB282174					chr1	88266897	88267114	chr2	232265536	232266221	2	2	0	0	0	99	99	99	99	99	99					AC03A2
BF466567	BF466567	Mm.156498				chr1	88276003	88276119	chr2	232271463	232274078	2	0	0	1	2	1	2	3	2	0	99	AN3_ANCN03	AN3_ANCN20			AC03A2
BG262004	BG262004	Mm.34350	AI841987	98439	expressed sequence AI841987	chr1	88341608	88342085	chr2	232352647	232386332	1	1	0	0	1	1	99	1	1	1	99							*Mm.34350	s_AAGCTTTCTC	0	0	1	1.1	0	0
BI737993	BI737993	Mm.34350	AI841987	98439	expressed sequence AI841987	chr1	88354973	88362122	chr2	232352647	232386332	3	3	0	2	11	0.27	1.5	0.56	0.33	0.27	99	AN3_ANCN03		A3_AN03				*Mm.34350	s_AAGCTTTCTC	0	0	1	1.1	0	0
BI729975	BI729975	Mm.34350	AI841987	98439	expressed sequence AI841987	chr1	88365395	88368085	chr2	232352647	232386332	3	2	1	4	29	0.1	0.75	0.28	0.12	0.07	2							*Mm.34350	s_AAGCTTTCTC	0	0	1	1.1	0	0
BG404449	BG404449	Mm.34350	AI841987	98439	expressed sequence AI841987	chr1	88368849	88369601	chr2	232384983	232386728	5	3	2	11	75	0.07	0.45	0.25	0.08	0.04	1.5							*Mm.34350	s_AAGCTTTCTC	0	0	1	1.1	0	0
BE954871	BE954871	Mm.80484			ESTs	chr1	88370436	88370687	chr2	232386151	232386505	2	0	2	2	11	0.18	1	0.44	0.22	0	0	AN3_ANCN03
BE955547	BE955547	Mm.31742			ESTs, Weakly similar to FAFX_MOUSE PROBABLE UBIQUITIN CARBOXYL-TERMINAL HYDROLASE FAF-X (UBIQUITIN THIOLESTERASE FAF-X) (UBIQUITIN-SPECIFIC PROCESSING PROTEASE FAF-X) (DEUBIQUITINATING ENZYME FAF-X) (FAT FACETS PROTEIN RELATED, X-LINKED) (U	chr1	88375297	88377740	chr2	232402359	232473843	2	2	0	0	15	0.13	99	0.13	0.13	0.13	99							Mm.31742	s_CACACAGTGG	5.8	0	0	0	0	0			AA174136
BI871843	BI871843					chr1	88379962	88380523				1	1	0	0	0	99	99	99	99	99	99
BQ921847	BQ921847					chr1	88407284	88419902	chr2	232402359	232473843	1	1	0	0	3	0.33	99	0.33	0.33	0.33	99																	AA174136
BB281828	BB281828	Mm.27968			ESTs	chr1	89125666	89126355	chr2	233409770	233413791	7	2	1	5	28	0.25	1.4	0.52	0.3	0.07	2	AN3_ANCN03		A3_AN03				*Mm.27968	GGGGAGTTCC	0	0	0	2.1	0	0
BG297703	BG297703	Mm.3388			ESTs, Weakly similar to ADP-ribosylation-like 4 [Mus musculus] [M.musculus]	chr1	89127035	89127702	chr2	233409770	233413791	2	1	1	5	24	0.08	0.4	0.37	0.11	0.04	1	AN3_ANCN03
BB642731	BB642731	Mm.3388			ESTs, Weakly similar to ADP-ribosylation-like 4 [Mus musculus] [M.musculus]	chr1	89128531	89129195	chr2	233412776	233413391	1	1	0	2	15	0.07	0.5	0.23	0.08	0.07	99
BI730658	BI730658	Mm.220269	AW227605	98686	expressed sequence AW227605	chr1	89581762	89582412	chr2	233999066	234002197	1	1	0	7	18	0.06	0.14	0.73	0.09	0.06	99	AN3_ANCN03
BB278909	BB278909	Mm.220269	AW227605	98686	expressed sequence AW227605	chr1	89582397	89582687	chr2	233999066	234002197	1	1	0	11	24	0.04	0.09	0.92	0.08	0.04	99	AN3_ANCN03
BG342564	BG342564					chr1	89625764	89626435				1	1	0	0	0	99	99	99	99	99	99
BE987057	BE987057	Mm.102172			ESTs, Weakly similar to Ser/Arg-related nuclear matrix protein; plenty-of-prolines-101; serine/arginine repetitive matrix protein 1 [Mus musculus] [M.musculus]	chr1	90003785	90004206	chr2	234616521	234753711	1	0	0	1	1	1	1	99	99	0	99
BF461943	BF461943	Mm.191944			EST	chr1	90074893	90075028	chr2	234727373	234732641	1	0	0	0	0	99	99	99	99	99	99
BI989403	BI989403					chr1	90220469	90221069	chr2	234920440	234928161	1	0	1	0	0	99	99	99	99	99	0
BI990538	BI990538	Mm.89393	R75364	96942	expressed sequence R75364	chr1	90311343	90312872	chr2	235066566	235070500	1	0	1	1	8	0.12	1	0.29	0.14	0	0							*Mm.89393	AATTCGGCTG	0	0	2	0	0	0
BB281043	BB281043	Mm.89393	R75364	96942	expressed sequence R75364	chr1	90313374	90313605	chr2	235066566	235072948	2	2	0	12	39	0.05	0.17	0.52	0.07	0.05	99	AN3_ANCN03						*Mm.89393	AATTCGGCTG	0	0	2	0	0	0
BG293605	BG293605	Mm.89393	R75364	96942	expressed sequence R75364	chr1	90314969	90315684	chr2	235070293	235072948	2	1	1	0	1	2	99	2	2	1	1					AC03A2		*Mm.89393	AATTCGGCTG	0	0	2	0	0	0
BE983386	BE983386	Mm.4077				chr1	90316149	90316676	chr2	235070944	235078173	5	2	0	3	13	0.38	1.67	0.8	0.5	0.15	99	AN3_ANCN03		A3_AN03		AC03A2		*Mm.4077	ATTTTACGTT	0	0	1	0	1	0
BE983476	BE983476	Mm.4077				chr1	90318322	90318747	chr2	235077926	235078173	2	0	0	5	31	0.06	0.4	0.27	0.08	0	99							*Mm.4077	ATTTTACGTT	0	0	1	0	1	0
BB280513	BB280513	Mm.4077				chr1	90318961	90319167	chr2	235077926	235078173	2	1	0	10	18	0.11	0.2	1.5	0.25	0.06	99	AN3_ANCN03						*Mm.4077	ATTTTACGTT	0	0	1	0	1	0
BB591583	NM_133805	Mm.29572	9430009J09Rik	108679	RIKEN cDNA 9430009J09 gene	chr1	91028522	91028673	chr3	66733288	66733956	2	1	1	10	44	0.05	0.2	0.35	0.06	0.02	1	AN3_ANCN03
BB281309	NM_133805	Mm.29572	9430009J09Rik	108679	RIKEN cDNA 9430009J09 gene	chr1	91037867	91038163	chr3	66733288	66733956	5	2	0	68	193	0.03	0.07	0.58	0.04	0.01	99	AN3_ANCN03
BB277401	NM_133805	Mm.29572	9430009J09Rik	108679	RIKEN cDNA 9430009J09 gene	chr1	91038199	91038379	chr3	66733288	66733956	1	1	0	31	64	0.02	0.03	0.97	0.03	0.02	99	AN3_ANCN03
BG807620	BG807620					chr1	91452248	91452859				1	0	1	0	0	99	99	99	99	99	0
BI730303	BI730303					chr1	91549011	91549783	chr2	236727280	236729873	1	1	0	0	2	0.5	99	0.5	0.5	0.5	99
BG804993	BG804993	Mm.45039			ESTs	chr1	91552004	91552604	chr2	236706887	236737184	1	0	1	3	11	0.09	0.33	0.5	0.12	0	0	AN3_ANCN03
BB282385	NM_008515	Mm.10272	Lrrfip1	16978	leucine rich repeat (in FLII) interacting protein 1	chr1	91558787	91559056	chr2	236706887	236737971	2	2	0	14	61	0.03	0.14	0.34	0.04	0.03	99	AN3_ANCN03						*Mm.10272	CAAGGGTCAC	1.9	1	0	0	0	0
BB279202	BB279202					chr1	91741408	91741593				1	1	0	0	2	0.5	99	0.5	0.5	0.5	99
BQ933092	NM_016717	Mm.29595	Scly	50880	selenocysteine lyase	chr1	91746892	91750548	chr2	237022044	237056014	1	1	0	0	12	0.08	99	0.08	0.08	0.08	99
BF461645	BC027439	Mm.28965	0710007A14Rik	67444	RIKEN cDNA 0710007A14 gene	chr1	91805762	91811808	chr2	237128630	237161229	2	0	0	20	51	0.04	0.1	0.71	0.06	0	99	AN3_ANCN03						Mm.28965	s_GTTGTAAATA	0	0	3.1	4.2	0	4.2
BG803710	BG803710	Mm.28965	0710007A14Rik	67444	RIKEN cDNA 0710007A14 gene	chr1	91808690	91809252	chr2	237128025	237139992	2	1	1	0	1	2	99	2	2	1	1					AC03A2		Mm.28965	s_GTTGTAAATA	0	0	3.1	4.2	0	4.2
BE951829	NM_019479	Mm.29549	Hes6	55927	hairy and enhancer of split 6, (Drosophila)	chr1	91841411	91842160	chr2	237196503	237197434	11	0	9	9	64	0.17	1.22	0.36	0.2	0	0	AN3_ANCN03		A3_AN03				Mm.29549	CCGCTGCGTG	5.8	0	3.1	0	1	2.1
BM936546	NM_011066	Mm.8471	Per2	18627	period homolog 2 (Drosophila)	chr1	91846750	91847035	chr2	237201720	237233552	2	1	0	0	5	0.4	99	0.4	0.4	0.2	99					AC03A2
BI986575	NM_011066	Mm.8471	Per2	18627	period homolog 2 (Drosophila)	chr1	91847541	91849495	chr2	237201720	237233552	1	0	1	0	2	0.5	99	0.5	0.5	0	0					AC03A2
BE982289	BE982289	Mm.151438			ESTs, Highly similar to PER2_MOUSE Period circadian protein 2 (mPER2) [M.musculus]	chr1	91850051	91850273	chr16	74801493	74802241	5	1	0	1	1	5	5	99	99	1	99	AN3_ANCN03	AN3_ANCN20	A3_AN03	A3_AN20	AC03A2	AC20A3
BG342667	NM_011066	Mm.8471	Per2	18627	period homolog 2 (Drosophila)	chr1	91854100	91854787	chr2	237201720	237233552	1	1	0	0	2	0.5	99	0.5	0.5	0.5	99					AC03A2
BM942121	NM_011066	Mm.8471	Per2	18627	period homolog 2 (Drosophila)	chr1	91860950	91865911	chr2	237201720	237233552	1	0	0	0	2	0.5	99	0.5	0.5	0	99					AC03A2
BB281172	NM_011066	Mm.8471	Per2	18627	period homolog 2 (Drosophila)	chr1	91866277	91868804	chr2	237201720	237233552	1	1	0	0	0	99	99	99	99	99	99					AC03A2
BB642687	NM_011066	Mm.8471	Per2	18627	period homolog 2 (Drosophila)	chr1	91878553	91892633	chr2	237201720	237233552	1	1	0	1	4	0.25	1	0.67	0.33	0.25	99					AC03A2
BG297089	BG297089	Mm.32392	3930402D05Rik	74019	RIKEN cDNA 3930402D05 gene	chr1	91937101	91958438	chr2	237278343	237404192	1	1	0	0	0	99	99	99	99	99	99							Mm.32392	s_AACACACAAA	0	0	0	0	0	2.1
BB642579	BB642579	Mm.32392	3930402D05Rik	74019	RIKEN cDNA 3930402D05 gene	chr1	91965242	91965874	chr2	237355149	237356601	1	1	0	0	0	99	99	99	99	99	99							Mm.32392	s_AACACACAAA	0	0	0	0	0	2.1
BB280227	BB280227	Mm.32392	3930402D05Rik	74019	RIKEN cDNA 3930402D05 gene	chr1	91965848	91966525	chr2	237355149	237356601	6	2	0	6	19	0.32	1	0.92	0.46	0.11	99	AN3_ANCN03		A3_AN03		AC03A2		Mm.32392	s_AACACACAAA	0	0	0	0	0	2.1
BM940001	BM940001	Mm.155965			ESTs, Highly similar to S12207 hypothetical protein (B2 element) - mouse [M.musculus]	chr1	91992900	91993474	chr2	237403803	237404192	3	1	0	2	4	0.75	1.5	2.5	1.5	0.25	99	AN3_ANCN03	AN3_ANCN20	A3_AN03		AC03A2
BG804150	BG804150	Mm.200570	1700054C17Rik	73434	RIKEN cDNA 1700054C17 gene	chr1	91995676	91996275	chr2	237462338	237462536	1	0	1	4	9	0.11	0.25	1	0.2	0	0	AN3_ANCN03
BB284537	BB284537					chr1	92243542	92244056	chr4	152584132	152584370	1	1	0	0	3	0.33	99	0.33	0.33	0.33	99
BE984778	BE984778	Mm.151539			ESTs	chr1	92370699	92371016	chr2	237911504	237915522	1	0	0	1	2	0.5	1	2	1	0	99
BB277951	BB277951	Mm.41322				chr1	92373373	92373580	chr2	237911659	237916000	4	3	0	24	57	0.07	0.17	0.85	0.12	0.05	99	AN3_ANCN03
BE995389	BE995389	Mm.41322				chr1	92374352	92375478	chr2	237915403	238099056	1	0	0	0	3	0.33	99	0.33	0.33	0	99
BI987866	BI987866					chr1	92562404	92563003				2	0	2	0	0	99	99	99	99	99	0					AC03A2
BI735937	BI735937					chr1	92621594	92622258	chr2	238260573	238263578	1	1	0	0	0	99	99	99	99	99	99
BG297179	BG297179					chr1	92888030	92888698	chr10	44566301	44566696	1	1	0	0	0	99	99	99	99	99	99
BE982283	BE982283	Mm.191313			ESTs	chr1	92897180	92897590	chr2	240581533	240583336	2	0	0	0	0	99	99	99	99	99	99					AC03A2
BI731581	NM_024197	Mm.28293	2900053E13Rik	67273	RIKEN cDNA 2900053E13 gene	chr1	92907084	92917779	chr2	240552109	240612323	7	4	3	5	97	0.07	1.4	0.13	0.08	0.04	1.33							*Mm.28293	GAGATGCCTG	17.3	10	12.3	8.5	10.2	8.4	0 out of 4
BE985506	BE985506	Mm.30179			ESTs, Weakly similar to T31613 hypothetical protein Y50E8A.i - Caenorhabditis elegans [C.elegans]	chr1	93083358	93086313				5	0	2	13	112	0.04	0.38	0.18	0.05	0	0							*Mm.30179	AACGGCCTTC	1.9	1	0	0	0	0
BG296638	BG296638					chr1	93090022	93090847	chr2	240432338	240436886	1	1	0	1	1	1	1	99	99	1	99
BF462694	NM_016696	Mm.24193	Gpc1	14733	glypican 1	chr1	93278484	93301586	chr2	240073150	240103971	1	0	0	2	12	0.08	0.5	0.3	0.1	0	99	AN3_ANCN03						*Mm.24193	CTGTACAGGG	3.9	0	1	0	0	0
BE989154	NM_016696	Mm.24193	Gpc1	14733	glypican 1	chr1	93306345	93306660	chr2	240073150	240103971	1	0	0	13	52	0.02	0.08	0.36	0.03	0	99	AN3_ANCN03						*Mm.24193	CTGTACAGGG	3.9	0	1	0	0	0
BE983021	BE983021	Mm.46179	0710001B24Rik	67446	RIKEN cDNA 0710001B24 gene	chr1	93357552	93357729				6	0	0	5	23	0.26	1.2	0.61	0.33	0	99	AN3_ANCN03		A3_AN03				Mm.46179	GAAGGGAGGC	0	0	1	0	3.1	2.1
BB277092	BB277092	Mm.46179	0710001B24Rik	67446	RIKEN cDNA 0710001B24 gene	chr1	93357816	93358033				4	2	0	46	99	0.04	0.09	0.94	0.08	0.02	99	AN3_ANCN03						Mm.46179	GAAGGGAGGC	0	0	1	0	3.1	2.1
BI990577	BC031789	Mm.200971			Mus musculus, clone MGC:30337 IMAGE:4006916, mRNA, complete cds	chr1	93366466	93368656	chr2	239958798	239968192	1	0	1	1	22	0.05	1	0.1	0.05	0	0
BB279018	BB279018	Mm.200971			Mus musculus, clone MGC:30337 IMAGE:4006916, mRNA, complete cds	chr1	93370143	93370318	chr2	239958798	239962214	1	1	0	10	62	0.02	0.1	0.21	0.02	0.02	99
BI986964	NM_011796	Mm.29544	Capn10	23830	calpain 10	chr1	93384166	93384766	chr2	239938553	239947879	1	0	1	2	19	0.05	0.5	0.18	0.06	0	0							*Mm.29544	s_AATAATTTAA	0	0	1	2.1	0	0
BI732874	NM_011796	Mm.29544	Capn10	23830	calpain 10	chr1	93390084	93393197	chr2	239938553	239947879	1	1	0	0	14	0.07	99	0.07	0.07	0.07	99							*Mm.29544	s_AATAATTTAA	0	0	1	2.1	0	0
BB277703	NM_011796	Mm.29544	Capn10	23830	calpain 10	chr1	93397438	93397700	chr2	239938553	239947879	3	3	0	25	79	0.04	0.12	0.52	0.06	0.04	99	AN3_ANCN03						*Mm.29544	s_AATAATTTAA	0	0	1	2.1	0	0
BE994918	BE994918	Mm.45146	Pphn	19027	pantophysin	chr1	93465977	93466440	chr2	239818037	239821352	6	4	0	11	15	0.4	0.55	4.25	1.5	0.27	99	AN3_ANCN03	AN3_ANCN20	A3_AN03		AC03A2		Mm.45146	s_GCTCACCCCT	3.9	0	3.1	1.1	1	2.1
BI737582	BI737582	Mm.4762	Kif1a	16560	kinesin family member 1A	chr1	93467087	93467792	chr2	239815917	239821352	6	3	3	1	1	6	6	99	99	3	1	AN3_ANCN03	AN3_ANCN20	A3_AN03	A3_AN20	AC03A2	AC20A3	Mm.4762	ACGAATTGTG	0	0	2	1.1	0	0			H92234
BI735907	NM_008440	Mm.4762	Kif1a	16560	kinesin family member 1A	chr1	93468187	93468919	chr2	239739495	239815345	2	2	0	7	7	0.29	0.29	99	99	0.29	99	AN3_ANCN03	AN3_ANCN20			AC03A2		Mm.4762	ACGAATTGTG	0	0	2	1.1	0	0			H92234
BG262009	NM_008440	Mm.4762	Kif1a	16560	kinesin family member 1A	chr1	93469465	93473003	chr2	239739495	239815345	2	1	1	4	4	0.5	0.5	99	99	0.25	1	AN3_ANCN03	AN3_ANCN20			AC03A2		Mm.4762	ACGAATTGTG	0	0	2	1.1	0	0			H92234
BU504422	NM_008440	Mm.4762	Kif1a	16560	kinesin family member 1A	chr1	93472973	93489768	chr2	239739495	239815345	1	1	0	1	1	1	1	99	99	1	99					AC03A2		Mm.4762	ACGAATTGTG	0	0	2	1.1	0	0			H92234
BI734512	NM_008440	Mm.4762	Kif1a	16560	kinesin family member 1A	chr1	93492748	93504990	chr2	239739495	239815345	1	1	0	2	2	0.5	0.5	99	99	0.5	99	AN3_ANCN03	AN3_ANCN20			AC03A2		Mm.4762	ACGAATTGTG	0	0	2	1.1	0	0			H92234
BG297948	NM_008440	Mm.4762	Kif1a	16560	kinesin family member 1A	chr1	93524388	93529091	chr2	239739495	239815345	2	2	0	9	13	0.15	0.22	2.75	0.5	0.15	99	AN3_ANCN03	AN3_ANCN20			AC03A2		Mm.4762	ACGAATTGTG	0	0	2	1.1	0	0			H92234
BE954652	BE954652	Mm.139998			Mus musculus, clone IMAGE:1448956, mRNA	chr1	93749269	93750173	chr2	239428951	239501799	2	2	0	0	3	0.67	99	0.67	0.67	0.67	99					AC03A2
BM937533	BM937533	Mm.139998			Mus musculus, clone IMAGE:1448956, mRNA	chr1	93750355	93750973	chr18	75666058	75666183	1	1	0	1	7	0.14	1	0.33	0.17	0.14	99
BI730861	NM_080850	Mm.31408	Pask	140888	PAS domain containing serine/threonine kinase	chr1	93763663	93766828	chr2	239362567	239392500	1	1	0	3	33	0.03	0.33	0.13	0.03	0.03	99
BE981137	NM_023200	Mm.88704	Ppp1r7	66385	protein phosphatase 1, regulatory (inhibitor) subunit 7	chr1	93811508	93818947	chr2	239317581	239350167	3	0	0	5	40	0.07	0.6	0.23	0.09	0	99							*Mm.88704	CTGGCCTTAC	3.9	2	0	0	1	0
BI738620	BI738620	Mm.23078			ESTs	chr1	93825844	93826547				1	1	0	0	1	1	99	1	1	1	99							Mm.23078	AGAGTAATTA	0	0	0	0	1	1.1
BE987562	BC027788	Mm.30012	AA960365	98244	expressed sequence AA960365	chr1	93860902	93861324	chr2	239181230	239269596	7	2	1	0	13	0.54	99	0.54	0.54	0.15	2	AN3_ANCN03		A3_AN03				*Mm.30012	AATATGGATG	0	3	6.1	3.2	6.1	5.3	0 out of 4
BB709093	BC027788	Mm.30012	AA960365	98244	expressed sequence AA960365	chr1	93861771	93862245	chr2	239181230	239269596	6	2	1	10	155	0.04	0.6	0.11	0.04	0.01	2							*Mm.30012	AATATGGATG	0	3	6.1	3.2	6.1	5.3	0 out of 4
BI729640	BC027788	Mm.30012	AA960365	98244	expressed sequence AA960365	chr1	93874032	93881558	chr2	239181230	239269596	3	1	2	2	47	0.06	1.5	0.11	0.07	0.02	0.5							*Mm.30012	AATATGGATG	0	3	6.1	3.2	6.1	5.3	0 out of 4
BE986990	BE986990	Mm.151787			EST	chr1	93877964	93878254	chr4	114120866	114121715	1	0	0	0	0	99	99	99	99	99	99
BB281468	BC027788	Mm.30012	AA960365	98244	expressed sequence AA960365	chr1	93884880	93885087	chr2	239181230	239269596	1	1	0	8	48	0.02	0.12	0.23	0.03	0.02	99							*Mm.30012	AATATGGATG	0	3	6.1	3.2	6.1	5.3	0 out of 4
BI987021	NM_010891	Mm.336	septin 2	18000	septin 2	chr1	93932052	93952239	chr2	239142864	239170898	2	1	1	1	32	0.06	2	0.1	0.06	0.03	1							*Mm.336	CAGTCCTTTG	1.9	0	0	0	0	2.1
BF465237	NM_010891	Mm.336	septin 2	18000	septin 2	chr1	93960776	93961015	chr2	239142864	239170898	3	0	2	0	17	0.18	99	0.18	0.18	0	0							*Mm.336	CAGTCCTTTG	1.9	0	0	0	0	2.1
BB709174	NM_010891	Mm.336	septin 2	18000	septin 2	chr1	93961829	93962377	chr2	239142864	239170898	5	3	0	4	98	0.05	1.25	0.1	0.05	0.03	99							*Mm.336	CAGTCCTTTG	1.9	0	0	0	0	2.1
BI739824	NM_145519	Mm.192479	Farp2	227377	FERM, RhoGEF and pleckstrin domain protein 2	chr1	94014099	94027510	chr2	239003337	239091995	1	1	0	0	7	0.14	99	0.14	0.14	0.14	99
BF466480	BF466480					chr1	94037228	94037674				1	0	0	0	5	0.2	99	0.2	0.2	0	99
BE989129	BE989129	Mm.191520			ESTs, Moderately similar to S12207 hypothetical protein (B2 element) - mouse [M.musculus]	chr1	94038067	94038300				3	0	1	0	0	99	99	99	99	99	0	AN3_ANCN03	AN3_ANCN20	A3_AN03	A3_AN20	AC03A2	AC20A3
BE981034	BE981034	Mm.156107			ESTs	chr1	94046093	94046304	chr2	239049537	239049799	2	0	0	0	0	99	99	99	99	99	99					AC03A2
BG404426	NM_021537	Mm.28761	Stk25	59041	serine/threonine kinase 25 (yeast)	chr1	94079494	94088359	chr2	238995072	239000388	1	1	0	7	28	0.04	0.14	0.38	0.05	0.04	99	AN3_ANCN03						*Mm.28761	s_AGTACTCGAA	0	6	2	6.3	1	4.2
BE987392	BC013538	Mm.29667	2010320B01Rik	67026	RIKEN cDNA 2010320B01 gene	chr1	94158280	94169616				1	0	0	16	71	0.01	0.06	0.31	0.02	0	99	AN3_ANCN03						Mm.29667	GTGTGGTCAC	3.9	0	3.1	5.3	3.1	1.1
BI991466	BI991466	Mm.29667	2010320B01Rik	67026	RIKEN cDNA 2010320B01 gene	chr1	94203525	94207602				1	0	1	1	23	0.04	1	0.09	0.05	0	0							Mm.29667	GTGTGGTCAC	3.9	0	3.1	5.3	3.1	1.1
BM940832	BM940832	Mm.29087	2510009N07Rik	66615	RIKEN cDNA 2510009N07 gene	chr1	94223479	94229359	chr2	238903534	238923909	2	0	1	3	30	0.07	0.67	0.19	0.07	0	0							Mm.29087	AAGTCGCTCA	0	0	1	0	1	0
BI987424	BI987424					chr1	94223603	94224185				1	0	1	0	0	99	99	99	99	99	0
BI990581	BI990581	Mm.29087	2510009N07Rik	66615	RIKEN cDNA 2510009N07 gene	chr1	94241725	94243406	chr2	238903534	238923909	3	1	2	4	43	0.07	0.75	0.18	0.08	0.02	0.5							Mm.29087	AAGTCGCTCA	0	0	1	0	1	0
BI732600	BI732600	Mm.29087	2510009N07Rik	66615	RIKEN cDNA 2510009N07 gene	chr1	94244161	94244886	chr2	238902065	238904225	5	1	1	16	57	0.09	0.31	0.51	0.12	0.02	1	AN3_ANCN03		A3_AN03				Mm.29087	AAGTCGCTCA	0	0	1	0	1	0
BE994836	NM_023136	Mm.3856	Dtymk	21915	deoxythymidylate kinase	chr1	94253937	94257399				3	1	1	10	52	0.06	0.3	0.31	0.07	0.02	1	AN3_ANCN03		A3_AN03				*Mm.3856	s_TGAGTTCTGG	0	2	1	0	1	0
BF462830	NM_025454	Mm.156885	Ing5	66262	inhibitor of growth family, member 5	chr1	94271907	94274012	chr2	238853565	238877764	2	0	0	2	32	0.06	1	0.13	0.07	0	99							Mm.156885	s_TTCTTCAGTA	0	0	1	1.1	0	1.1
BE953599	BE953599	Mm.64065	AI225768	98281	expressed sequence AI225768	chr1	94277215	94277641	chr2	238850091	238854181	2	0	2	1	12	0.17	2	0.27	0.18	0	0							Mm.64065	GATTATGGAT	0	0	0	2.1	0	1.1
BU505069	BU505069					chr1	95863939	95864837				1	1	0	0	0	99	99	99	99	99	99
BM942069	BM942069	Mm.171477			ESTs	chr1	95865015	95865569	chr5	99570244	99570468	3	0	0	1	1	3	3	99	99	0	99	AN3_ANCN03	AN3_ANCN20	A3_AN03	A3_AN20	AC03A2	AC20A3
BU506120	NM_026321	Mm.68155	2310044D20Rik	67698	RIKEN cDNA 2310044D20 gene	chr1	95868339	95869304	chr5	99519829	99570780	1	1	0	14	37	0.03	0.07	0.65	0.04	0.03	99	AN3_ANCN03						Mm.68155	AGAAGATTTC	0	0	2	0	0	0
BE951698	BE951698	Mm.180873	2510019J09Rik	76808	RIKEN cDNA 2510019J09 gene	chr1	96033451	96033986	chr19	18465983	18495652	7	2	5	50	225	0.03	0.14	0.33	0.04	0.01	0.4	AN3_ANCN03						*Mm.180873	AAGATTGAAG	0	1	1	0	0	0
BE985892	NM_009183	Mm.10701	Siat8d	20452	sialyltransferase 8 (alpha-2, 8-sialyltransferase) D	chr1	96120480	96121139	chr5	99791627	99887290	1	0	0	1	19	0.05	1	0.11	0.06	0	99							Mm.10701	s_GCCACTTTAA	0	1	0	0	1	0
BM943138	NM_009183	Mm.10701	Siat8d	20452	sialyltransferase 8 (alpha-2, 8-sialyltransferase) D	chr1	96121667	96122352	chr5	99791627	99887290	1	0	0	0	4	0.25	99	0.25	0.25	0	99							Mm.10701	s_GCCACTTTAA	0	1	0	0	1	0
BB709070	BB709070	Mm.1591	Pten	19211	phosphatase and tensin homolog	chr1	96364320	96364830	chr10	88608676	88610083	3	1	2	5	21	0.14	0.6	0.5	0.19	0.05	0.5	AN3_ANCN03		A3_AN03				Mm.1591	s_AGTTATTGTG	3.9	0	0	0	0	1.1
BB284183	BB284183	Mm.11662			ESTs, Weakly similar to solute carrier family 21 (organic anion transporter), member 11 [Mus musculus] [M.musculus]	chr1	97350714	97353255	chr5	101229859	101408933	1	1	0	1	23	0.04	1	0.09	0.05	0.04	99
BB277040	BB277040	Mm.134064			ESTs	chr1	98159761	98159985				5	3	0	0	0	99	99	99	99	99	99	AN3_ANCN03	AN3_ANCN20	A3_AN03	A3_AN20	AC03A2	AC20A3	Mm.134064	s_TGGTGTCCCT	0	0	0	0	2	0
BB591363	BB591363	Mm.134064			ESTs	chr1	98160422	98160628				1	1	0	0	0	99	99	99	99	99	99							Mm.134064	s_TGGTGTCCCT	0	0	0	0	2	0
BF461236	NM_133825	Mm.12309	D1Ertd622e	52392	DNA segment, Chr 1, ERATO Doi 622, expressed	chr1	98166488	98166740	chr5	102271431	102273850	1	0	0	0	29	0.03	99	0.03	0.03	0	99							*Mm.12309	GAAAGTTACT	0	0	0	1.1	1	0
BG298201	NM_133825	Mm.12309	D1Ertd622e	52392	DNA segment, Chr 1, ERATO Doi 622, expressed	chr1	98167081	98167836	chr5	102271431	102273850	1	1	0	3	21	0.05	0.33	0.22	0.06	0.05	99							*Mm.12309	GAAAGTTACT	0	0	0	1.1	1	0
BG802484	BG802484					chr1	98172428	98172978				1	0	1	0	0	99	99	99	99	99	0
BG342856	BG342856	Mm.150759			ESTs	chr1	98176934	98183716	chr5	102253793	102261497	1	1	0	3	4	0.25	0.33	4	1	0.25	99	AN3_ANCN03	AN3_ANCN20
BB284209	BB284209	Mm.156696			ESTs	chr1	98180096	98180649	chr5	102254834	102255665	4	1	0	1	1	4	4	99	99	1	99	AN3_ANCN03	AN3_ANCN20	A3_AN03	A3_AN20	AC03A2	AC20A3
BI988037	BI988037					chr1	98229838	98230437				1	0	1	0	0	99	99	99	99	99	0
BB591672	BB591672					chr1	98239699	98239893	chr5	102181590	102183131	1	1	0	0	0	99	99	99	99	99	99
BF463804	NM_026250	Mm.86090	4930429M06Rik	252876	RIKEN cDNA 4930429M06Rik	chr1	98311821	98319380	chr5	102083371	102104195	2	0	0	0	17	0.12	99	0.12	0.12	0	99
BG404109	BG404109					chr1	98312898	98313401	chr5	102102152	102102400	1	1	0	0	0	99	99	99	99	99	99
BE955594	NM_013626	Mm.5121	Pam	18484	peptidylglycine alpha-amidating monooxygenase	chr1	98459178	98511472	chr5	101861306	102025204	1	1	0	1	3	0.33	1	1	0.5	0.33	99							Mm.5121	s_CAGTGTCTTT	0	1	1	4.2	1	0
BE951570	NM_145455	Mm.1538	LOC218490	218490	similar to Transcription factor BTF3 (RNA polymerase B transcription factor 3)	chr1	98483263	98483988	chr5	71599476	71606516	6	0	6	27	178	0.03	0.22	0.22	0.04	0	0							*Mm.1538	ACTGCTTTTT	9.6	3	9.2	5.3	5.1	3.2
BG806621	BG806621					chr1	98586914	98587407	chr5	101796892	101797958	1	0	1	0	0	99	99	99	99	99	0
BB284690	BB284690					chr1	98587381	98587895	chr5	101796892	101797958	1	1	0	0	0	99	99	99	99	99	99
BE988361	NM_016739	Mm.1098	Gpiap1	53872	GPI-anchored membrane protein 1	chr1	99725978	99726431	chr11	35627076	35675895	4	1	0	21	164	0.02	0.19	0.17	0.03	0.01	99							*Mm.1098	CATTGCTAGT	0	1	0	1.1	0	0
BI985207	BI985207					chr1	105403717	105404317				1	0	1	1	1	1	1	99	99	0	0
BE987868	BE987868	Mm.151876			ESTs	chr1	105833810	105834256	chr18	59306463	59311444	1	0	0	2	3	0.33	0.5	3	1	0	99	AN3_ANCN03	AN3_ANCN20
BB280969	BB280969	Mm.154268			ESTs	chr1	105835656	105836325	chr18	59306709	59312962	1	1	0	4	6	0.17	0.25	2.5	0.5	0.17	99	AN3_ANCN03	AN3_ANCN20					Mm.154268	s_TATTTGGTGT	0	1	0	0	2	0
BG294902	BG294902	Mm.172467			ESTs	chr1	105838362	105838873	chr18	59309695	59314910	3	3	0	0	0	99	99	99	99	99	99	AN3_ANCN03	AN3_ANCN20	A3_AN03	A3_AN20	AC03A2	AC20A3
BB642663	BB642663					chr1	105840720	105912526	chr18	59391170	59391315	1	1	0	2	3	0.33	0.5	3	1	0.33	99	AN3_ANCN03	AN3_ANCN20
BE986524	BC016232	Mm.19142	Cappa1	12340	capping protein alpha 1	chr1	106014982	106015630	chr1	113603899	113628307	1	0	0	17	203	0	0.06	0.1	0.01	0	99							*Mm.19142	CCACACTGTC	9.6	6	8.2	6.3	6.1	3.2
BF461335	BF461335	Mm.37312	Pign	27392	phosphatidylinositol glycan, class N	chr1	106074540	106074882	chr8	90253282	90253614	1	0	0	3	26	0.04	0.33	0.17	0.04	0	99
BI734519	NM_013784	Mm.37312	Pign	27392	phosphatidylinositol glycan, class N	chr1	106077347	106078126	chr18	59551091	59666891	1	1	0	2	10	0.1	0.5	0.38	0.12	0.1	99	AN3_ANCN03
BE953661	BE953661	Mm.28205	2310035C23Rik	75582	RIKEN cDNA 2310035C23 gene	chr1	106221099	106221428	chr18	59693038	59797164	1	0	1	3	16	0.06	0.33	0.31	0.08	0	0	AN3_ANCN03						Mm.28205	TCAAAATGTT	0	5	5.1	6.3	2	1.1
BI739098	BI739098	Mm.28205	2310035C23Rik	75582	RIKEN cDNA 2310035C23 gene	chr1	106221449	106249431	chr18	59693038	59797164	1	1	0	6	9	0.11	0.17	2.33	0.33	0.11	99	AN3_ANCN03	AN3_ANCN20					Mm.28205	TCAAAATGTT	0	5	5.1	6.3	2	1.1
BF466899	BF466899	Mm.156889			ESTs	chr1	106248231	106248483	chr18	59732817	59733232	1	0	0	2	12	0.08	0.5	0.3	0.1	0	99	AN3_ANCN03
BG800973	BG800973	Mm.187875			ESTs, Moderately similar to RIKEN cDNA 5730493B19 [Mus musculus] [M.musculus]	chr1	106294726	106295125	chr18	59779421	59785458	1	0	1	0	3	0.33	99	0.33	0.33	0	0
BI737603	BI737603					chr1	106573018	106590599	chr18	60029891	60081696	1	1	0	0	8	0.12	99	0.12	0.12	0.12	99
BI989497	BI989497	Mm.40627	AW212015	98679	expressed sequence AW212015	chr1	106598876	106599476	chr18	60080191	60084765	1	0	1	5	21	0.05	0.2	0.38	0.06	0	0	AN3_ANCN03
BG807107	BG807107					chr1	106749645	106750243				1	0	1	0	0	99	99	99	99	99	0
BF462536	BF462536					chr1	106774848	106775481				2	0	0	0	0	99	99	99	99	99	99					AC03A2
BE985863	BE985863	Mm.156011			ESTs	chr1	106775441	106776084	chr18	60336200	60485441	1	0	0	1	1	1	1	99	99	0	99
BM943127	BM943127	Mm.156011			ESTs	chr1	106776056	106776615	chr18	60336200	60485441	1	0	0	1	2	0.5	1	2	1	0	99
BE983119	BE983119	Mm.151371			ESTs	chr1	106800120	106800533	chr18	60290951	60291385	2	0	0	0	0	99	99	99	99	99	99					AC03A2
BG806808	BG806808					chr1	106812726	106813325				1	0	1	0	0	99	99	99	99	99	0
BI990070	BC024670	Mm.24115	AI836256	98432	expressed sequence AI836256	chr1	106946620	106960390	chr18	60469520	60486573	4	2	1	1	3	1.33	4	2.5	2	0.67	2	AN3_ANCN03	AN3_ANCN20	A3_AN03	A3_AN20			*Mm.24115	CAGGAAGCCT	0	0	2	0	0	0
BF456960	BF456960	Mm.155961			EST	chr1	106960673	106961019	chr18	60481334	60485728	1	0	0	0	0	99	99	99	99	99	99
BE987158	BC024670	Mm.24115	AI836256	98432	expressed sequence AI836256	chr1	106964447	106964736	chr18	60469520	60486573	1	0	0	6	21	0.05	0.17	0.47	0.07	0	99	AN3_ANCN03						*Mm.24115	CAGGAAGCCT	0	0	2	0	0	0
BG807105	BG807105	Mm.86383				chr1	107111606	107112203	chr18	60629108	60633889	1	0	1	0	5	0.2	99	0.2	0.2	0	0							Mm.86383	TCTGTCTGAA	0	2	0	0	0	1.1
BM941987	BM941987	Mm.39188	L1cam	16728	L1 cell adhesion molecule	chr1	107114237	107114784	chr18	60629984	60634529	1	0	0	6	35	0.03	0.17	0.24	0.03	0	99
BF466305	BF466305	Mm.39188	L1cam	16728	L1 cell adhesion molecule	chr1	107114840	107115451	chr18	60631397	60634529	1	0	0	1	10	0.1	1	0.22	0.11	0	99
BB282672	BB282672	Mm.208517				chr1	107115433	107115601	chr18	60631397	60634529	1	1	0	1	10	0.1	1	0.22	0.11	0.1	99
BE995730	BE995730					chr1	107279427	107279613	chr18	60818721	60820229	1	0	0	0	0	99	99	99	99	99	99
BG806600	BG806600	Mm.39188	L1cam	16728	L1 cell adhesion molecule	chr1	107284245	107284845	chr18	60824000	60824585	1	0	1	0	13	0.08	99	0.08	0.08	0	0
BE953987	BE953987	Mm.171079			ESTs	chr1	107293216	107293524				2	0	2	2	18	0.11	1	0.25	0.12	0	0
BM942059	BM942059	Mm.120510			ESTs	chr1	107336623	107336876				1	0	0	0	1	1	99	1	1	0	99
BE955555	NM_009190	Mm.18705	Vps4b	20479	vacuolar protein sorting 4b (yeast)	chr1	107343716	107344270	chr18	60899327	60916365	1	1	0	5	110	0.01	0.2	0.06	0.01	0.01	99							*Mm.18705	CTATGCTATA	1.9	0	1	1.1	1	0
BM937911	NM_009190	Mm.18705	Vps4b	20479	vacuolar protein sorting 4b (yeast)	chr1	107355224	107369176	chr18	60899327	60916365	4	3	1	2	33	0.12	2	0.19	0.13	0.09	3							*Mm.18705	CTATGCTATA	1.9	0	1	1.1	1	0
BM940571	BM940571					chr1	107367789	107368349				1	0	0	0	0	99	99	99	99	99	99
BE988791	BE988791					chr1	107368338	107368897	chr18	60899327	60916365	1	0	0	0	0	99	99	99	99	99	99
BG805808	BG805808	Mm.214815			EST	chr1	112030465	112090313				1	0	1	0	0	99	99	99	99	99	0
BG298244	BG298244					chr1	112983541	112990546	chr18	65764519	65764984	2	1	1	0	1	2	99	2	2	1	1					AC03A2
BU505078	BU505078					chr1	113040903	113041723	chr18	62102961	62103126	1	1	0	1	7	0.14	1	0.33	0.17	0.14	99
BI988570	BI988570					chr1	114611086	114611686				1	0	1	0	0	99	99	99	99	99	0
BG801415	BG801415	Mm.214787			EST	chr1	116518568	116519126				1	0	1	0	0	99	99	99	99	99	0
BF464566	BF464566	Mm.192015			ESTs	chr1	117231911	117232318	chr2	122883556	122884123	1	0	0	2	1	1	0.5	99	99	0	99	AN3_ANCN03	AN3_ANCN20
BM936174	BM936174	Mm.101576			ESTs	chr1	117232340	117233007	chr2	122883556	122884123	2	1	0	6	8	0.25	0.33	4	1	0.12	99	AN3_ANCN03	AN3_ANCN20
BE981406	AF234179	Mm.14644	Tsn	22099	translin	chr1	118995667	118996051	chr2	119718317	119728243	6	0	0	6	27	0.22	1	0.57	0.29	0	99	AN3_ANCN03		A3_AN03				*Mm.14644	AAGCCCAAAA	1.9	1	0	1.1	1	1.1
BE952058	AF234179	Mm.14644	Tsn	22099	translin	chr1	118997068	118997449	chr2	119718317	119728243	4	0	4	5	32	0.12	0.8	0.33	0.15	0	0	AN3_ANCN03		A3_AN03				*Mm.14644	AAGCCCAAAA	1.9	1	0	1.1	1	1.1
BE983177	AF234179	Mm.14644	Tsn	22099	translin	chr1	118997772	119001920	chr2	119718317	119728243	4	0	2	17	107	0.04	0.24	0.23	0.04	0	0							*Mm.14644	AAGCCCAAAA	1.9	1	0	1.1	1	1.1
BE995270	NM_026472	Mm.18739	Mki67ip	67949	Mki67 (FHA domain) interacting nucleolar phosphoprotein	chr1	119024860	119029555	chr2	119690384	119694766	2	0	1	2	18	0.11	1	0.25	0.12	0	0							*Mm.18739	CTGTGTGTGT	0	0	1	1.1	0	1.1
BB281394	BB281394	Mm.35352			EST	chr1	119087263	119087510	chr2	119610766	119612502	1	1	0	0	2	0.5	99	0.5	0.5	0.5	99
BI732381	BI732381					chr1	119186471	119187178				1	1	0	0	0	99	99	99	99	99	99
BG800859	BG800859	Mm.214784			EST	chr1	119194206	119194752	chr4	184900923	184901390	1	0	1	0	0	99	99	99	99	99	0
BG804205	BG804205					chr1	119195503	119196007	chr12	1583263	1583774	1	0	1	0	0	99	99	99	99	99	0
BE983162	BE983162	Mm.151376			ESTs	chr1	119236597	119237057	chr2	119373375	119377238	2	0	0	0	0	99	99	99	99	99	99					AC03A2		Mm.151376	s_TTAATTTATT	0	1	1	0	1	0
BM935954	BM935954	Mm.151376			ESTs	chr1	119237546	119238159	chr2	119371247	119377238	1	0	0	0	0	99	99	99	99	99	99							Mm.151376	s_TTAATTTATT	0	1	1	0	1	0
BI737165	BI737165	Mm.23141	Clasp1	76707	CLIP associating protein 1	chr1	119244263	119259874	chr2	119349682	119568444	2	1	1	0	3	0.67	99	0.67	0.67	0.33	1					AC03A2		*Mm.23141	AAAAAGCCTC	0	0	1	1.1	0	0
BI988646	AJ288061	Mm.23141	Clasp1	76707	CLIP associating protein 1	chr1	119269731	119284167	chr2	119300385	119327846	1	0	1	0	2	0.5	99	0.5	0.5	0	0							*Mm.23141	AAAAAGCCTC	0	0	1	1.1	0	0
BI731574	AJ288061	Mm.23141	Clasp1	76707	CLIP associating protein 1	chr1	119309454	119310207	chr2	119300385	119327846	2	1	1	3	10	0.2	0.67	0.71	0.29	0.1	1	AN3_ANCN03						*Mm.23141	AAAAAGCCTC	0	0	1	1.1	0	0
BB282751	AJ288061	Mm.23141	Clasp1	76707	CLIP associating protein 1	chr1	119310408	119310665	chr2	119300385	119327846	1	1	0	8	27	0.04	0.12	0.47	0.05	0.04	99	AN3_ANCN03						*Mm.23141	AAAAAGCCTC	0	0	1	1.1	0	0
BG808994	BG808994	Mm.214829			EST	chr1	119626096	119626675				1	0	1	0	0	99	99	99	99	99	0
BE987162	BE987162	Mm.152917			ESTs	chr1	119765753	119766052	chr11	78756684	78756954	2	0	0	1	1	2	2	99	99	0	99	AN3_ANCN03	AN3_ANCN20			AC03A2
BE983805	AF174296	Mm.27832	Ralb	64143	v-ral simian leukemia viral oncogene homolog B (ras related)	chr1	120181351	120181782	chr2	118241637	118256432	3	0	0	7	33	0.09	0.43	0.38	0.12	0	99	AN3_ANCN03		A3_AN03				*Mm.27832	ATTCTTTGGA	0	1	1	0	0	0
BI731823	BI731823					chr1	120218353	120219129				1	1	0	0	0	99	99	99	99	99	99
BF466484	NM_146103	Mm.56701	MGC25511	226351	hypothetical protein MGC25511	chr1	120238522	120239099	chr2	118184289	118186338	1	0	0	15	54	0.02	0.07	0.41	0.03	0	99	AN3_ANCN03
BU503432	BU503432					chr1	120245019	120245506				1	1	0	0	0	99	99	99	99	99	99
BU505301	BU505301					chr1	120256478	120257307				1	1	0	0	2	0.5	99	0.5	0.5	0.5	99
BB277659	BB277659	Mm.220339	AL022914	98492	expressed sequence AL022914	chr1	120259081	120259191	chr2	118130872	118138221	6	6	0	6	24	0.25	1	0.67	0.33	0.25	99	AN3_ANCN03		A3_AN03
BB591439	BB591439	Mm.46829	LOC226352	226352	similar to erythrocyte protein band 4.1-like 4b; expressed in high-metastatic cells	chr1	120360008	120360164	chrX	627105	627277	1	1	0	2	17	0.06	0.5	0.2	0.07	0.06	99
BG294580	BG294580	Mm.130344	AI115432	98262	expressed sequence AI115432	chr1	120365041	120365843	chr2	117945105	117947900	1	1	0	2	5	0.2	0.5	1	0.33	0.2	99	AN3_ANCN03						Mm.130344	s_TGATGTCCAA	0	0	0	1.1	0	1.1
BE953875	BE953875	Mm.130344	AI115432	98262	expressed sequence AI115432	chr1	120366349	120366858	chr2	117945057	117947900	2	1	1	1	5	0.4	2	0.75	0.5	0.2	1	AN3_ANCN03				AC03A2		Mm.130344	s_TGATGTCCAA	0	0	0	1.1	0	1.1
BQ951555	BQ951555					chr1	120367058	120367930	chr2	117940197	117945802	1	1	0	0	2	0.5	99	0.5	0.5	0.5	99
BI872081	BI872081					chr1	120411528	120412207	chr7	46291621	46291931	2	2	0	0	0	99	99	99	99	99	99					AC03A2
BE985496	NM_019933	Mm.86419	Ptpn4	19258	protein tyrosine phosphatase, non-receptor type 4	chr1	120476630	120547927	chr2	117772840	117940156	4	0	1	4	5	0.8	1	8	4	0	0	AN3_ANCN03	AN3_ANCN20	A3_AN03		AC03A2
BI737402	BI737402	Mm.49942	2300008B03Rik	66343	RIKEN cDNA 2300008B03 gene	chr1	120622494	120625203	chr2	117643978	117644765	1	1	0	0	4	0.25	99	0.25	0.25	0.25	99							Mm.49942	s_AAGAAGAAGG	0	0	0	0	0	2.1
BE985095	NM_007830	Mm.2785	Dbi	13167	diazepam binding inhibitor	chr1	120831108	120831217				9	1	0	44	191	0.05	0.2	0.36	0.06	0.01	99	AN3_ANCN03						*Mm.2785	AAGACCTATG	3.9	18.9	24.5	6.3	6.1	2.1
BI987587	BI987587					chr1	120915516	120916121	chr2	117254046	117255197	1	0	1	0	0	99	99	99	99	99	0
BG297821	BG297821					chr1	121056756	121058133	chr2	117120628	117121878	1	1	0	0	0	99	99	99	99	99	99
BG294133	BG294133					chr1	121059955	121060736	chr2	117119804	117121362	1	1	0	0	0	99	99	99	99	99	99
BB283592	BB283592	Mm.224042				chr1	121062329	121062590	chr2	117117215	117121878	3	3	0	3	3	1	1	99	99	1	99	AN3_ANCN03	AN3_ANCN20	A3_AN03		AC03A2
BB279335	NM_133748	Mm.27136	2900053I11Rik	72999	RIKEN cDNA 2900053I11 gene	chr1	122038732	122038969	chr2	116059418	116073024	3	3	0	12	46	0.07	0.25	0.44	0.09	0.07	99	AN3_ANCN03						*Mm.27136	CTTTCCTATA	0	0	2	1.1	1	0
BF462313	NM_133748	Mm.27136	2900053I11Rik	72999	RIKEN cDNA 2900053I11 gene	chr1	122041239	122046703	chr2	116059418	116073024	2	1	0	5	38	0.05	0.4	0.21	0.06	0.03	99							*Mm.27136	CTTTCCTATA	0	0	2	1.1	1	0
BI737516	BI737516					chr1	122049180	122049868	chr2	116063940	116064463	1	1	0	0	0	99	99	99	99	99	99
BQ946487	NM_027567	Mm.220822	4633402D15Rik	70829	RIKEN cDNA 4633402D15 gene	chr1	122165875	122196461	chr2	115959265	115969821	1	1	0	1	11	0.09	1	0.2	0.1	0.09	99
BB284334	BC024674	Mm.25788			Mus musculus, clone IMAGE:3991367, mRNA, partial cds	chr1	122233979	122236365	chr2	115898528	115959352	1	1	0	8	30	0.03	0.12	0.41	0.05	0.03	99	AN3_ANCN03																AA018234
BI738039	BC029696	Mm.63192	LOC269109	269109	hypothetical protein LOC269109	chr1	124089821	124127097	chr2	113777797	113807443	1	1	0	1	1	1	1	99	99	1	99
BE954869	BE954869	Mm.183102	Actr3	74117	ARP3 actin-related protein 3 homolog (yeast)	chr1	126174009	126174749	chr2	111920064	111921598	1	0	1	8	120	0.01	0.12	0.08	0.01	0	0							*Mm.183102	AAGAAAAAGT	0	7	4.1	7.4	0	8.4	2 out of 4
BG261690	BG261690	Mm.183102	Actr3	74117	ARP3 actin-related protein 3 homolog (yeast)	chr1	126189439	126216447	chr2	111853286	111903058	6	3	3	3	82	0.07	2	0.11	0.08	0.04	1							*Mm.183102	AAGAAAAAGT	0	7	4.1	7.4	0	8.4	2 out of 4
BG297176	BG297176					chr1	126190662	126191245	chr2	111890302	111897398	1	1	0	0	0	99	99	99	99	99	99
BI985191	NM_028787	Mm.28654	1300003P13Rik	74150	RIKEN cDNA 1300003P13 gene	chr1	126346923	126348421	chr2	111677323	111719424	1	0	1	1	16	0.06	1	0.13	0.07	0	0							*Mm.28654	s_TATTTCTAAA	0	1	0	1.1	0	0		Sage264
BI732937	BI732937	Mm.136892			ESTs	chr1	126701660	126702472	chr2	131074797	131076939	1	1	0	0	4	0.25	99	0.25	0.25	0.25	99
BF463785	BF463785	Mm.155779			ESTs	chr1	126769129	126769541	chr2	131076136	131263606	1	0	0	0	2	0.5	99	0.5	0.5	0	99
BG808107	BG808107					chr1	126938434	126939035	chr2	131321002	131321889	1	0	1	0	0	99	99	99	99	99	0
BI985444	BI985444					chr1	126998096	126998696	chr2	131076136	131263606	1	0	1	0	0	99	99	99	99	99	0
BU503378	BU503378					chr1	127163099	127163767				1	1	0	0	0	99	99	99	99	99	99
BI987616	BI987616					chr1	127202583	127204563	chr11	42095361	42196380	1	0	1	0	0	99	99	99	99	99	0
BG807115	BG807115					chr1	127258093	127258653	chr2	131643378	131646533	1	0	1	0	0	99	99	99	99	99	0
BE988070	BE988070	Mm.151896			ESTs	chr1	127310169	127310654				2	0	0	0	0	99	99	99	99	99	99					AC03A2
BI985382	BI985382					chr1	128133394	128133993				1	0	1	0	0	99	99	99	99	99	0
BE996566	BE996566	Mm.102737			ESTs	chr1	128219108	128219251	chr2	132791903	132792115	1	0	0	0	0	99	99	99	99	99	99							Mm.102737	s_CCTGTAATCT	5.8	0	0	1.1	0	0
BG806989	BG806989					chr1	128221467	128222062	chr2	132791903	132794934	1	0	1	0	0	99	99	99	99	99	0
BG805543	BG805543					chr1	128276718	128277319	chr16_random	39253	43874	1	0	1	0	1	1	99	1	1	0	0
BG803350	BG803350	Mm.38399	4930471A21Rik	75810	RIKEN cDNA 4930471A21 gene	chr1	128277728	128278328	chr16_random	39285	45262	1	0	1	0	9	0.11	99	0.11	0.11	0	0							Mm.38399	GCCGTTGACG	0	0	0	1.1	0	1.1
BB279836	BB279836	Mm.38399	4930471A21Rik	75810	RIKEN cDNA 4930471A21 gene	chr1	128280298	128280576				1	1	0	4	17	0.06	0.25	0.38	0.08	0.06	99	AN3_ANCN03						Mm.38399	GCCGTTGACG	0	0	0	1.1	0	1.1
BB277043	BB277043	Mm.90580	2610024A01Rik	72160	RIKEN cDNA 2610024A01 gene	chr1	128283140	128283296	chr16_random	44965	46781	6	6	0	116	159	0.04	0.05	2.84	0.14	0.04	99	AN3_ANCN03	AN3_ANCN20					Mm.90580	GACAAGCTAC	0	0	1	4.2	2	0
BE982837	BE982837	Mm.90580	2610024A01Rik	72160	RIKEN cDNA 2610024A01 gene	chr1	128314128	128472775				6	0	0	4	5	1.2	1.5	10	6	0	99	AN3_ANCN03	AN3_ANCN20	A3_AN03		AC03A2		Mm.90580	GACAAGCTAC	0	0	1	4.2	2	0
BE952151	BE952151	Mm.45584				chr1	128592980	128593720	chr2	133344988	133350309	2	1	1	0	1	2	99	2	2	1	1					AC03A2
BF468461	BF468461	Mm.45584				chr1	128596843	128598024	chr2	133241105	133357087	2	1	1	0	10	0.2	99	0.2	0.2	0.1	1
BG342365	BG342365	Mm.45584				chr1	128598271	128598966	chr2	133241105	133357087	1	1	0	1	5	0.2	1	0.5	0.25	0.2	99
BU505057	BU505057					chr1	128599898	128600770	chr2	133355134	133360043	3	2	0	6	26	0.12	0.5	0.45	0.15	0.08	99	AN3_ANCN03		A3_AN03
BG295062	BG295062	Mm.45584				chr1	128600747	128601438	chr2	133356033	133360043	2	2	0	1	22	0.09	2	0.14	0.1	0.09	99
BI872151	BI872151	Mm.45584				chr1	128601436	128602133	chr2	133383337	133442961	1	1	0	0	6	0.17	99	0.17	0.17	0.17	99
BE984925	BE984925	Mm.44881	C81304	97606	expressed sequence C81304	chr1	128602640	128603054	chr2	133383337	133442961	2	0	0	2	18	0.11	1	0.25	0.12	0	99							Mm.44881	AATTAGCCAT	0	0	2	1.1	0	1.1
BG293001	BG293001	Mm.28629	LOC226407	226407	hypothetical protein LOC226407	chr1	128713522	128719563	chr2	133460447	133567128	1	1	0	0	12	0.08	99	0.08	0.08	0.08	99							*Mm.28629	AGGGGCCAGA	3.9	5	1	1.1	4.1	2.1
BG295089	BC028996	Mm.28629	LOC226407	226407	hypothetical protein LOC226407	chr1	128731245	128731886	chr2	133538004	133567128	1	1	0	0	13	0.08	99	0.08	0.08	0.08	99							*Mm.28629	AGGGGCCAGA	3.9	5	1	1.1	4.1	2.1
BI202396	BC028996	Mm.28629	LOC226407	226407	hypothetical protein LOC226407	chr1	128732211	128732595	chr2	133538004	133567128	6	4	0	15	56	0.11	0.4	0.51	0.15	0.07	99	AN3_ANCN03		A3_AN03				*Mm.28629	AGGGGCCAGA	3.9	5	1	1.1	4.1	2.1
BE953805	BE953805	Mm.40783	AI316834	58880	EST AI316834	chr1	128743158	128743363	chr2	133605262	133605540	1	0	1	1	8	0.12	1	0.29	0.14	0	0
BG803293	BG803293	Mm.40783	AI316834	58880	EST AI316834	chr1	128748311	128752460	chr2	133605283	133674325	1	0	1	1	5	0.2	1	0.5	0.25	0	0
BI985395	BI985395					chr1	128770815	128771415				1	0	1	0	1	1	99	1	1	0	0
BE953243	NM_009081	Mm.3111	Rpl28	19943	ribosomal protein L28	chr1	128827387	128827801	chr19	12502380	12502855	5	0	5	25	179	0.03	0.2	0.19	0.03	0	0							*Mm.3111	s_ATCCGAAAGA	52	19.9	23.5	12.7	13.2	14.7	1 out of 4
BG803604	BG803604	Mm.167044				chr1	128968691	128983049	chr2	134007290	134136737	3	0	3	2	7	0.43	1.5	1	0.6	0	0	AN3_ANCN03		A3_AN03		AC03A2
BQ946122	BQ946122	Mm.37529			ESTs	chr1	128971892	128972819	chr2	134041049	134044242	1	1	0	0	2	0.5	99	0.5	0.5	0.5	99
BF467358	BF467358	Mm.192072			EST	chr1	128973777	128973918	chr2	134041049	134048224	1	0	0	0	0	99	99	99	99	99	99
BI735658	BI735658					chr1	128976866	128977438	chr2	134043952	134052607	1	1	0	0	0	99	99	99	99	99	99
BI733329	BI733329					chr1	128979658	128980289	chr2	134052216	134054446	1	1	0	1	2	0.5	1	2	1	0.5	99
BG802506	BG802506	Mm.24109			ESTs, Weakly similar to protein phosphatase 1, regulatory (inhibitory) subunit 1C; thymocyte ARPP [Mus musculus] [M.musculus]	chr1	129006040	129021146	chr2	134007290	134136737	1	0	1	0	8	0.12	99	0.12	0.12	0	0							Mm.24109	TCAAAACTAT	0	1	1	0	0	0
BF465702	BF465702	Mm.24109			ESTs, Weakly similar to protein phosphatase 1, regulatory (inhibitory) subunit 1C; thymocyte ARPP [Mus musculus] [M.musculus]	chr1	129027166	129027415	chr2	134134892	134137750	1	0	0	11	51	0.02	0.09	0.3	0.03	0	99	AN3_ANCN03						Mm.24109	TCAAAACTAT	0	1	1	0	0	0
BF461678	BF461678	Mm.156169			ESTs	chr1	129039742	129039962				3	1	0	0	2	1.5	99	1.5	1.5	0.5	99	AN3_ANCN03		A3_AN03		AC03A2
BB283138	BB283138	Mm.223948				chr1	129040433	129040889				1	1	0	1	6	0.17	1	0.4	0.2	0.17	99
BE988073	BC019795	Mm.22397	1300013G12Rik	67812	RIKEN cDNA 1300013G12 gene	chr1	129048619	129052649	chr2	134154339	134192737	4	1	1	2	30	0.13	2	0.21	0.14	0.03	1							*Mm.22397	AAATAGCTGG	1.9	0	2	0	0	1.1
BE983200	BC019795	Mm.22397	1300013G12Rik	67812	RIKEN cDNA 1300013G12 gene	chr1	129067025	129067289	chr2	134154339	134192737	2	0	0	5	45	0.04	0.4	0.17	0.05	0	99							*Mm.22397	AAATAGCTGG	1.9	0	2	0	0	1.1
BI737965	BI737965	Mm.22397	1300013G12Rik	67812	RIKEN cDNA 1300013G12 gene	chr1	129068950	129069218				1	1	0	0	10	0.1	99	0.1	0.1	0.1	99							*Mm.22397	AAATAGCTGG	1.9	0	2	0	0	1.1
BE954607	BE954607	Mm.26930			ESTs, Weakly similar to klotho [Mus musculus] [M.musculus]	chr1	129074607	129075026	chr2	134203099	134203325	1	1	0	1	13	0.08	1	0.17	0.08	0.08	99
BF467951	NM_008567	Mm.4933	Mcmd6	17219	mini chromosome maintenance deficient 6 (S. cerevisiae)	chr1	129122231	129124300	chr2	134252958	134285275	3	0	3	12	177	0.02	0.25	0.09	0.02	0	0							*Mm.4933	s_AAAATAAAAC	0	1	0	0	1	0
BE951546	NM_008567	Mm.4933	Mcmd6	17219	mini chromosome maintenance deficient 6 (S. cerevisiae)	chr1	129139717	129150248	chr2	134252958	134285275	4	0	4	1	28	0.14	4	0.19	0.15	0	0							*Mm.4933	s_AAAATAAAAC	0	1	0	0	1	0
BE953611	NM_145507	Mm.28693	LOC226414	226414	similar to ASPARTYL-TRNA SYNTHETASE (ASPARTATE--TRNA LIGASE) (ASPRS)	chr1	129154400	129154594	chr2	134319300	134397964	3	0	1	51	198	0.02	0.06	0.37	0.02	0	0	AN3_ANCN03						Mm.28693	s_CTGGTGGTGG	11.6	0	0	0	4.1	0			AA018181
BM937864	NM_145507	Mm.28693	LOC226414	226414	similar to ASPARTYL-TRNA SYNTHETASE (ASPARTATE--TRNA LIGASE) (ASPRS)	chr1	129154684	129162867	chr2	134319300	134397964	1	0	1	11	95	0.01	0.09	0.14	0.01	0	0							Mm.28693	s_CTGGTGGTGG	11.6	0	0	0	4.1	0			AA018181
BI729549	NM_145507	Mm.28693	LOC226414	226414	similar to ASPARTYL-TRNA SYNTHETASE (ASPARTATE--TRNA LIGASE) (ASPRS)	chr1	129195918	129207928	chr2	134319300	134397964	4	4	0	5	40	0.1	0.8	0.26	0.11	0.1	99							Mm.28693	s_CTGGTGGTGG	11.6	0	0	0	4.1	0			AA018181
BE954557	BE954557	Mm.1401	Cxcr4	12767	chemokine (C-X-C motif) receptor 4	chr1	129380162	129380421	chr2	134524415	134528704	1	0	1	6	42	0.02	0.17	0.19	0.03	0	0
BI988303	BI988303					chr1	130350663	130351744	chr2	135417687	135418363	1	0	1	0	0	99	99	99	99	99	0
BI985924	BI985924					chr1	130509575	130510175	chr1	77971401	77971812	1	0	1	0	0	99	99	99	99	99	0
BE949852	BE949852	Mm.191041			ESTs	chr1	130581586	130582077	chr2	135643522	135645577	2	0	0	0	0	99	99	99	99	99	99					AC03A2
BI991468	BI991468	Mm.214719			ESTs, Weakly similar to papilin [Mus musculus] [M.musculus]	chr1	130621347	130725790	chr2	135818103	135863467	1	0	1	0	2	0.5	99	0.5	0.5	0	0
BI989254	BI989254					chr1	130686662	130687262				1	0	1	0	0	99	99	99	99	99	0
BI988413	BI988413					chr1	130984409	131013438	chr2	136028634	136076008	1	0	1	0	1	1	99	1	1	0	0
BI872884	BI872884					chr1	131043415	131044033	chr2	136089107	136089256	1	1	0	0	1	1	99	1	1	1	99
BG296982	BG296982	Mm.86541	Ccrn4l	12457	CCR4 carbon catabolite repression 4-like (S. cerevisiae)	chr1	131364247	131364602	chrX	429075	430020	1	1	0	0	0	99	99	99	99	99	99							*Mm.86541	AGCCCAACAT	0	0	1	1.1	2	0
BB281054	BB281054	Mm.4255				chr1	131500942	131501738	chr1	205895881	205977254	5	5	0	0	1	5	99	5	5	5	99	AN3_ANCN03	AN3_ANCN20	A3_AN03	A3_AN20	AC03A2	AC20A3
BG294383	BG294383					chr1	131509708	131510323	chr18	43423697	43424649	1	1	0	0	0	99	99	99	99	99	99
BG299188	BG299188					chr1	131514504	131515178	chr1	205923109	205925090	1	1	0	0	0	99	99	99	99	99	99
BB279597	BB279597	Mm.165929				chr1	131519933	131520161	chr1	205910940	205912386	1	1	0	12	24	0.04	0.08	1.08	0.08	0.04	99	AN3_ANCN03
BF466674	BF466674	Mm.37295	4930568D07Rik	75925	RIKEN cDNA 4930568D07 gene	chr1	131520538	131521038	chr1	205910377	205912386	2	0	0	0	5	0.4	99	0.4	0.4	0	99					AC03A2
BI732510	BI732510					chr1	131521594	131522260	chr1	205910377	205912386	1	1	0	0	1	1	99	1	1	1	99
BF465175	BF465175	Mm.156415			ESTs	chr1	131522313	131522756	chr1	205910377	205912386	2	0	0	0	1	2	99	2	2	0	99					AC03A2
BE996537	BE996537	Mm.49538			ESTs	chr1	131523170	131523605	chr1	205910377	205912386	2	1	0	0	4	0.5	99	0.5	0.5	0.25	99					AC03A2
BI736038	BI736038	Mm.172497			ESTs	chr1	131524223	131525121	chr1	205906247	205912386	8	8	0	0	3	2.67	99	2.67	2.67	2.67	99	AN3_ANCN03	AN3_ANCN20	A3_AN03	A3_AN20	AC03A2	AC20A3
BG296068	BG296068	Mm.4255				chr1	131528120	131528564	chr1	205903337	205906807	1	1	0	0	1	1	99	1	1	1	99
BE985075	NM_008825	Mm.4255				chr1	131533015	131533571	chr1	205895216	205905908	3	2	0	0	0	99	99	99	99	99	99	AN3_ANCN03	AN3_ANCN20	A3_AN03	A3_AN20	AC03A2	AC20A3
BE981897	BE981897	Mm.44799			ESTs	chr1	131547458	131548175	chr1	205855221	205882987	2	0	0	4	8	0.25	0.5	1.5	0.5	0	99	AN3_ANCN03
BF462363	BF462363					chr1	131548922	131549114	chr1	205880592	205883027	3	2	0	0	0	99	99	99	99	99	99	AN3_ANCN03	AN3_ANCN20	A3_AN03	A3_AN20	AC03A2	AC20A3
BI737588	BI737588					chr1	131551179	131552019	chr1	205879212	205883027	1	1	0	0	2	0.5	99	0.5	0.5	0.5	99
BB278538	BB278538	Mm.106553	Pfkfb2	18640	6-phosphofructo-2-kinase/fructose-2,6-biphosphatase 2	chr1	131552621	131552855	chr1	205876676	205882881	3	3	0	12	55	0.05	0.25	0.35	0.07	0.05	99	AN3_ANCN03
BE985115	BE985115	Mm.39287			ESTs, Weakly similar to RIKEN cDNA 5730493B19 [Mus musculus] [M.musculus]	chr1	131554299	131554901	chr1	205876676	205881040	2	0	0	5	17	0.12	0.4	0.58	0.17	0	99	AN3_ANCN03						Mm.39287	s_TGACTTTTTC	0	0	0	2.1	0	1.1
BE955567	BE955567	Mm.29725	Mapkapk2	17164	MAP kinase-activated protein kinase 2	chr1	131893556	131932969	chr1	205470912	205565982	1	1	0	4	34	0.03	0.25	0.17	0.03	0.03	99							*Mm.29725	GAATTAAAAT	0	0	0	0	0	2.1
BG801775	NM_145508	Mm.39299	LOC226419	226419	similar to Dual-specificity tyrosine-phosphorylation regulated kinase 3	chr1	131963688	131964287	chr1	205470911	205482457	1	0	1	1	11	0.09	1	0.2	0.1	0	0							Mm.39299	s_CAAATGAAAA	0	2	0	0	0	1.1
BB280843	BC025036	Mm.7330			Mus musculus, Similar to ligatin, clone IMAGE:4982955, mRNA, partial cds	chr1	132009056	132009224	chr1	205432277	205444650	4	3	1	60	210	0.02	0.07	0.43	0.03	0.01	3	AN3_ANCN03						Mm.7330	GGAACCCAGG	1.9	4	6.1	9.5	2	1.1
BE985047	BE985047	Mm.34134	AI448945	98351	expressed sequence AI448945	chr1	132122602	132123069	chr1	205306483	205341312	2	0	0	10	29	0.07	0.2	0.63	0.11	0	99	AN3_ANCN03						Mm.34134	GACTTCAGTT	0	0	2	2.1	0	0
BG804607	BG804607	Mm.34134	AI448945	98351	expressed sequence AI448945	chr1	132124035	132124635	chr1	205293110	205297696	1	0	1	5	14	0.07	0.2	0.67	0.11	0	0	AN3_ANCN03						Mm.34134	GACTTCAGTT	0	0	2	2.1	0	0
BE950631	BE950631	Mm.25694	Fnbp2	14270	formin binding protein 2	chr1	132131333	132132550	chr1	205286373	205292418	1	1	0	3	9	0.11	0.33	0.67	0.17	0.11	99	AN3_ANCN03
BG802386	BG802386					chr1	132166159	132166759				1	0	1	0	0	99	99	99	99	99	0
BI872438	NM_145990	Mm.39965	Cdk5rap2	214444	CDK5 regulatory subunit associated protein 2	chr1	132191333	132361626	chr9	114261425	114282073	1	1	0	5	8	0.12	0.2	2	0.33	0.12	99	AN3_ANCN03	AN3_ANCN20
BE952339	BE952339					chr1	132276976	132277730	chr1	204957672	204962392	1	0	0	0	0	99	99	99	99	99	99
BF468087	BF468087					chr1	132278113	132278636	chr1	204957713	204962392	1	0	1	0	0	99	99	99	99	99	0
BU506434	NM_145990	Mm.39965	Cdk5rap2	214444	CDK5 regulatory subunit associated protein 2	chr1	132361545	132363955	chr9	114261425	114282073	1	1	0	2	3	0.33	0.5	3	1	0.33	99	AN3_ANCN03	AN3_ANCN20
BG295546	BG295546	Mm.23723	AI573938	98396	expressed sequence AI573938	chr1	132682659	132686001	chr1	203681869	203700778	1	1	0	0	3	0.33	99	0.33	0.33	0.33	99
BI985376	AB049825	Mm.29420				chr1	132753588	132772605				2	0	2	0	29	0.07	99	0.07	0.07	0	0							*Mm.29420	GGCTTTCAGT	1.9	0	1	1.1	0	0
BE994862	BE994862					chr1	132753996	132754493	chr1	203639033	203641321	1	0	0	0	0	99	99	99	99	99	99
BE988768	BE988768	Mm.200894	2700010L10Rik	108914	RIKEN cDNA 2700010L10 gene	chr1	132777088	132777498	chr1	203603407	203604951	1	0	0	1	10	0.1	1	0.22	0.11	0	99																Sage264
BG808568	BG808568	Mm.200894	2700010L10Rik	108914	RIKEN cDNA 2700010L10 gene	chr1	132778695	132779266	chr1	203603407	203604492	6	1	4	26	126	0.05	0.23	0.32	0.06	0.01	0.25	AN3_ANCN03															Sage264
BE981289	BE981289	Mm.40549	AI850289	98457	expressed sequence AI850289	chr1	132865793	132866472	chr1	203504575	203506970	1	0	0	4	11	0.09	0.25	0.71	0.14	0	99	AN3_ANCN03
BG293066	BG293066					chr1	132867665	132868437	chr1	203504575	203506970	1	1	0	0	4	0.25	99	0.25	0.25	0.25	99
BG801677	BG801677					chr1	132868938	132869536	chr1	203504575	203506970	1	0	1	1	2	0.5	1	2	1	0	0
BB281358	BB281358	Mm.218274				chr1	132869822	132870475	chr1	203504575	203505250	1	1	0	14	11	0.09	0.07	99	99	0.09	99	AN3_ANCN03	AN3_ANCN20
BG262022	BC004798	Mm.30238	2310011G17Rik	69604	RIKEN cDNA 2310011G17 gene	chr1	132874589	132875357	chr1	203509265	203510929	1	1	0	0	16	0.06	99	0.06	0.06	0.06	99							Mm.30238	TGTATTTTAA	0	0	2	0	0	0
BB642699	BB642699	Mm.218274				chr1	132902137	132912286	chr1	203264196	203489621	1	1	0	4	7	0.14	0.25	1.67	0.33	0.14	99	AN3_ANCN03
BI731278	NM_144810	Mm.39723	MGC19056	213417	hypothetical protein MGC19056	chr1	133148311	133152252	chr1	203032469	203038925	4	4	0	5	10	0.4	0.8	1.8	0.8	0.4	99	AN3_ANCN03		A3_AN03				Mm.39723	s_TGATGATGGA	0	1	7.2	1.1	4.1	0
BB277752	NM_144810	Mm.39723	MGC19056	213417	hypothetical protein MGC19056	chr1	133154059	133154715	chr1	203032469	203038925	5	4	0	15	23	0.22	0.33	2.5	0.62	0.17	99	AN3_ANCN03	AN3_ANCN20	A3_AN03				Mm.39723	s_TGATGATGGA	0	1	7.2	1.1	4.1	0
BG806175	BG806175	Mm.100666	1200013B22Rik	74137	RIKEN cDNA 1200013B22 gene	chr1	133181305	133181901	chr1	202998712	203016724	1	0	1	1	10	0.1	1	0.22	0.11	0	0
BE985557	BE985557	Mm.100666	1200013B22Rik	74137	RIKEN cDNA 1200013B22 gene	chr1	133182234	133182535	chr1	202998455	203000489	5	0	0	3	19	0.26	1.67	0.5	0.31	0	99	AN3_ANCN03		A3_AN03
BB282379	BB282379	Mm.41918	1110063G11Rik	68875	RIKEN cDNA 1110063G11 gene	chr1	133206050	133206275	chr1	202965871	202968848	6	4	2	67	204	0.03	0.09	0.53	0.04	0.02	2	AN3_ANCN03						Mm.41918	s_AAGCAGGAGA	0	4	2	7.4	2	2.1
BI739828	BI739828	Mm.41918	1110063G11Rik	68875	RIKEN cDNA 1110063G11 gene	chr1	133210330	133216803	chr1	202923713	202967280	1	1	0	0	63	0.02	99	0.02	0.02	0.02	99							Mm.41918	s_AAGCAGGAGA	0	4	2	7.4	2	2.1
BB279764	BB279764	Mm.224027				chr1	133300355	133300569	chr1	202828360	202888553	1	1	0	2	7	0.14	0.5	0.6	0.2	0.14	99	AN3_ANCN03
BU503069	BU503069					chr1	133306687	133314305	chr1	202828360	202888553	1	1	0	0	2	0.5	99	0.5	0.5	0.5	99
BE950752	BE950752	Mm.533	Lta4h	16993	leukotriene A4 hydrolase	chr1	133316096	133316476	chr1	202887833	202893488	1	1	0	8	37	0.03	0.12	0.31	0.03	0.03	99	AN3_ANCN03						*Mm.533	CATCCCGTGA	3.9	2	9.2	2.1	7.1	3.2
BB281737	BB281737	Mm.533	Lta4h	16993	leukotriene A4 hydrolase	chr1	133316592	133316765	chr1	202887628	202893488	1	1	0	19	67	0.01	0.05	0.42	0.02	0.01	99	AN3_ANCN03						*Mm.533	CATCCCGTGA	3.9	2	9.2	2.1	7.1	3.2
BF465377	BF465377	Mm.132868	C330016J05	213464	hypothetical protein C330016J05	chr1	133355428	133355900	chr1	202791907	202810164	1	0	0	2	7	0.14	0.5	0.6	0.2	0	99	AN3_ANCN03
BE955048	BE955048	Mm.132868	C330016J05	213464	hypothetical protein C330016J05	chr1	133356988	133357325	chr1	202778793	202784486	1	0	1	9	18	0.06	0.11	1.11	0.11	0	0	AN3_ANCN03
BI988127	BI988127	Mm.100433	Cntn2	21367	contactin 2	chr1	133363884	133364484	chr1	202753162	202768893	3	0	3	2	4	0.75	1.5	2.5	1.5	0	0	AN3_ANCN03	AN3_ANCN20	A3_AN03		AC03A2
BG800767	BG800767	Mm.100433	Cntn2	21367	contactin 2	chr1	133365272	133365706	chr1	202767195	202773190	1	0	1	2	2	0.5	0.5	99	99	0	0	AN3_ANCN03	AN3_ANCN20
BG802428	BG802428	Mm.100433	Cntn2	21367	contactin 2	chr1	133366155	133366755	chr1	202767145	202773190	3	0	3	1	3	1	3	2	1.5	0	0	AN3_ANCN03	AN3_ANCN20	A3_AN03	A3_AN20	AC03A2
BU504865	BU504865					chr1	133416601	133417030	chr1	202716657	202722045	10	5	1	8	12	0.83	1.25	4.5	2.5	0.42	5	AN3_ANCN03	AN3_ANCN20	A3_AN03		AC03A2
BM941742	BM941742	Mm.37606			ESTs, Moderately similar to transcriptional regulating protein 132, isoform 3; rapa-2; rapa-1 [Homo sapiens] [H.sapiens]	chr1	133419373	133420697	chr1	202711174	202718037	3	2	0	5	6	0.5	0.6	8	3	0.33	99	AN3_ANCN03	AN3_ANCN20	A3_AN03		AC03A2		*Mm.37606	GGGGTCTGCC	0	1	0	1.1	0	0
BF461974	BF461974	Mm.37606			ESTs, Moderately similar to transcriptional regulating protein 132, isoform 3; rapa-2; rapa-1 [Homo sapiens] [H.sapiens]	chr1	133421294	133421639	chr1	202711174	202714253	1	0	0	7	11	0.09	0.14	2	0.25	0	99	AN3_ANCN03	AN3_ANCN20					*Mm.37606	GGGGTCTGCC	0	1	0	1.1	0	0
BI987965	BI987965					chr1	133429071	133429671	chr1	202704469	202704903	1	0	1	0	0	99	99	99	99	99	0
BI739371	BI739371					chr1	133431456	133432216	chr1	202697767	202704650	1	1	0	0	0	99	99	99	99	99	99
BG803761	BG803761					chr1	133447527	133448127	chr1	202649406	202711741	1	0	1	0	0	99	99	99	99	99	0
BE987693	BE987693					chr1	133450786	133451253	chr1	202676992	202682699	2	0	0	0	0	99	99	99	99	99	99					AC03A2
BI735517	BI735517					chr1	133453657	133457183	chr1	202649406	202711741	1	1	0	0	1	1	99	1	1	1	99
BI734851	BI734851					chr1	133465299	133465794	chr1	202668196	202670639	1	1	0	0	0	99	99	99	99	99	99
BB642487	BB642487	Mm.39640			ESTs, Weakly similar to leucine rich repeat protein 1, neuronal [Mus musculus] [M.musculus]	chr1	133736005	133792908				1	1	0	9	6	0.17	0.11	99	99	0.17	99	AN3_ANCN03	AN3_ANCN20					Mm.39640	GCCTGGGCTC	1.9	1	0	1.1	1	0
BB279454	BB279454	Mm.39640			ESTs, Weakly similar to leucine rich repeat protein 1, neuronal [Mus musculus] [M.musculus]	chr1	133795067	133795745	chr1	202311984	202315337	2	2	0	196	231	0.01	0.01	5.66	0.06	0.01	99	AN3_ANCN03	AN3_ANCN20					Mm.39640	GCCTGGGCTC	1.9	1	0	1.1	1	0
BU504997	BU504997					chr1	133834114	133834686				1	1	0	0	3	0.33	99	0.33	0.33	0.33	99
BF461074	BC025868	Mm.18706	Mdm4	17248	transformed mouse 3T3 cell double minute 4	chr1	133841888	133842180				1	0	0	11	129	0.01	0.09	0.1	0.01	0	99							*Mm.18706	GGCGTGGTGG	0	0	0	0	2	1.1
BG806317	BC025868	Mm.18706	Mdm4	17248	transformed mouse 3T3 cell double minute 4	chr1	133842868	133843466				2	0	2	0	17	0.12	99	0.12	0.12	0	0							*Mm.18706	GGCGTGGTGG	0	0	0	0	2	1.1
BI738018	BI738018	Mm.18706	Mdm4	17248	transformed mouse 3T3 cell double minute 4	chr1	133843797	133844548	chr1	202244693	202253693	3	2	1	6	13	0.23	0.5	1.29	0.43	0.15	2	AN3_ANCN03		A3_AN03				*Mm.18706	GGCGTGGTGG	0	0	0	0	2	1.1
BI989929	BI989929					chr1	133859111	133859711	chr1	202232300	202238164	3	1	2	0	4	0.75	99	0.75	0.75	0.25	0.5	AN3_ANCN03		A3_AN03		AC03A2
BG805467	BG805467					chr1	133867538	133868137	chr1	31043326	31043525	2	1	1	1	7	0.29	2	0.5	0.33	0.14	1	AN3_ANCN03
BI737283	BC006897	Mm.27987	1810033K10Rik	108954	RIKEN cDNA 1810033K10 gene	chr1	133993219	133994122	chr1	202098787	202101716	2	1	1	0	32	0.06	99	0.06	0.06	0.03	1							Mm.27987	TGAGGCTCTG	0	3	1	0	2	0
BG803423	BG803423					chr1	134124605	134125043	chr1	201952390	201955484	1	0	1	0	0	99	99	99	99	99	0
BI873055	BI873055					chr1	134154665	134154941	chr1	201911977	201917132	1	1	0	0	3	0.33	99	0.33	0.33	0.33	99
BB278003	BC031183	Mm.221484				chr1	134155110	134155789	chr1	201914356	201922244	6	6	0	1	13	0.46	6	0.58	0.5	0.46	99	AN3_ANCN03		A3_AN03		AC03A2
BM938756	BC025841	Mm.17677				chr1	134156048	134156757	chr1	201911991	201913708	4	1	2	2	13	0.31	2	0.55	0.36	0.08	0.5	AN3_ANCN03		A3_AN03				Mm.17677	TTCTTGGGGC	0	1	1	0	0	2.1
BE982448	BC025841	Mm.17677				chr1	134157479	134157731	chr1	201911991	201913708	1	0	0	4	15	0.07	0.25	0.45	0.09	0	99	AN3_ANCN03						Mm.17677	TTCTTGGGGC	0	1	1	0	0	2.1
BF460922	BF460922					chr1	134218281	134218421	chr1	201842542	201845311	1	0	0	0	0	99	99	99	99	99	99
BM940344	BM940344	Mm.52111	AI197444	98280	expressed sequence AI197444	chr1	134220063	134229305	chr1	201825322	201844991	1	0	0	2	12	0.08	0.5	0.3	0.1	0	99	AN3_ANCN03						Mm.52111	GCCAGATACT	0	1	0	1.1	1	0
BE984765	NM_011439	Mm.8575	Sox13	20668	SRY-box containing gene 13	chr1	134236599	134236890	chr1	201806106	201820879	2	0	0	4	15	0.13	0.5	0.55	0.18	0	99	AN3_ANCN03
BE949927	NM_011439	Mm.8575	Sox13	20668	SRY-box containing gene 13	chr1	134247391	134278511	chr1	201806106	201820879	1	0	1	0	4	0.25	99	0.25	0.25	0	0
BE982098	BE982098	Mm.151366			ESTs	chr1	134264561	134265045				2	0	0	1	1	2	2	99	99	0	99	AN3_ANCN03	AN3_ANCN20			AC03A2
BI989665	BI989665	Mm.214857			ESTs	chr1	134465512	134466112	chr1	201550416	201557017	2	0	2	0	0	99	99	99	99	99	0					AC03A2
BI987545	BI987545	Mm.27669	Snrpe	20643	small nuclear ribonucleoprotein E	chr1	134468904	134470259				1	0	1	4	37	0.03	0.25	0.15	0.03	0	0							Mm.27669	CTAAAAGGAG	3.9	1	5.1	4.2	2	0
BF461797	BF461797	Mm.23014	1110003F06Rik	76288	RIKEN cDNA 1110003F06 gene	chr1	134479905	134480248	chr1	201537279	201540884	2	0	0	2	31	0.06	1	0.14	0.07	0	99							*Mm.23014	CAAAAATGAC	0	1	1	1.1	2	0
BE984200	NM_144530	Mm.193073	5730454B08Rik	70579	RIKEN cDNA 5730454B08 gene	chr1	134481623	134483197	chr1	218380673	218383335	2	0	0	5	91	0.02	0.4	0.08	0.02	0	99
BI730179	NM_144530	Mm.193073	5730454B08Rik	70579	RIKEN cDNA 5730454B08 gene	chr1	134486809	134487267	chr1	218380673	218383335	4	2	2	4	35	0.11	1	0.26	0.13	0.06	1
BG298016	NM_144530	Mm.193073	5730454B08Rik	70579	RIKEN cDNA 5730454B08 gene	chr1	134499238	134521689	chr1	218380673	218383335	5	4	1	4	53	0.09	1.25	0.18	0.1	0.08	4
BE953414	BE953414	Mm.193073	5730454B08Rik	70579	RIKEN cDNA 5730454B08 gene	chr1	134514970	134515408	chr1	201485549	201489790	1	0	1	0	8	0.12	99	0.12	0.12	0	0
BI736307	BI736307	Mm.31406			ESTs	chr1	134564022	134564813	chr1	201428627	201430665	2	1	1	0	9	0.22	99	0.22	0.22	0.11	1
BE995170	BE995170					chr1	134569715	134570087	chr11	92169850	92170291	1	0	0	0	0	99	99	99	99	99	99
BM933951	BM933951					chr1	134570805	134571139	chr1	92529700	92530025	1	0	0	0	0	99	99	99	99	99	99
BE982140	BC019775	Mm.214514	Prelp	116847	proline arginine-rich end leucine-rich repeat	chr1	134775267	134775543	chr1	201266872	201280669	1	0	0	29	123	0.01	0.03	0.32	0.01	0	99	AN3_ANCN03																AA457366
BU503073	NM_007570	Mm.903	Btg2	12227	B-cell translocation gene 2, anti-proliferative	chr1	134942167	134944321	chr1	200954775	200958852	5	2	2	10	73	0.07	0.5	0.24	0.08	0.03	1							*Mm.903	CTTAAATCTT	0	0	2	1.1	0	1.1
BB283012	BB283012	Mm.200230	AI848715	98454	expressed sequence AI848715	chr1	135065582	135065828	chr1	200821181	200825150	1	1	0	5	9	0.11	0.2	1.5	0.25	0.11	99	AN3_ANCN03
BB282325	BB282325	Mm.200230	AI848715	98454	expressed sequence AI848715	chr1	135065582	135065689	chr1	200821181	200825150	1	1	0	15	19	0.05	0.07	4	0.25	0.05	99	AN3_ANCN03	AN3_ANCN20
BB278404	BC026602	Mm.44603			Mus musculus, similar to adenosine A1 receptor (H. sapiens), clone IMAGE:4975930, mRNA, partial cds	chr1	135067753	135067950	chr1	200781172	200818322	2	2	0	28	48	0.04	0.07	1.5	0.1	0.04	99	AN3_ANCN03						Mm.44603	s_TGAGTGTTCT	0	1	2	0	0	0
BE985448	BC026602	Mm.44603			Mus musculus, similar to adenosine A1 receptor (H. sapiens), clone IMAGE:4975930, mRNA, partial cds	chr1	135069384	135102321	chr1	200781172	200818322	1	0	0	3	6	0.17	0.33	1.33	0.33	0	99	AN3_ANCN03						Mm.44603	s_TGAGTGTTCT	0	1	2	0	0	0
BF466455	BF466455	Mm.40566	Ppfia4	68507	protein tyrosine phosphatase, receptor type, f polypeptide (PTPRF), interacting protein (liprin), alpha 4	chr1	135165971	135166311	chr1	200727954	200731028	2	1	0	16	36	0.06	0.12	0.9	0.1	0.03	99	AN3_ANCN03						*Mm.40566	GTGTGGCCCT	0	2	0	0	2	0			R85656
BG293889	BG293889	Mm.40566	Ppfia4	68507	protein tyrosine phosphatase, receptor type, f polypeptide (PTPRF), interacting protein (liprin), alpha 4	chr1	135166643	135167401	chr1	200723973	200731028	1	1	0	1	3	0.33	1	1	0.5	0.33	99							*Mm.40566	GTGTGGCCCT	0	2	0	0	2	0
BE950793	NM_020588	Mm.18230	1300007B12Rik	57439	RIKEN cDNA 1300007B12 gene	chr1	135214696	135214980	chr1	200659671	200676111	1	1	0	8	56	0.02	0.12	0.19	0.02	0.02	99							*Mm.18230	GAAGAACGTT	0	0	1	1.1	1	0
BE954402	NM_020588	Mm.18230	1300007B12Rik	57439	RIKEN cDNA 1300007B12 gene	chr1	135215588	135215897	chr1	200659671	200676111	5	1	4	1	11	0.45	5	0.6	0.5	0.09	0.25	AN3_ANCN03		A3_AN03				*Mm.18230	GAAGAACGTT	0	0	1	1.1	1	0
BU506410	NM_020588	Mm.18230	1300007B12Rik	57439	RIKEN cDNA 1300007B12 gene	chr1	135223260	135230529	chr1	200659671	200676111	1	1	0	5	38	0.03	0.2	0.18	0.03	0.03	99							*Mm.18230	GAAGAACGTT	0	0	1	1.1	1	0
BG295706	NM_028057	Mm.148348	1500005G05Rik	72017	RIKEN cDNA 1500005G05 gene	chr1	135272919	135274530	chr1	200614540	200619542	3	3	0	1	23	0.13	3	0.18	0.14	0.13	99							Mm.148348	TGTGCAGTTG	1.9	0	0	0	1	1.1
BG298105	BC014875	Mm.205010	2810031L11Rik	72674	RIKEN cDNA 2810031L11 gene	chr1	135289854	135291390	chr1	200593138	200610574	3	3	0	3	61	0.05	1	0.1	0.05	0.05	99
BI731268	BC014875	Mm.205010	2810031L11Rik	72674	RIKEN cDNA 2810031L11 gene	chr1	135298169	135299126	chr1	200593138	200610574	10	5	0	12	149	0.07	0.83	0.16	0.07	0.03	99
BU503207	BC034514	Mm.87398	C3ip1-pending	240756	kelch-like protein C3IP1	chr1	135352908	135353611	chr1	200544243	200577484	2	2	0	0	1	2	99	2	2	2	99					AC03A2
BI737193	BC034514	Mm.87398	C3ip1-pending	240756	kelch-like protein C3IP1	chr1	135357332	135357781	chr1	200544243	200577484	1	1	0	1	6	0.17	1	0.4	0.2	0.17	99					AC03A2
BI729744	NM_145510	Mm.198119	AW549708	98710	expressed sequence AW549708	chr1	135361140	135373393	chr1	200533932	200542240	1	1	0	4	28	0.04	0.25	0.21	0.04	0.04	99
BI988222	BI988222	Mm.42330				chr1	135375003	135375809	chr1	200533939	200534370	1	0	1	1	8	0.12	1	0.29	0.14	0	0
BG808032	BG808032					chr1	135388071	135388667				1	0	1	0	0	99	99	99	99	99	0
BE988295	BE988295	Mm.103422				chr1	135453773	135462073	chr1	200382246	200460589	5	0	0	2	11	0.45	2.5	0.78	0.56	0	99	AN3_ANCN03		A3_AN03		AC03A2		Mm.103422	AGAGCAGAGG	0	1	0	1.1	0	0
BI989073	BI989073	Mm.28995	2010009J12Rik	75605	RIKEN cDNA 2010009J12 gene	chr1	135473216	135477678	chr1	200382246	200460589	1	0	1	0	3	0.33	99	0.33	0.33	0	0							Mm.28995	TAATTCAGGA	0	0	1	0	0	1.1
BB283160	BC034189	Mm.28995	2010009J12Rik	75605	RIKEN cDNA 2010009J12 gene	chr1	135481851	135484570	chr1	200381645	200399535	1	1	0	0	10	0.1	99	0.1	0.1	0.1	99							Mm.28995	TAATTCAGGA	0	0	1	0	0	1.1
BI731829	BC034189	Mm.28995	2010009J12Rik	75605	RIKEN cDNA 2010009J12 gene	chr1	135486486	135489644	chr1	200381645	200399535	1	1	0	0	9	0.11	99	0.11	0.11	0.11	99							Mm.28995	TAATTCAGGA	0	0	1	0	0	1.1
BF462199	BC034189	Mm.28995	2010009J12Rik	75605	RIKEN cDNA 2010009J12 gene	chr1	135499129	135500152	chr1	200381645	200399535	5	1	0	4	33	0.15	1.25	0.31	0.17	0.03	99	AN3_ANCN03		A3_AN03				Mm.28995	TAATTCAGGA	0	0	1	0	0	1.1
BF462424	BF462424	Mm.28995	2010009J12Rik	75605	RIKEN cDNA 2010009J12 gene	chr1	135501025	135501426	chr1	200381360	200383151	1	0	0	2	13	0.08	0.5	0.27	0.09	0	99							Mm.28995	TAATTCAGGA	0	0	1	0	0	1.1
BI733411	NM_009307	Mm.5102	Syt2	20980	synaptotagmin 2	chr1	135576340	135610681	chr1	200249390	200258995	1	1	0	5	4	0.25	0.2	99	99	0.25	99	AN3_ANCN03	AN3_ANCN20
BE995505	BE995505	Mm.191685				chr1	135623513	135623627	chr1	200239624	200241775	1	0	0	0	0	99	99	99	99	99	99
BG297120	BG297120	Mm.210512				chr1	135625636	135626419	chr1	200233652	200239788	1	1	0	0	5	0.2	99	0.2	0.2	0.2	99
BG801922	BG801922					chr1	135680842	135681366				1	0	1	0	0	99	99	99	99	99	0
BF465735	BF465735	Mm.192046			ESTs	chr1	135780403	135780734	chr1	200056661	200060996	2	0	0	0	0	99	99	99	99	99	99					AC03A2												AA663244
BG803405	NM_026024	Mm.6476	2700084L22Rik	67196	RIKEN cDNA 2700084L22 gene	chr1	135836052	135842328	chr1	199986212	199988262	5	2	1	2	29	0.17	2.5	0.26	0.19	0.07	2
BF462951	NM_007955	Mm.4450	Esp	13924	embryonic stem cell phosphatase	chr1	135977485	135978155	chr1	199822212	199841709	1	0	0	2	12	0.08	0.5	0.3	0.1	0	99	AN3_ANCN03
BG404643	BC018479	Mm.174998	1110033P22Rik	68724	RIKEN cDNA 1110033P22 gene	chr1	136020417	136022734	chr1	199786636	199797922	2	1	1	0	10	0.2	99	0.2	0.2	0.1	1							*Mm.174998	GGAGGGTTGG	0	13.9	17.4	13.7	6.1	0
BE953568	BC018479	Mm.174998	1110033P22Rik	68724	RIKEN cDNA 1110033P22 gene	chr1	136024297	136024783	chr1	199786636	199797922	5	3	2	11	33	0.15	0.45	0.73	0.23	0.09	1.5	AN3_ANCN03		A3_AN03				*Mm.174998	GGAGGGTTGG	0	13.9	17.4	13.7	6.1	0
BU505960	NM_015781	Mm.3797	Nap1l1	53605	nucleosome assembly protein 1-like 1	chr1	136100701	136101667	chr12	73517070	73552541	20	4	15	11	130	0.15	1.82	0.26	0.17	0.03	0.27							*Mm.3797	ATCTCGAGAG	17.3	0	0	1.1	0	0
BB278734	NM_145417	Mm.214970	Rnpep	215615	arginyl aminopeptidase (aminopeptidase B)	chr1	136131346	136131618	chr1	199635933	199658952	2	1	0	12	105	0.02	0.17	0.15	0.02	0.01	99
BG799982	NM_145417	Mm.214970	Rnpep	215615	arginyl aminopeptidase (aminopeptidase B)	chr1	136131730	136135893	chr1	199635933	199658952	3	1	2	1	69	0.04	3	0.06	0.04	0.01	0.5
BF463857	BF463857	Mm.156333			EST	chr1	136133052	136133455	chr1	199654620	199658047	1	0	0	0	0	99	99	99	99	99	99
BE953843	NM_145417	Mm.214970	Rnpep	215615	arginyl aminopeptidase (aminopeptidase B)	chr1	136152297	136152642	chr1	199635933	199658952	3	0	2	2	40	0.07	1.5	0.13	0.08	0	0
BE950761	BE950761	Mm.150652			ESTs, Moderately similar to S12207 hypothetical protein (B2 element) - mouse [M.musculus]	chr1	136165762	136166294	chr1	220905652	220906327	1	1	0	0	6	0.17	99	0.17	0.17	0.17	99							Mm.150652	s_GTGGCTCCCC	0	1	0	0	1	1.1
BM937291	BM937291	Mm.101393			ESTs	chr1	136166276	136166954	chr11	38928533	38928881	1	1	0	1	4	0.25	1	0.67	0.33	0.25	99
BE982125	BC010830	Mm.2368	Timm17a	21854	translocator of inner mitochondrial membrane 17 kDa, a	chr1	136169882	136170315	chr1	199610585	199623152	1	0	0	4	34	0.03	0.25	0.17	0.03	0	99							Mm.2368	s_GTTGGGTCCG	27	0	1	0	3.1	1.1
BI990663	BC010830	Mm.2368	Timm17a	21854	translocator of inner mitochondrial membrane 17 kDa, a	chr1	136170471	136178587	chr1	199610585	199623152	2	0	2	5	82	0.02	0.4	0.09	0.03	0	0							Mm.2368	s_GTTGGGTCCG	27	0	1	0	3.1	1.1
BE951811	BE951811	Mm.41407			ESTs, Weakly similar to PRP3_MOUSE PROLINE-RICH PROTEIN MP-3 [M.musculus]	chr1	136239664	136240139	chr1	199542674	199545235	4	1	3	12	21	0.19	0.33	1.78	0.44	0.05	0.33	AN3_ANCN03		A3_AN03				*Mm.41407	s_AATCCCAAGT	0	0	0	1.1	1	0
BG404748	BG404748	Mm.156559				chr1	136240866	136242009	chr1	199542667	199545058	3	1	2	2	8	0.38	1.5	0.83	0.5	0.12	0.5	AN3_ANCN03		A3_AN03		AC03A2		Mm.156559	CTGTGGCTCC	0	1	0	1.1	0	0
BG800470	BG800470	Mm.214783			ESTs	chr1	136249327	136249914				1	0	1	0	0	99	99	99	99	99	0
BI985204	BI985204	Mm.40270	AI845704	98447	expressed sequence AI845704	chr1	136251317	136251916	chr1	199528264	199536232	1	0	1	4	11	0.09	0.25	0.71	0.14	0	0	AN3_ANCN03						Mm.40270	s_GGTTTGTTCA	1.9	2	3.1	5.3	2	2.1
BE981069	BE981069	Mm.27495	0710008K06Rik	226432	RIKEN cDNA 0710008K06 gene	chr1	136252619	136253112	chr1	199527477	199530215	3	1	0	0	6	0.5	99	0.5	0.5	0.17	99	AN3_ANCN03		A3_AN03		AC03A2		*Mm.27495	s_CATACACAAA	0	2	0	2.1	0	1.1
BF461838	AF273672	Mm.27495	0710008K06Rik	226432	RIKEN cDNA 0710008K06 gene	chr1	136253389	136253651	chr1	199482423	199530182	1	0	0	4	32	0.03	0.25	0.18	0.04	0	99							*Mm.27495	s_CATACACAAA	0	2	0	2.1	0	1.1
BI734252	AF273672	Mm.27495	0710008K06Rik	226432	RIKEN cDNA 0710008K06 gene	chr1	136254016	136257358	chr1	199482423	199530182	4	3	1	1	14	0.29	4	0.38	0.31	0.21	3	AN3_ANCN03		A3_AN03				*Mm.27495	s_CATACACAAA	0	2	0	2.1	0	1.1
BI734924	AF273672	Mm.27495	0710008K06Rik	226432	RIKEN cDNA 0710008K06 gene	chr1	136257268	136260386	chr1	199482423	199530182	5	2	3	0	6	0.83	99	0.83	0.83	0.33	0.67	AN3_ANCN03		A3_AN03				*Mm.27495	s_CATACACAAA	0	2	0	2.1	0	1.1
BI989417	BI989417					chr1	136266256	136266855	chr1	199516669	199516834	1	0	1	0	0	99	99	99	99	99	0
BI739183	AF273672	Mm.27495	0710008K06Rik	226432	RIKEN cDNA 0710008K06 gene	chr1	136275176	136288753	chr1	199482423	199530182	1	1	0	1	11	0.09	1	0.2	0.1	0.09	99							*Mm.27495	s_CATACACAAA	0	2	0	2.1	0	1.1
BB284072	BB284072	Mm.101215			ESTs	chr1	136305211	136305701	chr1	199475301	199480239	2	2	0	7	13	0.15	0.29	1.5	0.33	0.15	99	AN3_ANCN03						Mm.101215	TCTCCATCCA	0	1	2	0	1	2.1
BI985135	BI985135	Mm.34977			Mus musculus, clone MGC:32500 IMAGE:5055436, mRNA, complete cds	chr1	136306475	136307075	chr1	199473888	199480239	4	2	1	0	2	2	99	2	2	1	2	AN3_ANCN03	AN3_ANCN20	A3_AN03	A3_AN20	AC03A2	AC20A3	Mm.34977	GCAAGGCTCA	3.9	0	0	0	0	0
BG293262	BC025914	Mm.34977			Mus musculus, clone MGC:32500 IMAGE:5055436, mRNA, complete cds	chr1	136307909	136308209	chr1	199474081	199476022	3	3	0	7	41	0.07	0.43	0.29	0.09	0.07	99							Mm.34977	GCAAGGCTCA	3.9	0	0	0	0	0
BE985937	BC025914	Mm.34977			Mus musculus, clone MGC:32500 IMAGE:5055436, mRNA, complete cds	chr1	136309317	136309909	chr1	199474081	199476022	3	0	2	0	8	0.38	99	0.38	0.38	0	0	AN3_ANCN03		A3_AN03				Mm.34977	GCAAGGCTCA	3.9	0	0	0	0	0
BG800798	BG800798	Mm.34977			Mus musculus, clone MGC:32500 IMAGE:5055436, mRNA, complete cds	chr1	136318981	136321376	chr1	199366074	199473148	2	0	2	0	4	0.5	99	0.5	0.5	0	0					AC03A2		Mm.34977	GCAAGGCTCA	3.9	0	0	0	0	0
BQ921305	BQ921305					chr1	136322009	136322694	chr1	199459785	199465854	1	1	0	0	0	99	99	99	99	99	99
BB642316	BB642316	Mm.185947			ESTs	chr1	136453261	136460998	chr1	199366074	199473148	1	1	0	0	0	99	99	99	99	99	99
BB278264	BB278264	Mm.185947			ESTs	chr1	136466362	136468421				1	1	0	3	4	0.25	0.33	4	1	0.25	99	AN3_ANCN03	AN3_ANCN20
BE954810	BE954810	Mm.196484	Csrp1	13007	cysteine rich protein 1	chr1	136616210	136616604	chr1	199157469	199157599	2	0	2	14	201	0.01	0.14	0.09	0.01	0	0
BG342464	BG342464					chr1	136657768	136661251	chr1	199094753	199095118	1	1	0	0	0	99	99	99	99	99	99
BE980001	NM_011619	Mm.632	Tnnt2	21956	troponin T2, cardiac	chr1	136714111	136716989	chr1	199310430	199314814	2	0	0	0	90	0.02	99	0.02	0.02	0	99							*Mm.632	GACCACGTGG	15.4	3	11.2	7.4	10.2	9.5	0 out of 4
BB283742	NM_019645	Mm.4494	Pkp1	18772	plakophilin 1	chr1	136737976	136740313	chr1	198977190	199023909	1	1	0	0	10	0.1	99	0.1	0.1	0.1	99							*Mm.4494	s_TATTTGCTTT	0	2	0	4.2	1	3.2
BF464845	NM_019645	Mm.4494	Pkp1	18772	plakophilin 1	chr1	136754521	136783868	chr1	198977190	199023909	3	0	0	0	11	0.27	99	0.27	0.27	0	99							*Mm.4494	s_TATTTGCTTT	0	2	0	4.2	1	3.2
BB642361	BB642361					chr1	136875553	136876128	chr1	198838178	198867245	1	1	0	0	0	99	99	99	99	99	99
BB278575	BB278575					chr1	136877148	136877797	chr1	198838178	198867245	1	1	0	0	0	99	99	99	99	99	99
BI737756	BI737756					chr1	136886102	136886324	chr14	27895730	27896443	1	1	0	0	0	99	99	99	99	99	99
BG801362	NM_025439	Mm.41773	1500015G18Rik	66241	RIKEN cDNA 1500015G18 gene	chr1	136886538	136902318	chr1	198804599	198820564	5	4	1	6	52	0.1	0.83	0.24	0.11	0.08	4							*Mm.41773	GCGTTTATCC	0	0	1	1.1	0	0
BI735430	BI735430					chr1	136893022	136893777	chr1	198812376	198815584	1	1	0	0	0	99	99	99	99	99	99
BB281030	NM_025439	Mm.41773	1500015G18Rik	66241	RIKEN cDNA 1500015G18 gene	chr1	136902923	136903122	chr1	198804599	198820564	5	4	0	50	142	0.04	0.1	0.6	0.05	0.03	99	AN3_ANCN03						*Mm.41773	GCGTTTATCC	0	0	1	1.1	0	0
BE953671	BE953671	Mm.150807			ESTs	chr1	136903189	136903439	chr1	198804748	198806093	2	0	2	0	0	99	99	99	99	99	0					AC03A2
BE981714	BE981714	Mm.151773			ESTs, Moderately similar to calcium channel, voltage-dependent, L type, alpha 1S subunit [Mus musculus] [M.musculus]	chr1	136975645	136976154	chr1	198673959	198848389	5	0	0	0	1	5	99	5	5	0	99	AN3_ANCN03	AN3_ANCN20	A3_AN03	A3_AN20	AC03A2	AC20A3
BI730044	NM_014193	Mm.4418	Cacna1s	12292	calcium channel, voltage-dependent, L type, alpha 1S subunit	chr1	136990518	136991216	chr1	198738770	198848476	1	1	0	2	4	0.25	0.5	1.5	0.5	0.25	99	AN3_ANCN03						Mm.4418	s_GGTGGGCAGG	0	1	0	1.1	1	1.1
BU505296	NM_019962	Mm.33956	Kif21b	16565	kinesin family member 21B	chr1	137002865	137018777	chr1	198673254	198708738	1	1	0	0	1	1	99	1	1	1	99					AC03A2		Mm.33956	s_ACAATGTCAA	0	3	1	0	0	0
BE985636	NM_019962	Mm.33956	Kif21b	16565	kinesin family member 21B	chr1	137025389	137030601	chr1	198673254	198708738	5	1	0	1	0	99	5	99	99	99	99	AN3_ANCN03	AN3_ANCN20	A3_AN03	A3_AN20	AC03A2		Mm.33956	s_ACAATGTCAA	0	3	1	0	0	0
BE984855	NM_019962	Mm.33956	Kif21b	16565	kinesin family member 21B	chr1	137030595	137031522	chr1	198673254	198708738	4	1	0	1	5	0.8	4	1.25	1	0.2	99	AN3_ANCN03		A3_AN03		AC03A2		Mm.33956	s_ACAATGTCAA	0	3	1	0	0	0
BM941895	BM941895					chr1	137038838	137039241	chr1	198678413	198684243	1	0	0	0	0	99	99	99	99	99	99
BF465723	BF465723	Mm.194164			EST	chr1	137039361	137039693	chr1	198676245	198682778	1	0	0	0	0	99	99	99	99	99	99
BE950260	BE950260	Mm.193745			EST	chr1	137041648	137041992	chr1	198673077	198680404	1	1	0	0	0	99	99	99	99	99	99
BB280751	BB280751					chr1	137045605	137045875	chr1	198673077	198674932	1	1	0	1	1	1	1	99	99	1	99
BG293445	BG293445	Mm.39822			ESTs	chr1	137046197	137046986	chr1	198673959	198848389	1	1	0	1	4	0.25	1	0.67	0.33	0.25	99							Mm.39822	s_CTGTACATTT	0	0	9.2	13.7	7.1	2.1
BM940938	BM940938	Mm.39822			ESTs	chr1	137047808	137048392	chr1	198668647	198672333	9	4	0	1	5	1.8	9	2.5	2.25	0.8	99	AN3_ANCN03	AN3_ANCN20	A3_AN03	A3_AN20	AC03A2		Mm.39822	s_CTGTACATTT	0	0	9.2	13.7	7.1	2.1
BQ938828	BQ938828	Mm.144143	1600013L13Rik	67886	RIKEN cDNA 1600013L13 gene	chr1	137140786	137141662	chr1	198556550	198559955	7	4	2	2	20	0.35	3.5	0.5	0.39	0.2	2	AN3_ANCN03		A3_AN03		AC03A2		*Mm.144143	GCACCAACTG	5.8	5	2	12.7	2	2.1
BI872621	BI872621	Mm.144143	1600013L13Rik	67886	RIKEN cDNA 1600013L13 gene	chr1	137142481	137143486	chr1	198460111	198557306	1	1	0	1	9	0.11	1	0.25	0.12	0.11	99							*Mm.144143	GCACCAACTG	5.8	5	2	12.7	2	2.1
BI735545	BI735545					chr1	137153743	137154332	chr1	198460111	198557306	1	1	0	0	1	1	99	1	1	1	99
BE996525	BE996525	Mm.191715			ESTs	chr1	137158653	137158784	chr1	198541199	198541352	2	0	0	0	0	99	99	99	99	99	99					AC03A2
BQ951776	BQ951776	Mm.213364				chr1	137175533	137196365	chr1	198460111	198557306	1	1	0	0	1	1	99	1	1	1	99
BU503454	BC003243	Mm.32505			Mus musculus, Similar to zinc finger protein 281, clone MGC:7737 IMAGE:3498439, mRNA, complete cds	chr1	137500658	137501021	chr1	198105949	198109303	1	1	0	0	2	0.5	99	0.5	0.5	0.5	99							*Mm.32505	TAGTACAAGA	0	0	0	1.1	0	1.1
BG805000	BC003243	Mm.32505			Mus musculus, Similar to zinc finger protein 281, clone MGC:7737 IMAGE:3498439, mRNA, complete cds	chr1	137500946	137501545	chr1	198105949	198109303	1	0	1	0	4	0.25	99	0.25	0.25	0	0							*Mm.32505	TAGTACAAGA	0	0	0	1.1	0	1.1
BU504638	BC003243	Mm.32505			Mus musculus, Similar to zinc finger protein 281, clone MGC:7737 IMAGE:3498439, mRNA, complete cds	chr1	137503051	137503984	chr1	198105949	198109303	1	1	0	9	43	0.02	0.11	0.29	0.03	0.02	99							*Mm.32505	TAGTACAAGA	0	0	0	1.1	0	1.1
BG261917	BG261917					chr1	138841139	138841938	chr1	196554757	196557883	1	1	0	0	6	0.17	99	0.17	0.17	0.17	99
BB283207	BB283207	Mm.122265			ESTs	chr1	138843143	138843542	chr1	196554757	196555427	2	2	0	0	6	0.33	99	0.33	0.33	0.33	99					AC03A2
BM937932	BM937932	Mm.72429			ESTs	chr1	138843713	138844367	chr1	196554757	196555345	1	1	0	0	2	0.5	99	0.5	0.5	0.5	99
BE954427	NM_011210	Mm.143846	Ptprc	19264	protein tyrosine phosphatase, receptor type, C	chr1	138940865	138941281	chr1	196424277	196448622	2	0	2	2	129	0.02	1	0.03	0.02	0	0
BB283378	BB283378	Mm.143817	Nek7	59125	NIMA (never in mitosis gene a)-related expressed kinase 7	chr1	139362422	139362745	chr1	196015315	196018410	1	1	0	5	31	0.03	0.2	0.23	0.04	0.03	99							*Mm.143817	s_AGGTTCTGCC	5.8	5	4.1	12.7	4.1	6.3	2 out of 4
BB279494	NM_021605	Mm.143817	Nek7	59125	NIMA (never in mitosis gene a)-related expressed kinase 7	chr1	139364164	139364845	chr1	195948942	196016504	3	2	0	4	23	0.13	0.75	0.37	0.16	0.09	99	AN3_ANCN03		A3_AN03				*Mm.143817	s_AGGTTCTGCC	5.8	5	4.1	12.7	4.1	6.3	2 out of 4
BI989371	BI989371					chr1	139392068	139392667	chr1	195974835	195974975	1	0	1	0	2	0.5	99	0.5	0.5	0	0
BB642492	NM_021605	Mm.143817	Nek7	59125	NIMA (never in mitosis gene a)-related expressed kinase 7	chr1	139395157	139499032	chr1	195948942	196016504	1	1	0	0	15	0.07	99	0.07	0.07	0.07	99							*Mm.143817	s_AGGTTCTGCC	5.8	5	4.1	12.7	4.1	6.3	2 out of 4
BE996349	BE996349	Mm.194002			EST	chr1	139494231	139494831				2	0	0	0	0	99	99	99	99	99	99					AC03A2
BE982177	NM_010714	Mm.79380	Lhx9	16876	LIM homeobox protein 9	chr1	139712094	139713713	chr1	195613782	195628421	3	0	0	4	7	0.43	0.75	2.33	1	0	99	AN3_ANCN03	AN3_ANCN20	A3_AN03		AC03A2
BI985192	BI985192					chr1	140028615	140029215	chr1	195225386	195226491	1	0	1	0	1	1	99	1	1	0	0
BF456930	BF456930	Mm.105325	6820401H01Rik	75743	RIKEN cDNA 6820401H01 gene	chr1	140048871	140049353	chr1	195200512	195202165	2	0	0	8	28	0.07	0.25	0.5	0.1	0	99	AN3_ANCN03						Mm.105325	AGCAGCAAGA	0	0	2	1.1	0	0
BI988673	BI988673					chr1	140083676	140084276	chr1	195158481	195162696	1	0	1	0	0	99	99	99	99	99	0
BU505847	BU505847					chr1	140103347	140104265				5	5	0	1	2	2.5	5	6	5	2.5	99	AN3_ANCN03	AN3_ANCN20	A3_AN03	A3_AN20	AC03A2	AC20A3
BF466993	BF466993	Mm.194176			ESTs	chr1	140106169	140106605	chr1	195133517	195134926	2	0	0	0	0	99	99	99	99	99	99					AC03A2
BG295289	NM_133239	Mm.216475	Crb1	170788	crumbs homolog 1 (Drosophila)	chr1	140110501	140116486	chr1	195024329	195174048	4	4	0	0	1	4	99	4	4	4	99	AN3_ANCN03	AN3_ANCN20	A3_AN03	A3_AN20	AC03A2	AC20A3
BB281982	BB281982					chr1	140118971	140119637	chr1	195116891	195123900	3	3	0	0	0	99	99	99	99	99	99	AN3_ANCN03	AN3_ANCN20	A3_AN03	A3_AN20	AC03A2	AC20A3
BI739555	NM_133239	Mm.216475	Crb1	170788	crumbs homolog 1 (Drosophila)	chr1	140121797	140129034	chr1	195024329	195174048	13	11	0	3	4	3.25	4.33	16	13	2.75	99	AN3_ANCN03	AN3_ANCN20	A3_AN03	A3_AN20	AC03A2	AC20A3
BF465734	BF465734	Mm.156451			ESTs	chr1	140201580	140202168	chr1	195039886	195040387	2	0	0	0	0	99	99	99	99	99	99					AC03A2
BI989704	BI989704	Mm.213402				chr1	140349690	140350733	chr1	194753006	194839627	1	0	1	0	4	0.25	99	0.25	0.25	0	0
BM936887	NM_009791	Mm.12940				chr1	140360120	140363023				1	0	1	0	3	0.33	99	0.33	0.33	0	0							Mm.12940	GATACCTGGA	3.9	0	0	0	1	0
BE951299	NM_009791	Mm.12940				chr1	140366572	140367005				1	0	1	0	8	0.12	99	0.12	0.12	0	0							Mm.12940	GATACCTGGA	3.9	0	0	0	1	0
BF463801	NM_019685	Mm.42195	Ruvbl1	56505	RuvB-like protein 1	chr1	140813319	140813739	chr3	124643069	124643222	3	0	2	0	17	0.18	99	0.18	0.18	0	0							Mm.42195	s_GTGGTTTGGA	0	4	2	3.2	3.1	3.2
BF461587	NM_009888	Mm.8655	Cfh	12628	complement component factor h	chr1	140814782	140820077	chr1	194424803	194582310	2	0	0	0	10	0.2	99	0.2	0.2	0	99							Mm.8655	s_TAACAACCAA	0	2	0	0	0	0
BG404808	BG404808					chr1	141464395	141465155	chr1	193987619	194360071	1	1	0	0	1	1	99	1	1	1	99
BU503769	BU503769					chr1	141505415	141506230	chr1	193985158	193987721	1	1	0	0	0	99	99	99	99	99	99
BG293486	BG293486					chr1	143889896	143890504	chr1	191461218	191461934	1	1	0	0	0	99	99	99	99	99	99
BF455802	BF455802	Mm.96366	8430414L16Rik	75749	RIKEN cDNA 8430414L16 gene	chr1	144458556	144458865	chr9	97485220	97485465	1	0	0	2	9	0.11	0.5	0.43	0.14	0	99	AN3_ANCN03
BG805623	BG805623	Mm.221175	C81219	96910	expressed sequence C81219	chr1	144463089	144463696				2	0	2	3	14	0.14	0.67	0.45	0.18	0	0	AN3_ANCN03
BB281752	BB281752	Mm.221175	C81219	96910	expressed sequence C81219	chr1	144464014	144464312				1	1	0	3	8	0.12	0.33	0.8	0.2	0.12	99	AN3_ANCN03
BB591442	BB591442	Mm.123510	B3galt2	26878	UDP-Gal:betaGlcNAc beta 1,3-galactosyltransferase, polypeptide 2	chr1	144500583	144500771	chr1	190944769	190946647	7	5	0	5	12	0.58	1.4	1.71	1	0.42	99	AN3_ANCN03		A3_AN03		AC03A2
BM933995	NM_020025	Mm.123510	B3galt2	26878	UDP-Gal:betaGlcNAc beta 1,3-galactosyltransferase, polypeptide 2	chr1	144506855	144507390	chr1	190939693	190940962	2	1	0	6	12	0.17	0.33	1.33	0.33	0.08	99	AN3_ANCN03
BB277194	BB277194	Mm.123510	B3galt2	26878	UDP-Gal:betaGlcNAc beta 1,3-galactosyltransferase, polypeptide 2	chr1	144507670	144507898	chr1	190938948	190941721	4	3	0	38	63	0.06	0.11	1.68	0.16	0.05	99	AN3_ANCN03
BB278273	BB278273	Mm.110912			ESTs	chr1	144508342	144508578	chr1	190938948	190941533	2	2	0	13	16	0.12	0.15	5	0.67	0.12	99	AN3_ANCN03	AN3_ANCN20
BB281190	BB281190	Mm.224635				chr1	144509433	144509686	chr1	190938948	190940468	5	5	0	9	18	0.28	0.56	1.56	0.56	0.28	99	AN3_ANCN03		A3_AN03
BI736495	BI736495					chr1	144512099	144512890				1	1	0	3	3	0.33	0.33	99	99	0.33	99	AN3_ANCN03	AN3_ANCN20
BE988923	NM_145991	Mm.156727	BC027756	214498	cDNA sequence, BC027756	chr1	144537598	144537819	chr1	190881560	191011104	2	0	0	0	8	0.25	99	0.25	0.25	0	99
BG342511	BG342511					chr1	144606979	144607646	chr1	190855881	190857181	1	1	0	0	1	1	99	1	1	1	99
BI735464	BI735464	Mm.40370	1810007I17Rik	69056	RIKEN cDNA 1810007I17 gene	chr1	144610966	144611728	chr1	190850112	190851067	1	1	0	1	13	0.08	1	0.17	0.08	0.08	99
BI734234	BI734234	Mm.40370	1810007I17Rik	69056	RIKEN cDNA 1810007I17 gene	chr1	144612099	144612870	chr1	190850112	190851067	1	1	0	4	13	0.08	0.25	0.56	0.11	0.08	99	AN3_ANCN03
BB279371	BB279371	Mm.40370	1810007I17Rik	69056	RIKEN cDNA 1810007I17 gene	chr1	144613346	144613532	chr1	190850112	190851067	1	1	0	2	6	0.17	0.5	0.75	0.25	0.17	99	AN3_ANCN03
BI736060	BI736060	Mm.224550				chr1	144613544	144614400	chr1	190850204	190851067	1	1	0	0	7	0.14	99	0.14	0.14	0.14	99
BI991450	BI991450	Mm.224550				chr1	144614988	144615581	chr1	190843967	190844580	1	0	1	3	4	0.25	0.33	4	1	0	0	AN3_ANCN03	AN3_ANCN20
BF464727	NM_013835	Mm.35793	Ssa2	20822	Sjogren syndrome antigen A2	chr1	144617352	144617826	chr1	190828462	190845029	1	0	0	2	3	0.33	0.5	3	1	0	99	AN3_ANCN03	AN3_ANCN20					*Mm.35793	s_CATCACCACA	0	1	3.1	1.1	1	1.1
BG295108	NM_013835	Mm.35793	Ssa2	20822	Sjogren syndrome antigen A2	chr1	144630413	144630988	chr1	190828462	190845029	1	1	0	4	5	0.2	0.25	5	1	0.2	99	AN3_ANCN03	AN3_ANCN20					*Mm.35793	s_CATCACCACA	0	1	3.1	1.1	1	1.1
BG293439	NM_019562	Mm.52067	Uchl5	56207	ubiquitin carboxyl-terminal esterase L5	chr1	144637298	144654772	chr1	190780495	190818714	1	1	0	2	29	0.03	0.5	0.11	0.04	0.03	99							Mm.52067	TAGTGCATAT	0	5	2	0	3.1	0
BE955608	BE955608	Mm.153343			ESTs	chr1	144637601	144638070	chr1	190816668	190818852	2	2	0	0	4	0.5	99	0.5	0.5	0.5	99					AC03A2
BB280941	BB280941	Mm.51014			ESTs	chr1	144641033	144641260	chr5	81177856	81177986	2	2	0	13	21	0.1	0.15	1.88	0.25	0.1	99	AN3_ANCN03
BE988476	BE988476	Mm.28262	Rgs2	19735	regulator of G-protein signaling 2	chr1	144856392	144856663	chr1	190569566	190574196	2	0	0	20	54	0.04	0.1	0.65	0.06	0	99	AN3_ANCN03						*Mm.28262	AGACCAGGAG	0	1	0	2.1	0	0
BF460563	NM_009061	Mm.28262	Rgs2	19735	regulator of G-protein signaling 2	chr1	144856636	144856943	chr1	190569573	190571345	2	0	0	14	97	0.02	0.14	0.19	0.02	0	99							*Mm.28262	AGACCAGGAG	0	1	0	2.1	0	0
BI737509	NM_009061	Mm.28262	Rgs2	19735	regulator of G-protein signaling 2	chr1	144857292	144859813	chr1	190569573	190571345	2	1	1	7	30	0.07	0.29	0.39	0.09	0.03	1	AN3_ANCN03						*Mm.28262	AGACCAGGAG	0	1	0	2.1	0	0
BE986682	BE986682	Mm.86541	Ccrn4l	12457	CCR4 carbon catabolite repression 4-like (S. cerevisiae)	chr1	146994591	146995121	chr10	45066832	45067298	1	0	0	0	0	99	99	99	99	99	99							*Mm.86541	AGCCCAACAT	0	0	1	1.1	2	0
BM938591	BM938591	Mm.86541	Ccrn4l	12457	CCR4 carbon catabolite repression 4-like (S. cerevisiae)	chr1	146994591	146995121	chr10	45066832	45067298	2	0	0	0	0	99	99	99	99	99	99					AC03A2		*Mm.86541	AGCCCAACAT	0	0	1	1.1	2	0
BU503625	BU503625					chr1	147289496	147290411	chr15	71413059	71414134	1	1	0	0	0	99	99	99	99	99	99
BI872257	BC030498	Mm.100160	MGC40674	215378	hypothetical protein MGC40674	chr1	147387039	147620838	chr1	187667692	188024885	1	1	0	7	7	0.14	0.14	99	99	0.14	99	AN3_ANCN03	AN3_ANCN20					Mm.100160	AACTTGCTGA	1.9	0	0	0	1	0
BB284258	BC030498	Mm.100160	MGC40674	215378	hypothetical protein MGC40674	chr1	147774783	147775334	chr1	187667692	188024885	3	3	0	73	86	0.03	0.04	5.85	0.23	0.03	99	AN3_ANCN03	AN3_ANCN20					Mm.100160	AACTTGCTGA	1.9	0	0	0	1	0
BI988556	BI988556					chr1	151021621	151022219				2	0	2	0	1	2	99	2	2	0	0					AC03A2
BG807426	BG807426					chr1	151024449	151025026				1	0	1	0	0	99	99	99	99	99	0
BG807143	NM_016809	Mm.2591	Rbm3	19652	RNA binding motif protein 3	chr1	151165552	151166154	chrX	47237713	47239406	5	2	3	9	131	0.04	0.56	0.11	0.04	0.02	0.67							*Mm.2591	ATAAACATTG	0	0	0	0	0	2.1
BB642302	BB642302					chr1	151225376	151226000	chr7	147637180	147637452	1	1	0	0	0	99	99	99	99	99	99
BB278139	BB278139					chr1	151226855	151227522	chr1	183943818	183946708	1	1	0	0	0	99	99	99	99	99	99
BE955780	BE955780	Mm.150952			EST	chr1	151232578	151233046	chr1	183938360	183941256	1	1	0	0	0	99	99	99	99	99	99
BM937996	NM_024458	Mm.1205	Rpr1	20028	rod photoreceptor 1	chr1	151233953	151234629	chr1	183938360	183944123	101	99	2	1	1	101	101	99	99	99	49.5	AN3_ANCN03	AN3_ANCN20	A3_AN03	A3_AN20	AC03A2	AC20A3	*Mm.1205	ATAGGCTTTA	0	0	0	0	1	1.1
BG801306	BG801306	Mm.28546	LOC226499	226499	similar to chromosome 1 open reading frame 27	chr1	151262452	151262863	chr1	183913688	183914015	1	0	1	1	12	0.08	1	0.18	0.09	0	0							*Mm.28546	CATAGTAGAC	0	0	0	1.1	1	0
BG802846	BG802846	Mm.28546	LOC226499	226499	similar to chromosome 1 open reading frame 27	chr1	151293677	151303938	chr1	183809286	183869688	2	0	2	1	10	0.2	2	0.33	0.22	0	0	AN3_ANCN03						*Mm.28546	CATAGTAGAC	0	0	0	1.1	1	0
BI872424	BI872424	Mm.28546	LOC226499	226499	similar to chromosome 1 open reading frame 27	chr1	151317741	151323437	chr1	183809286	183869688	1	1	0	0	6	0.17	99	0.17	0.17	0.17	99							*Mm.28546	CATAGTAGAC	0	0	0	1.1	1	0
BQ930177	AF490392	Mm.210529	C77892	96875	expressed sequence C77892	chr1	151325962	151331608	chr1	183808485	183838616	1	1	0	4	20	0.05	0.25	0.31	0.06	0.05	99	AN3_ANCN03
BG295427	AF490392	Mm.210529	C77892	96875	expressed sequence C77892	chr1	151335930	151339593	chr1	183808485	183838616	1	1	0	1	11	0.09	1	0.2	0.1	0.09	99
BG806853	AF490392	Mm.210529	C77892	96875	expressed sequence C77892	chr1	151342505	151346579	chr1	183808485	183838616	2	0	2	3	50	0.04	0.67	0.11	0.04	0	0
BB284750	NM_021400	Mm.212696	Prg4	65022	proteoglycan 4 (megakaryocyte stimulating factor, articular superficial zone protein)	chr1	151350265	151351819	chr1	183794748	183808537	2	1	1	5	65	0.03	0.4	0.12	0.03	0.02	1
BB283548	BB283548	Mm.33432			ESTs	chr1	152047538	152048062				2	2	0	0	2	1	99	1	1	1	99					AC03A2
BG296472	NM_054102	Mm.179252	Nd1-pending	117198	Nd1	chr1	152272120	152274588	chr1	182792436	182806373	4	1	3	1	55	0.07	4	0.09	0.07	0.02	0.33							Mm.179252	s_GAAGAGGTTT	0	2	2	1.1	0	2.1
BG806004	BG806004	Mm.179252	Nd1-pending	117198	Nd1	chr1	152278189	152278789	chr1	182800203	182802702	1	0	1	0	8	0.12	99	0.12	0.12	0	0							Mm.179252	s_GAAGAGGTTT	0	2	2	1.1	0	2.1
BI739745	NM_054102	Mm.179252	Nd1-pending	117198	Nd1	chr1	152282884	152285926	chr1	182792436	182806373	7	4	3	0	35	0.2	99	0.2	0.2	0.11	1.33							Mm.179252	s_GAAGAGGTTT	0	2	2	1.1	0	2.1
BI202645	BI202645	Mm.179252	Nd1-pending	117198	Nd1	chr1	152286911	152287165	chr1	182791601	182795153	1	0	0	11	202	0	0.09	0.06	0.01	0	99							Mm.179252	s_GAAGAGGTTT	0	2	2	1.1	0	2.1
BI739890	BI739890	Mm.45758	1190005F20Rik	98685	RIKEN cDNA 1190005F20 gene	chr1	152352442	152359619	chr1	182615067	182645520	2	1	1	0	10	0.2	99	0.2	0.2	0.1	1
BB284213	BB284213	Mm.40558				chr1	152353862	152354413	chr1	182651326	182652030	1	1	0	1	4	0.25	1	0.67	0.33	0.25	99
BI988993	BI988993					chr1	152356708	152357307	chr1	182645409	182646997	1	0	1	0	0	99	99	99	99	99	0
BU503192	BC022682	Mm.45758	1190005F20Rik	98685	RIKEN cDNA 1190005F20 gene	chr1	152366408	152375872	chr1	182615069	182638480	1	1	0	0	9	0.11	99	0.11	0.11	0.11	99
BE950667	BE950667	Mm.31512	Rnf2	19821	ring finger protein 2	chr1	152392587	152393059	chr1	182594559	182597248	1	1	0	7	89	0.01	0.14	0.1	0.01	0.01	99							*Mm.31512	GACAGACCTG	0	0	1	2.1	1	1.1
BM937272	BM937272	Mm.31512	Rnf2	19821	ring finger protein 2	chr1	152393491	152394096	chr1	182592970	182597312	1	1	0	1	23	0.04	1	0.09	0.05	0.04	99							*Mm.31512	GACAGACCTG	0	0	1	2.1	1	1.1
BI985260	BI985260					chr1	152701424	152702029	chr1	182229574	182229891	1	0	1	0	0	99	99	99	99	99	0
BI872563	BC022925	Mm.21954	2310050N11Rik	66967	RIKEN cDNA 2310050N11 gene	chr1	152743052	152743718	chr1	182185556	182188853	1	1	0	0	2	0.5	99	0.5	0.5	0.5	99							*Mm.21954	s_CAAGCATCAG	0	0	3.1	0	0	4.2
BF464230	BC022925	Mm.21954	2310050N11Rik	66967	RIKEN cDNA 2310050N11 gene	chr1	152746503	152746756	chr1	182185556	182188853	3	2	0	8	31	0.1	0.38	0.48	0.13	0.06	99	AN3_ANCN03		A3_AN03				*Mm.21954	s_CAAGCATCAG	0	0	3.1	0	0	4.2
BE996440	BC022177	Mm.191711			Mus musculus, clone MGC:14005 IMAGE:3660311, mRNA, complete cds	chr1	152808279	152808851	chr1	182117409	182117650	2	0	0	0	2	1	99	1	1	0	99					AC03A2
BI731412	BC034723	Mm.34130			Mus musculus, RIKEN cDNA 1700025G04 gene, clone MGC:28137 IMAGE:3981517, mRNA, complete cds	chr1	152936441	152936595	chr1	181882272	182115388	1	1	0	2	19	0.05	0.5	0.18	0.06	0.05	99
BI988245	BI988245					chr1	153019076	153019676	chr1	181881736	181883894	1	0	1	0	0	99	99	99	99	99	0
BI202395	NM_025677	Mm.21065	5730449L18Rik	66637	RIKEN cDNA 5730449L18 gene	chr1	153299296	153299546	chr17	17661712	17664871	1	0	0	18	53	0.02	0.06	0.54	0.03	0	99	AN3_ANCN03						Mm.21065	GGTGTGAATG	0	0	3.1	1.1	0	2.1
BE985655	NM_025677	Mm.21065	5730449L18Rik	66637	RIKEN cDNA 5730449L18 gene	chr1	153300154	153300511	chr17	17661712	17664871	4	0	1	2	21	0.19	2	0.32	0.21	0	0	AN3_ANCN03		A3_AN03				Mm.21065	GGTGTGAATG	0	0	3.1	1.1	0	2.1
BG404120	NM_025677	Mm.21065	5730449L18Rik	66637	RIKEN cDNA 5730449L18 gene	chr1	153314440	153315093	chr17	17661712	17664871	1	1	0	1	20	0.05	1	0.11	0.05	0.05	99							Mm.21065	GGTGTGAATG	0	0	3.1	1.1	0	2.1
BI738453	BI738453	Mm.23782	AI427652	98337	expressed sequence AI427652	chr1	153329391	153401292	chr1	181532161	181532424	1	1	0	0	2	0.5	99	0.5	0.5	0.5	99																	AA668209
BG805637	BG805637					chr1	153338139	153338712	chr9	65766788	65767630	1	0	1	0	0	99	99	99	99	99	0
BG808408	BG808408	Mm.193267			ESTs, Highly similar to T00343 hypothetical protein KIAA0584 - human (fragment) [H.sapiens]	chr1	153434894	153437006	chr1	181433840	181473589	1	0	1	2	3	0.33	0.5	3	1	0	0	AN3_ANCN03	AN3_ANCN20
BE953538	NM_026369	Mm.29864	Arpc5	67771	actin related protein 2/3 complex, subunit 5 (165 kDa)	chr1	153697504	153700613	chr1	181121738	181130832	3	0	3	3	122	0.02	1	0.05	0.03	0	0							*Mm.29864	ATTTCCCGAG	9.6	4	4.1	2.1	1	1.1
BG800125	NM_026369	Mm.29864	Arpc5	67771	actin related protein 2/3 complex, subunit 5 (165 kDa)	chr1	153700628	153701228	chr1	181121738	181130832	1	0	1	3	128	0.01	0.33	0.03	0.01	0	0							*Mm.29864	ATTTCCCGAG	9.6	4	4.1	2.1	1	1.1
BB280487	BB280487	Mm.23816				chr1	153770782	153771071	chr1	181046209	181058436	2	2	0	7	62	0.03	0.29	0.16	0.04	0.03	99							Mm.23816	s_AGAATTTGGT	0	0	3.1	0	2	0
BG294180	BG294180					chr1	153836781	153837040	chr1	180967214	180968554	1	1	0	0	0	99	99	99	99	99	99
BM940840	BM940840	Mm.156659	4930473B18Rik	75803	RIKEN cDNA 4930473B18 gene	chr1	153837161	153837276	chr1	180967414	180968232	1	0	0	0	0	99	99	99	99	99	99
BE987106	BE987106	Mm.156659	4930473B18Rik	75803	RIKEN cDNA 4930473B18 gene	chr1	153838819	153839132	chr1	180967414	180968232	2	0	0	0	2	1	99	1	1	0	99					AC03A2
BI989817	BI989817	Mm.40548	AI843915	98444	expressed sequence AI843915	chr1	154056414	154057013	chr1	180743262	180747959	1	0	1	3	5	0.2	0.33	2	0.5	0	0	AN3_ANCN03	AN3_ANCN20					*Mm.40548	s_GAATTCAACT	0	0	1	0	1	0
BI985779	BI985779	Mm.40548	AI843915	98444	expressed sequence AI843915	chr1	154057149	154057749	chr1	180743262	180747959	1	0	1	1	1	1	1	99	99	0	0							*Mm.40548	s_GAATTCAACT	0	0	1	0	1	0
BG806349	BG806349	Mm.23682	4930453N24Rik	67609	RIKEN cDNA 4930453N24 gene	chr1	154245367	154245857				1	0	1	1	13	0.08	1	0.17	0.08	0	0
BI732170	BI732170	Mm.20000	Ddx9	13211	DEAD/H (Asp-Glu-Ala-Asp/His) box polypeptide 9	chr1	154395942	154398216	chr1	180337753	180382529	1	1	0	0	7	0.14	99	0.14	0.14	0.14	99							Mm.20000	TGTAGTTTCA	0	1	0	3.2	4.1	2.1
BF465509	NM_028749	Mm.24887	Npl	74091	N-acetylneuraminate pyruvate lyase	chr1	154443066	154443432	chr1	180301330	180324383	1	0	0	0	20	0.05	99	0.05	0.05	0	99
BM941869	NM_028749	Mm.24887	Npl	74091	N-acetylneuraminate pyruvate lyase	chr1	154455295	154489363	chr1	180301330	180324383	2	1	0	0	5	0.4	99	0.4	0.4	0.2	99
BB642268	BB642268	Mm.159621	4930569O18Rik	75914	RIKEN cDNA 4930569O18 gene	chr1	154593674	154613693				1	1	0	0	0	99	99	99	99	99	99
BB277880	BB277880	Mm.159621	4930569O18Rik	75914	RIKEN cDNA 4930569O18 gene	chr1	154638088	154638772				3	3	0	1	2	1.5	3	4	3	1.5	99	AN3_ANCN03	AN3_ANCN20	A3_AN03	A3_AN20	AC03A2
BE954397	NM_026380	Mm.42823	6530413N01Rik	67792	RIKEN cDNA 6530413N01 gene	chr1	154642063	154642485				3	2	1	11	11	0.27	0.27	99	99	0.18	2	AN3_ANCN03	AN3_ANCN20					*Mm.42823	AGACAAGGAG	0	0	1	1.1	0	0
BG294291	BC010980	Mm.181709	Rgs16	19734	regulator of G-protein signaling 16	chr1	154685713	154689233	chr1	180095108	180099488	1	1	0	4	13	0.08	0.25	0.56	0.11	0.08	99	AN3_ANCN03						Mm.181709	TTATATTCTT	0	1	0	3.2	0	0
BG800000	BC010980	Mm.181709	Rgs16	19734	regulator of G-protein signaling 16	chr1	154689271	154689871	chr1	180095108	180099488	2	0	2	1	3	0.67	2	1.5	1	0	0	AN3_ANCN03						Mm.181709	TTATATTCTT	0	1	0	3.2	0	0
BE989156	BC010980	Mm.181709	Rgs16	19734	regulator of G-protein signaling 16	chr1	154690335	154690786	chr1	180095108	180099488	4	0	0	29	56	0.07	0.14	1.22	0.15	0	99	AN3_ANCN03						Mm.181709	TTATATTCTT	0	1	0	3.2	0	0
BB277025	AF281045	Mm.87471	Rnasel	24014	ribonuclease L (2', 5'-oligoisoadenylate synthetase-dependent)	chr1	154704918	154706186	chr1	180080513	180081399	2	2	0	7	28	0.07	0.29	0.43	0.1	0.07	99	AN3_ANCN03
BF463202	BF463202	Mm.87471	Rnasel	24014	ribonuclease L (2', 5'-oligoisoadenylate synthetase-dependent)	chr1	154707767	154707887	chr17	72415871	72416555	2	0	0	0	3	0.67	99	0.67	0.67	0	99					AC03A2
BI985771	BI985771	Mm.87471	Rnasel	24014	ribonuclease L (2', 5'-oligoisoadenylate synthetase-dependent)	chr1	154708050	154708580	chr17	72415871	72416555	1	0	1	3	7	0.14	0.33	1	0.25	0	0	AN3_ANCN03
BU504056	NM_008131	Mm.2338	Glns	14645	glutamine synthetase	chr1	154845309	154852826	chr11	10989925	10993046	8	5	1	7	68	0.12	1.14	0.25	0.13	0.07	5							*Mm.2338	GCAAGAGAGA	0	15.9	16.3	11.6	19.3	2.1
BB282615	BB282615	Mm.208513				chr1	154850558	154851060	chr1	179879417	179883944	3	3	0	0	0	99	99	99	99	99	99	AN3_ANCN03	AN3_ANCN20	A3_AN03	A3_AN20	AC03A2	AC20A3
BE950732	NM_008131	Mm.2338	Glns	14645	glutamine synthetase	chr1	154853755	154854170	chr11	10989925	10993046	1	1	0	9	18	0.06	0.11	1.11	0.11	0.06	99	AN3_ANCN03						*Mm.2338	GCAAGAGAGA	0	15.9	16.3	11.6	19.3	2.1
BE951385	NM_008131	Mm.2338	Glns	14645	glutamine synthetase	chr1	154854548	154855062	chr11	10989925	10993046	4	1	3	37	104	0.04	0.11	0.61	0.06	0.01	0.33	AN3_ANCN03						*Mm.2338	GCAAGAGAGA	0	15.9	16.3	11.6	19.3	2.1
BF463820	BF463820					chr1	155431755	155433393	chr1	179070918	179291984	2	0	0	0	0	99	99	99	99	99	99					AC03A2
BI986715	BI986715					chr1	155545074	155545509	chrX	705214	705433	1	0	1	0	0	99	99	99	99	99	0
BE954497	NM_010500	Mm.12246	Ier5	15939	immediate early response 5	chr1	156050309	156050756	chr1	178582057	178584423	5	1	4	6	52	0.1	0.83	0.24	0.11	0.02	0.25							Mm.12246	AAAGCTACGA	0	0	3.1	0	1	0
BM937715	BM937715	Mm.41462	Stx6	58244	syntaxin 6	chr1	156125308	156143930	chr9	36615410	36616169	2	0	2	1	35	0.06	2	0.09	0.06	0	0							*Mm.41462	CCAACTTTCA	0	0	2	0	1	0
BE953608	BE953608	Mm.41462	Stx6	58244	syntaxin 6	chr1	156144080	156144257	chr1	178481381	178483303	1	0	1	0	1	1	99	1	1	0	0							*Mm.41462	CCAACTTTCA	0	0	2	0	1	0
BF461837	BF461837	Mm.41462	Stx6	58244	syntaxin 6	chr1	156153542	156153996	chr1	178466156	178470165	4	1	0	41	154	0.03	0.1	0.4	0.04	0.01	99	AN3_ANCN03						*Mm.41462	CCAACTTTCA	0	0	2	0	1	0
BE982971	BC034090	Mm.29270			Mus musculus, clone IMAGE:4482000, mRNA, partial cds	chr1	156162944	156163303	chr1	178428272	178443706	3	2	0	3	20	0.15	1	0.35	0.18	0.1	99	AN3_ANCN03		A3_AN03				Mm.29270	s_GTACTAAGGA	0	0	0	2.1	2	1.1
BG261766	BG261766	Mm.172451			ESTs	chr1	156166730	156167091	chr1	178125357	178438584	2	2	0	0	0	99	99	99	99	99	99					AC03A2
BG342533	BC034090	Mm.29270			Mus musculus, clone IMAGE:4482000, mRNA, partial cds	chr1	156176340	156182966	chr1	178428272	178443706	2	2	0	0	1	2	99	2	2	2	99							Mm.29270	s_GTACTAAGGA	0	0	0	2.1	2	1.1
BM936290	BC017146	Mm.220954			Mus musculus, clone IMAGE:4506466, mRNA	chr1	156227792	156228224	chr1	178382392	178383355	4	2	0	2	6	0.67	2	1.5	1	0.33	99	AN3_ANCN03		A3_AN03		AC03A2
BE985862	BE985862	Mm.220954			Mus musculus, clone IMAGE:4506466, mRNA	chr1	156228162	156228481	chr1	178377157	178383398	3	0	0	8	26	0.12	0.38	0.61	0.17	0	99	AN3_ANCN03		A3_AN03
BE988401	BE988401	Mm.220954			Mus musculus, clone IMAGE:4506466, mRNA	chr1	156228499	156228903	chr1	178377157	178383398	2	0	1	15	32	0.06	0.13	1	0.12	0	0	AN3_ANCN03
BE985959	NM_028250	Mm.22537	2610100E10Rik	72482	RIKEN cDNA 2610100E10 gene	chr1	156513991	156514548	chr1	177781385	177995399	4	1	2	0	19	0.21	99	0.21	0.21	0.05	0.5							Mm.22537	s_GAAAGCCCTC	1.9	0	5.1	0	0	1.1
BE980053	BE980053	Mm.151137			ESTs, Weakly similar to POL2_MOUSE Retrovirus-related POL polyprotein [Contains: Reverse transcriptase ; Endonuclease] [M.musculus]	chr1	156613365	156613639	chr1	177846362	177847927	2	0	0	0	0	99	99	99	99	99	99					AC03A2
BF460742	BF460742	Mm.141945	5730591C18Rik	68133	RIKEN cDNA 5730591C18 gene	chr1	156643926	156644075	chr1	177781203	177782099	2	0	0	1	1	2	2	99	99	0	99	AN3_ANCN03	AN3_ANCN20			AC03A2		*Mm.141945	GACCAATCTT	0	5	0	0	0	0
BE953501	BE953501	Mm.191145			EST	chr1	156644926	156645346	chr1	177781203	177782099	1	0	1	0	0	99	99	99	99	99	0
BG297508	NM_010712	Mm.103624	Lhx4	16872	LIM homeobox protein 4	chr1	156660666	156707740	chr1	177741439	177768233	2	2	0	1	1	2	2	99	99	2	99	AN3_ANCN03	AN3_ANCN20			AC03A2
BE954158	NM_023268	Mm.27035	Qscn6	104009	quiescin Q6	chr1	156769084	156769313	chr1	177648378	177684020	1	0	1	3	28	0.04	0.33	0.16	0.04	0	0							*Mm.27035	s_CTGGTCAGGC	3.9	1	0	1.1	0	0
BF466931	BF466931	Mm.27035	Qscn6	104009	quiescin Q6	chr1	156769306	156769922	chr1	177648373	177650696	1	0	0	1	12	0.08	1	0.18	0.09	0	99							*Mm.27035	s_CTGGTCAGGC	3.9	1	0	1.1	0	0
BI730399	BI730399	Mm.28994	Sec14l2	67815	SEC14-like 2 (S. cerevisiae)	chr1	156803209	156803983	chr1	177604430	177608361	1	1	0	0	4	0.25	99	0.25	0.25	0.25	99
BI872220	BI872220	Mm.84625	4933409L06Rik	74081	RIKEN cDNA 4933409L06 gene	chr1	156804612	156814763	chr1	177479656	177604635	1	1	0	0	8	0.12	99	0.12	0.12	0.12	99
BU504872	BU504872					chr1	156820191	156828575	chr1	177479656	177604635	2	2	0	0	0	99	99	99	99	99	99					AC03A2
BB281324	BC019716	Mm.210407			Mus musculus, clone IMAGE:3992392, mRNA	chr1	156897661	156910538	chr1	177448283	177505450	3	1	0	0	2	1.5	99	1.5	1.5	0.5	99	AN3_ANCN03		A3_AN03		AC03A2
BB642695	BC019716	Mm.210407			Mus musculus, clone IMAGE:3992392, mRNA	chr1	156917787	156930006	chr1	177448283	177505450	1	1	0	0	3	0.33	99	0.33	0.33	0.33	99					AC03A2
BG293278	BG293278	Mm.220916	MGC6357	208263	hypothetical protein MGC6357	chr1	156962736	156963499	chr1	177410858	177413904	1	1	0	2	26	0.04	0.5	0.12	0.04	0.04	99
BE984874	BE984874	Mm.151552			ESTs	chr1	156963428	156963903	chr1	177410858	177413904	2	0	0	2	20	0.1	1	0.22	0.11	0	99
BG295355	NM_144791	Mm.220916	MGC6357	208263	hypothetical protein MGC6357	chr1	156979562	156994020	chr1	177375954	177411863	2	1	1	1	39	0.05	2	0.08	0.05	0.03	1
BB280344	BB280344					chr1	156994746	156995002	chr1	177375671	177376476	1	1	0	0	2	0.5	99	0.5	0.5	0.5	99
BE950226	NM_022329	Mm.21761	Ifrg15-pending	64164	interferon alpha responsive gene, 15 kDa	chr1	157009458	157009900	chr1	177358257	177359326	3	2	1	3	55	0.05	1	0.12	0.06	0.04	2							*Mm.21761	ATAGTTTTTA	0	0	0	0	1	1.1		Sage264
BE954031	NM_022329	Mm.21761	Ifrg15-pending	64164	interferon alpha responsive gene, 15 kDa	chr1	157010566	157010825	chr1	177358257	177359326	3	0	1	3	31	0.1	1	0.21	0.11	0	0							*Mm.21761	ATAGTTTTTA	0	0	0	0	1	1.1		Sage264
BI735050	BI735050	Mm.220916	MGC6357	208263	hypothetical protein MGC6357	chr1	157024872	157025722	chr1	177337852	177340277	1	1	0	0	9	0.11	99	0.11	0.11	0.11	99
BG297864	BG297864	Mm.220916	MGC6357	208263	hypothetical protein MGC6357	chr1	157026448	157026839				1	1	0	0	29	0.03	99	0.03	0.03	0.03	99
BE954308	BE954308	Mm.150857			ESTs	chr1	157033987	157034176	chr1	177307408	177308058	1	1	0	4	7	0.14	0.25	1.67	0.33	0.14	99	AN3_ANCN03
BG806803	BG806803					chr1	157301702	157302294	chr1	205585804	205586279	1	0	1	0	0	99	99	99	99	99	0
BB591469	BB591469					chr1	157312001	157312174				2	2	0	2	3	0.67	1	4	2	0.67	99	AN3_ANCN03	AN3_ANCN20			AC03A2
BB283627	BB283627	Mm.157845				chr1	157547323	157547850				1	1	0	1	11	0.09	1	0.2	0.1	0.09	99
BB283814	NM_009230	Mm.28099	Soat1	20652	sterol O-acyltransferase 1	chr1	157548777	157549295	chr1	176796169	176844933	2	1	0	4	39	0.05	0.5	0.17	0.06	0.03	99							*Mm.28099	s_GCAAAAATAA	0	0	0	0	0	2.1
BE954319	NM_009230	Mm.28099	Soat1	20652	sterol O-acyltransferase 1	chr1	157561538	157591178	chr1	176796169	176844933	1	1	0	3	20	0.05	0.33	0.24	0.06	0.05	99							*Mm.28099	s_GCAAAAATAA	0	0	0	0	0	2.1
BI986332	BI986332					chr1	157675492	157676090	chr1	176601192	176723146	1	0	1	0	0	99	99	99	99	99	0
BB283609	BB283609	Mm.125539			ESTs	chr1	157680089	157680612				1	1	0	0	0	99	99	99	99	99	99
BF462421	BF462421	Mm.82640				chr1	157761015	157761471	chr1	176600651	176602059	1	0	0	1	2	0.5	1	2	1	0	99							Mm.82640	s_TAGCAGAGGA	1.9	0	0	0	0	1.1
BM936281	BM936281	Mm.82640				chr1	157761768	157762419	chr1	176600651	176601274	7	0	0	2	8	0.88	3.5	1.5	1.17	0	99	AN3_ANCN03		A3_AN03		AC03A2		Mm.82640	s_TAGCAGAGGA	1.9	0	0	0	0	1.1
BE986721	BE986721	Mm.216306				chr1	157763596	157764007	chr1	176592752	176593334	2	0	0	0	5	0.4	99	0.4	0.4	0	99					AC03A2
BI991687	BI991687	Mm.217119				chr1	157764232	157764829				1	0	1	0	11	0.09	99	0.09	0.09	0	0
BE949972	BE949972	Mm.217119				chr1	157765272	157765742	chr1	176592823	176593334	2	0	0	1	16	0.12	2	0.2	0.13	0	99
BI735736	BI735736	Mm.31097	LOC215015	215015	similar to KIAA0475 gene product	chr1	157794295	157794728	chr1	176565081	176570036	1	1	0	13	57	0.02	0.08	0.32	0.02	0.02	99	AN3_ANCN03						Mm.31097	s_AGCTCCAAGA	0	0	0	0	1	1.1
BG295821	BG295821	Mm.31097	LOC215015	215015	similar to KIAA0475 gene product	chr1	157795893	157796673	chr1	176565368	176565684	3	2	1	4	23	0.13	0.75	0.37	0.16	0.09	2	AN3_ANCN03		A3_AN03				Mm.31097	s_AGCTCCAAGA	0	0	0	0	1	1.1
BG296080	NM_145413	Mm.31097	LOC215015	215015	similar to KIAA0475 gene product	chr1	157796712	157803140	chr1	176519438	176565684	1	1	0	2	17	0.06	0.5	0.2	0.07	0.06	99							Mm.31097	s_AGCTCCAAGA	0	0	0	0	1	1.1
BI987983	NM_145413	Mm.31097	LOC215015	215015	similar to KIAA0475 gene product	chr1	157821447	157834652	chr1	176519438	176565684	1	0	1	4	17	0.06	0.25	0.38	0.08	0	0	AN3_ANCN03						Mm.31097	s_AGCTCCAAGA	0	0	0	0	1	1.1
BB281942	BB281942	Mm.28376	2210408F11Rik	70139	RIKEN cDNA 2210408F11 gene	chr1	157919725	157919981	chr1	176415016	176415336	1	1	0	4	26	0.04	0.25	0.23	0.05	0.04	99
BE982939	BE982939	Mm.28376	2210408F11Rik	70139	RIKEN cDNA 2210408F11 gene	chr1	157920605	157920816	chr1	176415016	176415336	3	0	0	0	4	0.75	99	0.75	0.75	0	99	AN3_ANCN03		A3_AN03		AC03A2
BI738567	BI738567	Mm.94892				chr1	157921244	157922086	chr1	176371006	176400301	2	2	0	2	6	0.33	1	1	0.5	0.33	99	AN3_ANCN03				AC03A2
BI872171	BI872171					chr1	158035502	158036245				1	1	0	0	0	99	99	99	99	99	99
BB276952	BB276952	Mm.29721	2810025M15Rik	69953	RIKEN cDNA 2810025M15 gene	chr1	158293236	158293426	chr1	175883576	175952012	2	2	0	19	37	0.05	0.11	1.17	0.11	0.05	99	AN3_ANCN03						Mm.29721	GCTACGATGT	7.7	0	3.1	0	0	1.1
BE988716	BE988716	Mm.94525			ESTs, Weakly similar to deleted in bladder cancer chromosome region candidate 1 [Mus musculus] [M.musculus]	chr1	159364709	159365090	chr1	174773858	174778369	3	1	0	15	16	0.19	0.2	18	3	0.06	99	AN3_ANCN03	AN3_ANCN20
BI986252	BI986252					chr1	159375749	159376348	chr1	174762850	174767089	1	0	1	0	0	99	99	99	99	99	0
BG801349	BG801349					chr1	159489343	159489702				1	0	1	0	0	99	99	99	99	99	0
BG803570	BG803570					chr1	159713992	159714541	chrX	429441	430024	1	0	1	0	0	99	99	99	99	99	0
BI738185	NM_007495	Mm.4599	Astn1	11899	astrotactin 1	chr1	159800682	159815166	chr1	174354565	174658035	1	1	0	1	1	1	1	99	99	1	99					AC03A2		Mm.4599	s_TTGCTGGAGG	0	3	0	0	0	0
BE983077	NM_007495	Mm.4599	Astn1	11899	astrotactin 1	chr1	159816476	159816665	chr1	174354565	174658035	5	1	0	0	0	99	99	99	99	99	99	AN3_ANCN03	AN3_ANCN20	A3_AN03	A3_AN20	AC03A2		Mm.4599	s_TTGCTGGAGG	0	3	0	0	0	0
BU505300	NM_007495	Mm.4599	Astn1	11899	astrotactin 1	chr1	159817012	159817915	chr1	174354565	174658035	1	1	0	7	14	0.07	0.14	1.14	0.14	0.07	99	AN3_ANCN03				AC03A2		Mm.4599	s_TTGCTGGAGG	0	3	0	0	0	0
BG802913	BG802913					chr1	159839288	159839888	chr1	174335678	174340723	2	0	2	0	0	99	99	99	99	99	0					AC03A2
BE955577	BE955577	Mm.150932			EST	chr1	160464472	160464937	chr1	173438296	173440750	1	1	0	0	0	99	99	99	99	99	99
BM937920	AF151110	Mm.24538	Cop1-pending	26374	constitutive photomorphogenic protein 1 (Arabidopsis)	chr1	160464947	160467660	chr1	173438296	173700467	2	2	0	6	82	0.02	0.33	0.11	0.03	0.02	99							*Mm.24538	s_TGGTGCACAT	0	2	2	4.2	2	4.2
BM938482	BM938482					chr1	161057532	161058195	chr1	172864128	172864877	1	0	0	0	0	99	99	99	99	99	99
BE985930	BE985930					chr1	161058812	161059352	chr1	172864256	172864877	1	0	0	0	0	99	99	99	99	99	99
BF468295	BF468295					chr1	161063995	161067285	chr1	172816881	172900204	1	0	1	1	1	1	1	99	99	0	0
BE951897	BE951897	Mm.191105				chr1	161090563	161102165	chr1	172816881	172900204	1	0	1	0	1	1	99	1	1	0	0
BF462472	BF462472					chr1	161104601	161104736	chr1	172811353	172816994	2	0	0	0	0	99	99	99	99	99	99					AC03A2
BE950581	BE950581	Mm.68506			ESTs	chr1	161109427	161109762	chr1	172806631	172811500	1	1	0	8	9	0.11	0.12	9	1	0.11	99	AN3_ANCN03	AN3_ANCN20					Mm.68506	GCGCTGTAGC	0	0	0	2.1	1	0
BB709128	BB709128	Mm.171518	4930523C07Rik	67647	RIKEN cDNA 4930523C07 gene	chr1	161224614	161225167	chr1	172682857	172683625	1	1	0	1	9	0.11	1	0.25	0.12	0.11	99
BE950362	NM_025474	Mm.29599	Mrps14	64659	mitochondrial ribosomal protein S14	chr1	161377574	161377969	chr1	172507896	172512063	2	2	0	10	63	0.03	0.2	0.23	0.04	0.03	99							Mm.29599	s_GCGGCGTCCG	9.6	0	1	1.1	1	0
BI985058	BC025948	Mm.10702	Cacybp	12301	calcyclin binding protein	chr1	161383178	161390998	chr2	182679189	182680178	1	0	1	3	41	0.02	0.33	0.11	0.03	0	0							*Mm.10702	ACGCGAAAAC	0	10	2	4.2	3.1	3.2
BI730169	BI730169					chr1	161398305	161398738	chr1	172487160	172488786	1	1	0	0	3	0.33	99	0.33	0.33	0.33	99
BE988427	BE988427	Mm.221483				chr1	161401218	161401583	chr1	172483132	172487484	2	0	0	0	0	99	99	99	99	99	99					AC03A2
BG801760	BG801760	Mm.214788			EST	chr1	161745366	161745964				1	0	1	0	0	99	99	99	99	99	0
BE954622	BE954622	Mm.210295			ESTs	chr1	161767393	161767705	chr1	171936031	171939742	2	2	0	0	0	99	99	99	99	99	99					AC03A2
BE983117	BE983117	Mm.32222			ESTs	chr1	162144248	162144544	chr1	171445154	171452246	2	0	0	0	3	0.67	99	0.67	0.67	0	99					AC03A2
BU504224	BU504224					chr1	162148837	162149680	chr1	171439812	171446014	1	1	0	1	12	0.08	1	0.18	0.09	0.08	99
BF467444	BF467444	Mm.220300				chr1	162179432	162179899	chr1	171409508	171413174	1	0	0	1	16	0.06	1	0.13	0.07	0	99
BE984913	BE984913	Mm.220300				chr1	162180349	162180737	chr1	171410446	171412460	3	0	0	3	4	0.75	1	6	3	0	99	AN3_ANCN03	AN3_ANCN20	A3_AN03		AC03A2
BU504164	BU504164					chr1	162181473	162182511	chr1	171410446	171412825	1	1	0	0	0	99	99	99	99	99	99
BI730251	NM_013525	Mm.35844	Gas5	14455	growth arrest specific 5	chr1	162212578	162213402				2	1	1	9	53	0.04	0.22	0.25	0.05	0.02	1							*Mm.35844	CAACCAGTTA	0	1	0	0	0	1.1
BE981951	NM_013525	Mm.35844	Gas5	14455	growth arrest specific 5	chr1	162213828	162215368				7	0	3	19	135	0.05	0.37	0.22	0.06	0	0							*Mm.35844	CAACCAGTTA	0	1	0	0	0	1.1
BF461796	BF461796	Mm.28125			ESTs, Moderately similar to hypothetical protein FLJ10514 [Homo sapiens] [H.sapiens]	chr1	162218337	162218736	chr1	171335220	171366115	2	1	0	8	62	0.03	0.25	0.19	0.04	0.02	99							Mm.28125	TGTACCATTA	0	0	1	1.1	0	0
BM937434	BM937434	Mm.220313	MGC28950	226541	hypothetical protein MGC28950	chr1	162265190	162265623	chr1	171293655	171309099	1	0	1	14	37	0.03	0.07	0.65	0.04	0	0	AN3_ANCN03
BE953186	BE953186	Mm.220313	MGC28950	226541	hypothetical protein MGC28950	chr1	162265810	162266252	chr1	171242043	171293779	1	0	1	0	10	0.1	99	0.1	0.1	0	0
BF468465	BF468465					chr1	162273180	162273424	chr1	171274394	171290774	1	0	0	0	1	1	99	1	1	0	99
BG298721	BG298721					chr1	162408166	162408891				1	1	0	0	0	99	99	99	99	99	99
BE950299	NM_007453	Mm.6587	Aop2-pending	11758	anti-oxidant protein 2	chr1	162418239	162418672	chr4	189936810	189937949	2	2	0	30	208	0.01	0.07	0.18	0.01	0.01	99							*Mm.6587	s_ATCACAGCCG	7.7	0	4.1	4.2	3.1	0
BI734982	NM_007453	Mm.6587	Aop2-pending	11758	anti-oxidant protein 2	chr1	162418803	162428379	chr4	189936810	189937949	5	1	2	13	218	0.02	0.38	0.09	0.02	0	0.5							*Mm.6587	s_ATCACAGCCG	7.7	0	4.1	4.2	3.1	0
BG806027	NM_146104	Mm.34556	MGC7221	226548	hypothetical protein MGC7221	chr1	162907992	162908708	chr1	147888549	147892502	2	0	2	3	51	0.04	0.67	0.1	0.04	0	0							*Mm.34556	GAGCTCAAAA	0	0	0	1.1	6.1	0
BE988574	BE988574	Mm.26019	AI848100	98451	expressed sequence AI848100	chr1	162999331	162999801	chr1	170142790	170144953	3	0	0	7	29	0.1	0.43	0.45	0.14	0	99	AN3_ANCN03		A3_AN03
BF455637	BF455637	Mm.26019	AI848100	98451	expressed sequence AI848100	chr1	163000442	163000659	chr1	170142790	170144953	2	0	0	0	15	0.13	99	0.13	0.13	0	99
BB278431	BB278431					chr1	163002890	163003545	chr1	170142906	170143352	1	1	0	0	1	1	99	1	1	1	99
BB642342	BB642342	Mm.21056	Cdk7	12572	cyclin-dependent kinase 7 (homolog of Xenopus MO15 cdk-activating kinase)	chr1	163004581	163005215	chr2	155998674	155999541	1	1	0	6	21	0.05	0.17	0.47	0.07	0.05	99	AN3_ANCN03
BG804339	BG804339					chr1	163152440	163209360				1	0	1	0	4	0.25	99	0.25	0.25	0	0
BE954936	NM_026078	Mm.45106	3110030E07Rik	67292	RIKEN cDNA 3110030E07 gene	chr1	163152474	163153819	chr1	169974828	169975938	3	1	2	2	10	0.3	1.5	0.62	0.38	0.1	0.5	AN3_ANCN03		A3_AN03		AC03A2		Mm.45106	s_TTACAGAAGA	0	0	0	0	1	1.1
BG342686	NM_026078	Mm.45106	3110030E07Rik	67292	RIKEN cDNA 3110030E07 gene	chr1	163155045	163155716	chr1	169974828	169975938	1	1	0	0	0	99	99	99	99	99	99					AC03A2		Mm.45106	s_TTACAGAAGA	0	0	0	0	1	1.1
BE988832	BE988832	Mm.44867				chr1	163170486	163171068	chr1	169942190	169949807	4	2	0	7	10	0.4	0.57	3.67	1.33	0.2	99	AN3_ANCN03	AN3_ANCN20	A3_AN03		AC03A2		Mm.44867	s_TACCTATTGT	0	2	3.1	5.3	5.1	3.2
BB282407	BB282407	Mm.121735	AW061159	98663	expressed sequence AW061159	chr1	163173413	163173606	chr1	169940653	169943028	1	1	0	42	51	0.02	0.02	4.78	0.11	0.02	99	AN3_ANCN03	AN3_ANCN20
BB283263	BB283263	Mm.132054			ESTs, Moderately similar to dynamin 2 [Mus musculus] [M.musculus]	chr1	163498688	163506241	chr1	169520747	169671934	2	2	0	5	10	0.2	0.4	1.4	0.4	0.2	99	AN3_ANCN03
BE986528	BE986528	Mm.191425			ESTs	chr1	163521561	163521756	chr4	2241368	2241672	2	0	0	0	0	99	99	99	99	99	99					AC03A2
BE951648	BE951648	Mm.193771			EST	chr1	163654113	163654656				2	0	2	0	0	99	99	99	99	99	0					AC03A2
BB279727	NM_144877	Mm.30735	5630401D24Rik	71449	RIKEN cDNA 5630401D24 gene	chr1	163723442	163723709	chr1	169315055	169329849	5	5	0	21	104	0.05	0.24	0.31	0.06	0.05	99	AN3_ANCN03						Mm.30735	ATGCCCTGCC	0	2	0	0	0	0
BB591476	BB591476	Mm.30735	5630401D24Rik	71449	RIKEN cDNA 5630401D24 gene	chr1	163738127	163738320	chr1	169314736	169317652	2	2	0	1	18	0.11	2	0.18	0.12	0.11	99							Mm.30735	ATGCCCTGCC	0	2	0	0	0	0
BE985235	NM_016796	Mm.10699	Vamp4	53330	vesicle-associated membrane protein 4	chr1	163760534	163784452	chr1	169237306	169261664	5	2	1	1	21	0.24	5	0.3	0.25	0.1	2	AN3_ANCN03		A3_AN03				*Mm.10699	ACTGCGCTAA	1.9	0	0	1.1	0	0
BU504310	BU504310					chr1	163785966	163786827	chr1	169234967	169237640	1	1	0	0	2	0.5	99	0.5	0.5	0.5	99
BG261611	BG261611	Mm.27489			ESTs, Weakly similar to Bat2; DNA segment, Chr 17, human D6S51E; RIKEN cDNA 3110039B05 gene [Mus musculus] [M.musculus]	chr1	163861731	163862276	chr1	169122615	169126611	1	1	0	1	13	0.08	1	0.17	0.08	0.08	99							Mm.27489	s_AATGTCAGCT	0	0	0	0	0	4.2
BG404382	BG404382	Mm.27489			ESTs, Weakly similar to Bat2; DNA segment, Chr 17, human D6S51E; RIKEN cDNA 3110039B05 gene [Mus musculus] [M.musculus]	chr1	163862408	163863228	chr1	169045181	169124939	2	1	1	4	28	0.07	0.5	0.25	0.08	0.04	1							Mm.27489	s_AATGTCAGCT	0	0	0	0	0	4.2
BF463470	NM_025603	Mm.30596	1810043M20Rik	66504	RIKEN cDNA 1810043M20 gene	chr1	163914156	163929974	chr1	169045132	169047731	2	0	0	2	21	0.1	1	0.21	0.11	0	99							Mm.30596	s_AAGAAGAAAA	0	0	1	0	0	1.1
BE986384	BE986384	Mm.976	Fmo1	14261	flavin containing monooxygenase 1	chr1	164018731	164018993	chr1	168818273	168818609	1	0	0	2	56	0.02	0.5	0.06	0.02	0	99
BG292635	BG292635	Mm.212712	Iap	15598	intracisternal A particles	chr1	164029629	164035313	chr1	168811686	168812052	1	1	0	0	0	99	99	99	99	99	99
BB284269	NM_008030	Mm.2900	Fmo3	14262	flavin containing monooxygenase 3	chr1	164142532	164143062	chr1	168625758	168685224	1	1	0	2	16	0.06	0.5	0.21	0.07	0.06	99
BB283141	BB283141	Mm.3869	Prrx1	18933	paired related homeobox 1	chr1	164437055	164437571	chr1	168333620	168337410	2	2	0	1	12	0.17	2	0.27	0.18	0.17	99							*Mm.3869	s_GCCAACAGCA	11.6	0	0	1.1	0	0
BI733864	BI733864	Mm.124787				chr1	164575354	164586048	chr1	168137196	168142814	6	1	5	5	6	1	1.2	11	6	0.17	0.2	AN3_ANCN03	AN3_ANCN20	A3_AN03		AC03A2
BB284594	BB284594	Mm.125554			ESTs	chr1	164893489	164894005	chr1	167762770	167773781	2	2	0	0	1	2	99	2	2	2	99					AC03A2
BG296764	NM_010629	Mm.4651	Kifap3	16579	kinesin-associated protein 3	chr1	164969350	164986851	chr1	167552000	167672583	1	1	0	1	7	0.14	1	0.33	0.17	0.14	99							Mm.4651	CAGTTATTGT	0	8	7.2	8.5	3.1	2.1
BI730275	NM_010629	Mm.4651	Kifap3	16579	kinesin-associated protein 3	chr1	165015199	165047510	chr1	167552000	167672583	3	3	0	0	7	0.43	99	0.43	0.43	0.43	99	AN3_ANCN03		A3_AN03				Mm.4651	CAGTTATTGT	0	8	7.2	8.5	3.1	2.1
BI872340	NM_010629	Mm.4651	Kifap3	16579	kinesin-associated protein 3	chr1	165073655	165106410	chr1	167552000	167672583	2	1	1	2	20	0.1	1	0.22	0.11	0.05	1							Mm.4651	CAGTTATTGT	0	8	7.2	8.5	3.1	2.1
BE996454	BE996454	Mm.156334			ESTs	chr1	165105141	165105470				2	0	0	0	0	99	99	99	99	99	99					AC03A2
BE985804	NM_010629	Mm.4651	Kifap3	16579	kinesin-associated protein 3	chr1	165106876	165107288	chr1	167552000	167672583	2	1	0	22	56	0.04	0.09	0.71	0.06	0.02	99	AN3_ANCN03						Mm.4651	CAGTTATTGT	0	8	7.2	8.5	3.1	2.1
BG804612	BG804612					chr1	165117963	165118563				1	0	1	0	0	99	99	99	99	99	0
BB284307	NM_028776	Mm.28152	1200016D23Rik	74135	RIKEN cDNA 1200016D23 gene	chr1	165130993	165131490	chr1	167451082	167486874	1	1	0	1	4	0.25	1	0.67	0.33	0.25	99							*Mm.28152	s_CTGGAGGAGG	3.9	0	0	0	0	0
BB279116	BB279116	Mm.28152	1200016D23Rik	74135	RIKEN cDNA 1200016D23 gene	chr1	165136235	165136500	chr1	167457082	167462509	1	1	0	1	3	0.33	1	1	0.5	0.33	99							*Mm.28152	s_CTGGAGGAGG	3.9	0	0	0	0	0
BG805048	NM_028776	Mm.28152	1200016D23Rik	74135	RIKEN cDNA 1200016D23 gene	chr1	165142077	165142677	chr1	167451082	167486874	1	0	1	1	3	0.33	1	1	0.5	0	0							*Mm.28152	s_CTGGAGGAGG	3.9	0	0	0	0	0
BM933086	NM_027279	Mm.27284	2810422O20Rik	69962	RIKEN cDNA 2810422O20 gene	chr1	165185618	165187270	chr1	167390612	167391704	1	0	0	0	6	0.17	99	0.17	0.17	0	99							Mm.27284	s_AACATTCCTC	0	0	1	4.2	3.1	4.2
BF467264	NM_027279	Mm.27284	2810422O20Rik	69962	RIKEN cDNA 2810422O20 gene	chr1	165187328	165187958	chr1	167390612	167391704	1	0	0	0	9	0.11	99	0.11	0.11	0	99							Mm.27284	s_AACATTCCTC	0	0	1	4.2	3.1	4.2
BB283989	BB283989					chr1	165339621	165340119				1	1	0	0	1	1	99	1	1	1	99
BI733715	NM_054087	Mm.35444	Slc19a2	116914	solute carrier family 19 (thiamine transproter), member 2	chr1	165442085	165450105	chr1	167062017	167083781	1	1	0	0	2	0.5	99	0.5	0.5	0.5	99							Mm.35444	TATTATGGTA	0	1	0	0	1	0
BB283581	BB283581	Mm.23367	4930455F23Rik	74895	RIKEN cDNA 4930455F23 gene	chr1	165478423	165480106	chr1	167019590	167083781	2	2	0	4	30	0.07	0.5	0.23	0.08	0.07	99							Mm.23367	TCTCGGCGTC	1.9	1	0	1.1	1	1.1
BE985217	NM_025505	Mm.33285	1700030G05Rik	66352	RIKEN cDNA 1700030G05 gene	chr1	165483435	165484025	chr1	166974632	166985498	1	0	0	1	30	0.03	1	0.07	0.03	0	99							Mm.33285	s_CTGTTTAGTT	0	0	1	1.1	0	0
BI733198	NM_025505	Mm.33285	1700030G05Rik	66352	RIKEN cDNA 1700030G05 gene	chr1	165494548	165499533	chr1	166974632	166985498	3	2	0	2	15	0.2	1.5	0.38	0.23	0.13	99	AN3_ANCN03		A3_AN03				Mm.33285	s_CTGTTTAGTT	0	0	1	1.1	0	0
BI736758	NM_138314	Mm.219428	Nme7	171567	NME7	chr1	165499965	165535251	chr1	166788025	166813824	1	1	0	2	14	0.07	0.5	0.25	0.08	0.07	99
BF462617	NM_138314	Mm.219428	Nme7	171567	NME7	chr1	165628865	165629074	chr1	166788025	166813824	2	0	0	57	223	0.01	0.04	0.36	0.01	0	99	AN3_ANCN03
BI737469	BI737469	Mm.4550	Atp1b1	11931	ATPase, Na+/K+ transporting, beta 1 polypeptide	chr1	165631070	165649664	chr1	166710777	166735666	16	6	1	31	167	0.1	0.52	0.35	0.12	0.04	6	AN3_ANCN03		A3_AN03				*Mm.4550	ACAGCCCACC	0	14.9	1	10.6	2	0
BE981063	BE981063	Mm.171148			ESTs, Weakly similar to RIKEN cDNA 5730493B19 [Mus musculus] [M.musculus]	chr1	166062243	166062516	chr2	229422542	229422654	1	0	0	0	0	99	99	99	99	99	99
BU503778	BU503778					chr1	166378324	166379264				1	1	0	1	15	0.07	1	0.14	0.07	0.07	99
BU502839	BU502839					chr1	166416618	166416909				1	1	0	2	23	0.04	0.5	0.14	0.05	0.04	99
BG808625	BG808625					chr1	166430163	166430763	chr1	165788033	165788999	1	0	1	0	0	99	99	99	99	99	0
BF463461	BF463461					chr1	166593875	166593994	chr1	165606606	165606867	2	0	0	0	0	99	99	99	99	99	99					AC03A2
BI985927	NM_027430	Mm.29153	2610205H19Rik	70456	RIKEN cDNA 2610205H19 gene	chr1	166656896	166676658	chr1	165524091	165540093	2	0	2	26	173	0.01	0.08	0.19	0.01	0	0							*Mm.29153	AGTCGGTGGT	0	1	0	1.1	0	0
BE988609	BE988609	Mm.46438	1110007A10Rik	68481	RIKEN cDNA 1110007A10 gene	chr1	166784715	166784967	chr7	62835949	62836477	2	0	0	0	22	0.09	99	0.09	0.09	0	99							Mm.46438	GCCTAACTCC	0	0	3.1	0	2	0
BB709109	BB709109	Mm.218943	A430105K13Rik	77931	RIKEN cDNA A430105K13 gene	chr1	166901882	166902249	chr1	165233702	165236961	1	1	0	0	2	0.5	99	0.5	0.5	0.5	99
BB282396	BB282396	Mm.459	Creg	23850	cellular repressor of E1A-stimulated genes	chr1	166967817	166968003				2	1	0	10	183	0.01	0.2	0.07	0.01	0.01	99							*Mm.459	CACACTTGAA	0	0	1	0	2	2.1
BI987026	BI987026					chr1	166992819	166993419	chr1	165111999	165112893	1	0	1	0	2	0.5	99	0.5	0.5	0	0
BG801417	NM_031162	Mm.1224	Cd3z	12503	CD3 antigen, zeta polypeptide	chr1	167062374	167062780	chr1	165029141	165044884	2	0	2	1	2	1	2	3	2	0	0	AN3_ANCN03	AN3_ANCN20			AC03A2		Mm.1224	TTAATTTTCC	0	1	1	0	0	0
BG294342	BG294342					chr1	167063271	167064002	chr1	165024022	165031415	1	1	0	0	0	99	99	99	99	99	99
BE954146	BE954146	Mm.1224	Cd3z	12503	CD3 antigen, zeta polypeptide	chr1	167064946	167065392	chr1	165022584	165029550	2	0	2	0	2	1	99	1	1	0	0					AC03A2		Mm.1224	TTAATTTTCC	0	1	1	0	0	0
BF464152	NM_011137	Mm.15568	Pou2f1	18986	POU domain, class 2, transcription factor 1	chr1	167070604	167071055	chr1	164825027	165020220	1	0	0	1	7	0.14	1	0.33	0.17	0	99							*Mm.15568	GATTGGAGAA	0	1	0	1.1	1	1.1
BM935389	NM_011137	Mm.15568	Pou2f1	18986	POU domain, class 2, transcription factor 1	chr1	167071155	167089823	chr1	164825027	165020220	1	0	0	2	7	0.14	0.5	0.6	0.2	0	99	AN3_ANCN03						*Mm.15568	GATTGGAGAA	0	1	0	1.1	1	1.1
BE953879	BE953879	Mm.150822			ESTs	chr1	167081913	167082354	chr11	75152410	75152597	2	0	2	1	1	2	2	99	99	0	0	AN3_ANCN03	AN3_ANCN20			AC03A2
BG800238	BG800238					chr1	167161837	167162413	chr1	164872137	164872954	1	0	1	0	1	1	99	1	1	0	0
BG807578	BG807578					chr1	167491670	167492270	chr1	164532904	164539666	1	0	1	0	0	99	99	99	99	99	0
BB283273	BB283273	Mm.209116			ESTs	chr1	167496440	167496842	chr1	164528320	164533622	1	1	0	1	1	1	1	99	99	1	99
BI990419	BI990419	Mm.29246				chr1	167506523	167507123	chr1	164519951	164523503	1	0	1	2	4	0.25	0.5	1.5	0.5	0	0	AN3_ANCN03
BG804360	BG804360	Mm.29246				chr1	167507195	167507796	chr1	164519951	164523389	2	0	2	1	1	2	2	99	99	0	0	AN3_ANCN03	AN3_ANCN20			AC03A2
BG806816	BG806816	Mm.29246				chr1	167508881	167509477	chr1	164515962	164521373	1	0	1	1	3	0.33	1	1	0.5	0	0
BF462852	BF462852	Mm.41807			Mus musculus, clone IMAGE:5064213, mRNA	chr1	167509798	167510240	chr1	164524817	164562220	3	0	0	4	5	0.6	0.75	7	3	0	99	AN3_ANCN03	AN3_ANCN20	A3_AN03		AC03A2
BI731877	NM_030245	Mm.24671	D1Ertd251e	27878	DNA segment, Chr 1, ERATO Doi 251, expressed	chr1	167572401	167583030	chr1	164461253	164480385	1	1	0	2	19	0.05	0.5	0.18	0.06	0.05	99							Mm.24671	s_ACAAATAAAC	0	4	5.1	11.6	1	1.1
BM938103	BM938103	Mm.100665			ESTs	chr1	167583375	167584007	chr1	164461287	164466817	1	0	1	3	6	0.17	0.33	1.33	0.33	0	0	AN3_ANCN03
BE954180	BE954180	Mm.100665			ESTs	chr1	167584315	167584871	chr1	164461287	164466644	1	0	1	0	0	99	99	99	99	99	0
BF463591	BF463591	Mm.191988			EST	chr1	167586754	167586971	chr1	164458276	164462701	1	0	0	0	7	0.14	99	0.14	0.14	0	99
BF463713	BF463713	Mm.216842			ESTs	chr1	168178517	168178792	chr1	163787741	163788435	2	0	0	1	1	2	2	99	99	0	99	AN3_ANCN03	AN3_ANCN20			AC03A2
BF463221	BF463221	Mm.156286			ESTs	chr1	168206468	168206754	chr1	163768555	163771269	2	0	0	0	3	0.67	99	0.67	0.67	0	99					AC03A2
BG805031	BG805031					chr1	168231940	168232540				1	0	1	0	0	99	99	99	99	99	0
BM932699	BM932699	Mm.210237			ESTs	chr1	168283899	168293172	chr1	163661557	163675414	2	1	0	4	9	0.22	0.5	1.2	0.4	0.11	99	AN3_ANCN03
BF463909	BC004016	Mm.24157	AI481316	98383	expressed sequence AI481316	chr1	168429166	168429425				1	0	0	10	42	0.02	0.1	0.34	0.03	0	99	AN3_ANCN03						Mm.24157	CAGGCCCTTG	3.9	2	1	0	1	0
BG807959	BG807959	Mm.24157	AI481316	98383	expressed sequence AI481316	chr1	168430381	168430981	chr1	163511783	163512628	3	0	3	0	5	0.6	99	0.6	0.6	0	0	AN3_ANCN03		A3_AN03		AC03A2		Mm.24157	CAGGCCCTTG	3.9	2	1	0	1	0			AA663526
BF463317	NM_030724	Mm.25309	Uck2-pending	80914	uridine-cytidine kinase 2	chr1	168432486	168440892	chr1	163431704	163512227	1	0	0	5	48	0.02	0.2	0.14	0.02	0	99
BG805341	BC020098	Mm.29049	1190006A08Rik	68944	RIKEN cDNA 1190006A08 gene	chr1	168523161	168537742	chr1	163356222	163372391	6	1	4	14	147	0.04	0.43	0.15	0.05	0.01	0.25							*Mm.29049	AACATTAGGA	0	1	3.1	0	0	0
BF464849	NM_025569	Mm.29823	Mgst3	66447	microsomal glutathione S-transferase 3	chr1	168579933	168585004				1	0	0	11	156	0.01	0.09	0.08	0.01	0	99							*Mm.29823	ACAGGGTACT	1.9	1	0	1.1	0	0
BF467227	BF467227					chr1	168709823	168710313	chr1	163128773	163129240	2	0	0	0	0	99	99	99	99	99	99					AC03A2
BE953954	NM_009107	Mm.3475	Rxrg	20183	retinoid X receptor gamma	chr1	168807579	168807887	chr1	163005039	163049213	1	0	1	1	1	1	1	99	99	0	0							*Mm.3475	GAAAGCAAAC	0	3	11.2	0	0	0
BM937795	NM_009107	Mm.3475	Rxrg	20183	retinoid X receptor gamma	chr1	168844840	168848731	chr1	163005039	163049213	1	0	1	7	27	0.04	0.14	0.4	0.05	0	0	AN3_ANCN03						*Mm.3475	GAAAGCAAAC	0	3	11.2	0	0	0
BB281797	BB281797	Mm.43358	2310056B04Rik	70402	RIKEN cDNA 2310056B04 gene	chr1	169362023	169362261	chr1	162453937	162456347	4	1	0	29	89	0.04	0.14	0.55	0.07	0.01	99	AN3_ANCN03						*Mm.43358	CCCACTGTCA	1.9	1	2	2.1	5.1	0
BG805379	BG805379	Mm.43358	2310056B04Rik	70402	RIKEN cDNA 2310056B04 gene	chr1	169363121	169363718	chr1	162450715	162456001	8	3	2	13	42	0.19	0.62	0.72	0.28	0.07	1.5	AN3_ANCN03		A3_AN03				*Mm.43358	CCCACTGTCA	1.9	1	2	2.1	5.1	0
BE953381	BE953381	Mm.43358	2310056B04Rik	70402	RIKEN cDNA 2310056B04 gene	chr1	169363986	169364401	chr1	162450632	162456347	5	1	4	8	17	0.29	0.62	1.44	0.56	0.06	0.25	AN3_ANCN03		A3_AN03				*Mm.43358	CCCACTGTCA	1.9	1	2	2.1	5.1	0
BI990564	BI990564	Mm.43358	2310056B04Rik	70402	RIKEN cDNA 2310056B04 gene	chr1	169364934	169365534	chr1	162450464	162456001	1	0	1	1	7	0.14	1	0.33	0.17	0	0							*Mm.43358	CCCACTGTCA	1.9	1	2	2.1	5.1	0
BG807542	BG807542	Mm.182625			ESTs	chr1	169389604	169390206	chr1	162425615	162428274	1	0	1	0	1	1	99	1	1	0	0
BG800734	NM_008783	Mm.221246	Pbx1	18514	pre B-cell leukemia transcription factor 1	chr1	169418010	169641122	chr1	162163499	162490166	1	0	1	2	9	0.11	0.5	0.43	0.14	0	0	AN3_ANCN03
BI985497	BI985497					chr1	169498198	169498798	chr1	162311172	162318057	1	0	1	0	0	99	99	99	99	99	0
BI991733	BI991733					chr1	169507319	169507919	chr1	162303768	162308645	1	0	1	0	0	99	99	99	99	99	0
BI986679	BI986679					chr1	169571616	169571995				1	0	1	0	0	99	99	99	99	99	0
BG806622	BG806622					chr1	169592760	169593354	chr1	162214344	162216396	1	0	1	1	1	1	1	99	99	0	0
BG807185	BG807185					chr1	169593821	169594410	chr1	162212627	162216396	1	0	1	0	0	99	99	99	99	99	0
BI733908	BI733908					chr1	169595729	169596391	chr1	162209809	162215165	1	1	0	0	0	99	99	99	99	99	99
BG805438	BG805438					chr1	169609618	169610215	chr1	162195670	162200074	1	0	1	0	0	99	99	99	99	99	0
BE982721	BE982721	Mm.191322			ESTs	chr1	169616581	169617254	chr1	162193369	162193931	2	0	0	0	0	99	99	99	99	99	99					AC03A2
BG799988	BG799988					chr1	169625540	169626143	chr1	162181294	162183698	1	0	1	0	0	99	99	99	99	99	0
BE982341	NM_023284	Mm.151315	2410003C07Rik	66977	RIKEN cDNA 2410003C07 gene	chr1	170781175	170794009	chr1	160941422	160953717	3	0	1	0	13	0.23	99	0.23	0.23	0	0							Mm.151315	CAAGGCCCTG	1.9	2	0	0	0	1.1
BG803587	NM_009063	Mm.20954	Rgs5	19737	regulator of G-protein signaling 5	chr1	170964034	170964558	chr1	160751916	160807532	1	0	1	3	17	0.06	0.33	0.29	0.07	0	0							Mm.20954	AAAGGGGACA	0	2	0	0	0	0
BE994212	NM_133736	Mm.41641				chr1	170966129	170966758				1	0	0	2	26	0.04	0.5	0.12	0.04	0	99							Mm.41641	GCTCACAGTA	0	0	0	1.1	2	1.1
BM934375	NM_133736	Mm.41641				chr1	170966807	170967476				1	0	0	3	56	0.02	0.33	0.08	0.02	0	99							Mm.41641	GCTCACAGTA	0	0	0	1.1	2	1.1
BU503034	BC003882	Mm.41642	Rgs4	19736	regulator of G-protein signaling 4	chr1	171016613	171017651	chr1	160677066	160681266	3	2	1	22	51	0.06	0.14	0.86	0.1	0.04	2	AN3_ANCN03						*Mm.41642	ACTTTGAGAT	0	6	5.1	1.1	0	2.1
BG293450	BC003882	Mm.41642	Rgs4	19736	regulator of G-protein signaling 4	chr1	171018216	171022340	chr1	160677066	160681266	5	5	0	11	21	0.24	0.45	1.6	0.5	0.24	99	AN3_ANCN03		A3_AN03				*Mm.41642	ACTTTGAGAT	0	6	5.1	1.1	0	2.1
BB284557	BC011464	Mm.12882	Hsd17b7	15490	hydroxysteroid (17-beta) dehydrogenase 7	chr1	171235190	171235713	chr10	38394515	38401805	4	3	1	2	57	0.07	2	0.11	0.07	0.05	3							Mm.12882	s_TTTCAAAAAA	0	1	0	0	0	1.1
BB278955	BC011464	Mm.12882	Hsd17b7	15490	hydroxysteroid (17-beta) dehydrogenase 7	chr1	171237682	171237945	chr10	38394515	38401805	2	2	0	7	32	0.06	0.29	0.36	0.08	0.06	99	AN3_ANCN03						Mm.12882	s_TTTCAAAAAA	0	1	0	0	0	1.1
BG806798	BC011464	Mm.12882	Hsd17b7	15490	hydroxysteroid (17-beta) dehydrogenase 7	chr1	171246430	171254516	chr10	38394515	38401805	2	0	2	0	15	0.13	99	0.13	0.13	0	0							Mm.12882	s_TTTCAAAAAA	0	1	0	0	0	1.1
BE988595	BE988595	Mm.191494			ESTs	chr1	171418225	171418463	chr1	160203844	160204592	2	0	0	0	2	1	99	1	1	0	99					AC03A2
BB279468	NM_133806	Mm.27969	AA420407	98203	expressed sequence AA420407	chr1	171419698	171419923	chr1	160170751	160204505	3	3	0	41	128	0.02	0.07	0.51	0.03	0.02	99	AN3_ANCN03						*Mm.27969	ACTTCACTTG	0	1	4.1	0	0	1.1
BG404131	BG404131					chr1	171423004	171423554	chr1	160197157	160204030	1	1	0	0	0	99	99	99	99	99	99
BM937579	BM937579	Mm.134282			ESTs	chr1	171452605	171453251				1	1	0	0	2	0.5	99	0.5	0.5	0.5	99
BB279327	BB279327	Mm.224025				chr1	171453488	171453710	chr4	171547518	171547797	4	4	0	0	2	2	99	2	2	2	99	AN3_ANCN03	AN3_ANCN20	A3_AN03	A3_AN20	AC03A2	AC20A3
BE954093	BE954093	Mm.28370	AA673513	98229	expressed sequence AA673513	chr1	171470811	171470969	chr1	160133717	160134276	2	2	0	9	61	0.03	0.22	0.21	0.04	0.03	99							*Mm.28370	CGATGCACTG	1.9	10	15.3	23.3	17.3	3.2
BG800036	BG800036	Mm.28370	AA673513	98229	expressed sequence AA673513	chr1	171472188	171472789	chr1	160133717	160134276	3	0	3	7	19	0.16	0.43	0.83	0.25	0	0	AN3_ANCN03		A3_AN03				*Mm.28370	CGATGCACTG	1.9	10	15.3	23.3	17.3	3.2
BE988812	BE988812	Mm.28370	AA673513	98229	expressed sequence AA673513	chr1	171473847	171474364				2	1	0	0	7	0.29	99	0.29	0.29	0.14	99							*Mm.28370	CGATGCACTG	1.9	10	15.3	23.3	17.3	3.2
BU505991	BU505991					chr1	171474957	171475885	chr1	160127064	160127956	1	1	0	2	3	0.33	0.5	3	1	0.33	99	AN3_ANCN03	AN3_ANCN20
BB284180	BB284180	Mm.209150			ESTs, Weakly similar to S26689 hypothetical protein hc1 - mouse (fragment) [M.musculus]	chr1	171480566	171481092	chr1	160122303	160122891	1	1	0	0	1	1	99	1	1	1	99
BQ922020	NM_010633	Mm.57007	Kist	16589	kinase interacting with leukemia-associated gene (stathmin)	chr1	171482495	171488606	chr1	160102669	160127205	1	1	0	0	1	1	99	1	1	1	99
BG801272	BG801272					chr1	171577518	171578013	chr1	159986110	159991818	2	0	2	0	4	0.5	99	0.5	0.5	0	0					AC03A2
BG808823	BC025654	Mm.25602			Mus musculus, Similar to DKFZP586L151 protein, clone MGC:38296 IMAGE:5342879, mRNA, complete cds	chr1	171932981	171951850	chr1	159588003	159628444	1	0	1	0	2	0.5	99	0.5	0.5	0	0
BF467537	BC025654	Mm.25602			Mus musculus, Similar to DKFZP586L151 protein, clone MGC:38296 IMAGE:5342879, mRNA, complete cds	chr1	171967674	171967873	chr1	159588003	159628444	2	0	0	13	73	0.03	0.15	0.25	0.03	0	99
BB277978	BB277978	Mm.27843			ESTs	chr1	171990163	171990819	chr1	159567193	159568161	3	3	0	7	21	0.14	0.43	0.71	0.21	0.14	99	AN3_ANCN03		A3_AN03				Mm.27843	TGTGGAAGAA	0	0	2	0	1	0
BB642284	BB642284	Mm.27843			ESTs	chr1	171992065	171992716	chr1	159563129	159563335	1	1	0	0	2	0.5	99	0.5	0.5	0.5	99							Mm.27843	TGTGGAAGAA	0	0	2	0	1	0
BU504255	BU504255					chr1	171992682	171993562	chr1	159563129	159563335	1	1	0	4	18	0.06	0.25	0.36	0.07	0.06	99	AN3_ANCN03
BG803066	BG803066					chr1	172076395	172076995				1	0	1	0	0	99	99	99	99	99	0
BE988377	BE988377	Mm.153315	9130025P16Rik	78907	RIKEN cDNA 9130025P16 gene	chr1	172084911	172104677	chr1	159354721	159464970	2	0	0	0	2	1	99	1	1	0	99					AC03A2		Mm.153315	GCTTTAATCC	0	0	0	2.1	1	1.1			H38664
BG294519	BG294519	Mm.153315	9130025P16Rik	78907	RIKEN cDNA 9130025P16 gene	chr1	172124525	172151890	chr1	159354721	159464970	1	1	0	3	12	0.08	0.33	0.44	0.11	0.08	99	AN3_ANCN03						Mm.153315	GCTTTAATCC	0	0	0	2.1	1	1.1			H38664
BE987323	NM_023173	Mm.34365	Dusp12	80915	dual specificity phosphatase 12	chr1	172157860	172163448	chr1	159354721	159361850	1	0	0	7	57	0.02	0.14	0.16	0.02	0	99							Mm.34365	GCGGATGTCA	0	0	0	3.2	0	0
BB284219	NM_010188	Mm.22119	Fcgr3	14131	Fc receptor, IgG, low affinity III	chr1	172335520	172336069				1	1	0	14	71	0.01	0.07	0.26	0.02	0.01	99
BG802817	NM_025321	Mm.22227	0610010E03Rik	66052	RIKEN cDNA 0610010E03 gene	chr1	172407204	172407797	chr11	18595243	18596318	11	1	5	9	210	0.05	1.22	0.1	0.05	0	0.2							*Mm.22227	CTTTCAATCC	7.7	0	0	0	4.1	5.3	2 out of 4
BG802282	BG802282	Mm.205682			ESTs	chr1	172424729	172425327	chr1	158996260	159004893	1	0	1	0	5	0.2	99	0.2	0.2	0	0
BB284078	BB284078	Mm.28040	1500036F01Rik	66425	RIKEN cDNA 1500036F01 gene	chr1	172452616	172453106	chr1	158966471	158967057	3	3	0	12	24	0.12	0.25	1.25	0.25	0.12	99	AN3_ANCN03						Mm.28040	s_TTTAATAATG	0	4	4.1	2.1	0	1.1
BB277740	BB277740	Mm.87031				chr1	172496700	172496981	chr1	158908726	158917317	2	2	0	2	10	0.2	1	0.5	0.25	0.2	99	AN3_ANCN03						Mm.87031	AGCTACGACT	0	0	1	1.1	0	0
BM940890	BC003898	Mm.21669	Ndufs2	226646	NADH dehydrogenase (ubiquinone) Fe-S protein 2	chr1	172516037	172516602	chr1	158884649	158895603	8	5	0	4	47	0.17	2	0.28	0.19	0.11	99							*Mm.21669	s_AACTAGAAAA	0	9	18.4	7.4	10.2	23.2	1 out of 4
BI988636	BC003898	Mm.21669	Ndufs2	226646	NADH dehydrogenase (ubiquinone) Fe-S protein 2	chr1	172517368	172525647	chr1	158884649	158895603	1	0	1	11	118	0.01	0.09	0.11	0.01	0	0							*Mm.21669	s_AACTAGAAAA	0	9	18.4	7.4	10.2	23.2	1 out of 4
BG296849	NM_020579	Mm.6628	B4galt3	57370	UDP-Gal:betaGlcNAc beta 1,4-galactosyltransferase, polypeptide 3	chr1	172549512	172552261	chr1	158852531	158857757	4	1	3	1	37	0.11	4	0.14	0.11	0.03	0.33							*Mm.6628	GCCCTTTGCC	0	1	0	1.1	0	1.1
BE953760	NM_020579	Mm.6628	B4galt3	57370	UDP-Gal:betaGlcNAc beta 1,4-galactosyltransferase, polypeptide 3	chr1	172554732	172555152	chr1	158852531	158857757	2	1	1	28	125	0.02	0.07	0.31	0.02	0.01	1	AN3_ANCN03						*Mm.6628	GCCCTTTGCC	0	1	0	1.1	0	1.1
BB284758	NM_008911	Mm.4730	Ppox	19044	protoporphyrinogen oxidase	chr1	172555232	172555812	chr1	158848376	158852392	1	1	0	16	70	0.01	0.06	0.31	0.02	0.01	99	AN3_ANCN03						Mm.4730	AAAGTAAAAG	0	1	3.1	3.2	0	5.3	2 out of 4
BF467627	NM_008911	Mm.4730	Ppox	19044	protoporphyrinogen oxidase	chr1	172557303	172557977	chr1	158848376	158852392	6	2	2	0	8	0.75	99	0.75	0.75	0.25	1	AN3_ANCN03		A3_AN03				Mm.4730	AAAGTAAAAG	0	1	3.1	3.2	0	5.3	2 out of 4
BE988345	BE988345	Mm.27510	Usp21	30941	ubiquitin specific protease 21	chr1	172560203	172560385	chr1	158843787	158850438	2	0	0	10	56	0.04	0.2	0.26	0.04	0	99							*Mm.27510	s_GGACAGGAAA	0	0	0	4.2	0	0
BG806899	NM_013919	Mm.27510	Usp21	30941	ubiquitin specific protease 21	chr1	172560519	172562894	chr1	158841836	158846667	1	0	1	9	44	0.02	0.11	0.29	0.03	0	0							*Mm.27510	s_GGACAGGAAA	0	0	0	4.2	0	0
BI731615	NM_013919	Mm.27510	Usp21	30941	ubiquitin specific protease 21	chr1	172562925	172565009	chr1	158841836	158846667	3	2	1	3	21	0.14	1	0.33	0.17	0.1	2	AN3_ANCN03		A3_AN03				*Mm.27510	s_GGACAGGAAA	0	0	0	4.2	0	0
BF466989	NM_025388	Mm.2815	1110021H02Rik	66155	RIKEN cDNA 1110021H02 gene	chr1	172566851	172567032	chr1	158835180	158839710	2	0	0	14	116	0.02	0.14	0.16	0.02	0	99							*Mm.2815	GCCCTGGGGC	17.3	4	3.1	2.1	5.1	1.1
BG805377	BG805377					chr1	172567930	172568530	chr1	158835201	158846663	1	0	1	5	57	0.02	0.2	0.12	0.02	0	0
BE985852	BE985852	Mm.67742			ESTs	chr1	172601196	172601873				3	0	0	0	8	0.38	99	0.38	0.38	0	99	AN3_ANCN03		A3_AN03		AC03A2
BG296399	BG296399					chr1	172605050	172605242	chr1	158813343	158814643	1	1	0	0	0	99	99	99	99	99	99
BG801562	NM_011615	Mm.182122	Dedd	21945	death effector domain-containing	chr1	172607886	172617168	chr1	158803362	158805678	1	0	1	4	27	0.04	0.25	0.22	0.04	0	0							Mm.182122	s_TGCCTGGGCT	1.9	1	1	0	1	0
BE954227	BE954227	Mm.12915	Nit1	27045	nitrilase 1	chr1	172619512	172619926	chr1	158800342	158805719	2	1	1	24	90	0.02	0.08	0.39	0.03	0.01	1	AN3_ANCN03						*Mm.12915	AAAACTGAAG	0	3	1	3.2	0	0
BE988655	BE988655	Mm.12915	Nit1	27045	nitrilase 1	chr1	172620646	172621763	chr1	158799999	158804874	4	0	0	5	53	0.08	0.8	0.19	0.08	0	99							*Mm.12915	AAAACTGAAG	0	3	1	3.2	0	0
BG294368	BG294368	Mm.12915	Nit1	27045	nitrilase 1	chr1	172622066	172622710	chr1	158799999	158803725	2	2	0	0	43	0.05	99	0.05	0.05	0.05	99							*Mm.12915	AAAACTGAAG	0	3	1	3.2	0	0
BG293366	NM_009480	Mm.8	Usf1	22278	upstream transcription factor 1	chr1	172696574	172697519				3	1	2	4	19	0.16	0.75	0.47	0.2	0.05	0.5	AN3_ANCN03		A3_AN03
BI734629	BC021876	Mm.20903	Jcam1	16456	junction cell adhesion molecule1	chr1	172740452	172742607	chr1	158679539	158680299	1	1	0	0	34	0.03	99	0.03	0.03	0.03	99							*Mm.20903	s_AAGATCAAGA	30.8	3	1	6.3	2	3.2
BB709154	NM_008534	Mm.560	Ly9	17085	lymphocyte antigen 9	chr1	172868680	172869169	chr1	158576264	158589017	1	1	0	0	25	0.04	99	0.04	0.04	0.04	99							*Mm.560	s_GGGTAAGGAG	0	0	1	0	1	0
BB283907	BB283907	Mm.36148			ESTs	chr1	173284937	173285474	chr1	158187901	158190643	1	1	0	5	11	0.09	0.2	1	0.17	0.09	99	AN3_ANCN03						Mm.36148	TAGAAAATTG	0	0	2	0	0	1.1
BU504311	BU504311					chr1	173286980	173287876	chr1	158185809	158190557	1	1	0	2	13	0.08	0.5	0.27	0.09	0.08	99
BB279994	NM_010916	Mm.2474	Nhlh1	18071	nescient helix loop helix 1	chr1	173339695	173339920	chr1	158132468	158134709	2	2	0	3	5	0.4	0.67	2.5	1	0.4	99	AN3_ANCN03	AN3_ANCN20			AC03A2		*Mm.2474	CTGCTGAGCC	0	0	1	0	0	1.1
BI991728	BI991728	Mm.143819	Ncstn-pending	59287	nicastrin	chr1	173354909	173355507	chr1	158117511	158123004	1	0	1	7	59	0.02	0.14	0.15	0.02	0	0							*Mm.143819	ACCTAAGGTC	0	1	0	0	1	0
BB642446	BB642446	Mm.30041	Copa	12847	coatomer protein complex subunit alpha	chr1	173371875	173380496	chr1	158073728	158105032	2	2	0	3	18	0.11	0.67	0.33	0.13	0.11	99	AN3_ANCN03						Mm.30041	TCCTCTCTCT	5.8	0	0	0	9.2	3.2
BB279180	BB279180	Mm.30041	Copa	12847	coatomer protein complex subunit alpha	chr1	173391257	173393679	chr1	158073728	158105032	1	1	0	0	10	0.1	99	0.1	0.1	0.1	99							Mm.30041	TCCTCTCTCT	5.8	0	0	0	9.2	3.2
BU505376	BC025896	Mm.30041	Copa	12847	coatomer protein complex subunit alpha	chr1	173402232	173408355	chr1	158051755	158059609	7	5	2	1	56	0.12	7	0.15	0.13	0.09	2.5							Mm.30041	TCCTCTCTCT	5.8	0	0	0	9.2	3.2
BE952165	BC025896	Mm.30041	Copa	12847	coatomer protein complex subunit alpha	chr1	173410874	173411412	chr1	158051755	158059609	1	0	0	6	117	0.01	0.17	0.06	0.01	0	99							Mm.30041	TCCTCTCTCT	5.8	0	0	0	9.2	3.2
BG294079	BG294079	Mm.144235	Pxf	19298	peroxisomal farnesylated protein	chr1	173415895	173422417	chr1	158024176	158047014	6	5	1	7	53	0.11	0.86	0.28	0.13	0.09	5							*Mm.144235	AATGGCCATT	1.9	0	1	2.1	2	1.1
BI989357	BI989357	Mm.144235	Pxf	19298	peroxisomal farnesylated protein	chr1	173423082	173423823	chr1	158024176	158047014	1	0	1	0	24	0.04	99	0.04	0.04	0	0							*Mm.144235	AATGGCCATT	1.9	0	1	2.1	2	1.1
BE949791	BE949791	Mm.144235	Pxf	19298	peroxisomal farnesylated protein	chr1	173423976	173424405	chr1	158040767	158042416	2	0	2	8	81	0.02	0.25	0.14	0.03	0	0							*Mm.144235	AATGGCCATT	1.9	0	1	2.1	2	1.1
BB709274	BB709274	Mm.87670				chr1	173425259	173425807	chr1	158040767	158042072	1	1	0	4	27	0.04	0.25	0.22	0.04	0.04	99							*Mm.87670	ACCAAGTTGA	0	2	0	0	1	1.1
BG295910	BG295910					chr1	173434893	173435284	chr10	50435850	50463977	1	1	0	0	0	99	99	99	99	99	99
BI732903	BI732903	Mm.196025				chr1	173437347	173462090	chr1	157979453	158002206	1	1	0	8	47	0.02	0.12	0.23	0.03	0.02	99
BQ952184	BQ952184					chr1	173437510	173438075	chr1	158023185	158024337	1	1	0	0	0	99	99	99	99	99	99
BI987655	BI987655	Mm.196080	AA408877	98193	expressed sequence AA408877	chr1	173464760	173481877	chr1	157979453	158002206	1	0	1	1	15	0.07	1	0.14	0.07	0	0
BB284477	BB284477	Mm.159915	B230205O20Rik	77413	RIKEN cDNA B230205O20 gene	chr1	173471999	173472353	chr1	157993137	157993285	1	1	0	1	1	1	1	99	99	1	99
BE987705	BE987705	Mm.196080	AA408877	98193	expressed sequence AA408877	chr1	173484050	173484284	chr1	157976000	157981288	3	0	0	1	20	0.15	3	0.21	0.16	0	99
BI731663	BI731663	Mm.196080	AA408877	98193	expressed sequence AA408877	chr1	173485274	173485716	chr1	157974859	157980324	1	1	0	8	47	0.02	0.12	0.23	0.03	0.02	99
BE953062	NM_008556	Mm.544	Pea15	18611	phosphoprotein enriched in astrocytes 15	chr1	173486051	173486451	chr1	157975572	157977219	4	0	4	36	114	0.04	0.11	0.51	0.05	0	0	AN3_ANCN03						*Mm.544	AGGGGATTGG	0	0	2	0	1	0
BU504248	NM_008556	Mm.544	Pea15	18611	phosphoprotein enriched in astrocytes 15	chr1	173487540	173496107	chr1	157975572	157977219	21	16	5	13	80	0.26	1.62	0.51	0.31	0.2	3.2	AN3_ANCN03		A3_AN03				*Mm.544	AGGGGATTGG	0	0	2	0	1	0
BG296240	BG296240					chr1	173491246	173491807	chr1	157970898	157975132	1	1	0	0	1	1	99	1	1	1	99
BG298859	NM_009813	Mm.12829	Casq1	12372	calsequestrin 1	chr1	173502452	173503112	chr1	157952464	157963234	1	1	0	3	8	0.12	0.33	0.8	0.2	0.12	99	AN3_ANCN03
BI737895	BI737895	Mm.193539	H1f2	50708	H1 histone family, member 2	chr1	173563085	173563789	chr1	157901417	157905449	1	1	0	27	40	0.03	0.04	2.15	0.08	0.03	99	AN3_ANCN03	AN3_ANCN20
BG293800	AF411055	Mm.29860	Igsf8	140559	immunoglobulin superfamily, member 8	chr1	173602023	173607054	chr1	157853880	157857193	2	2	0	4	29	0.07	0.5	0.24	0.08	0.07	99							*Mm.29860	s_AGTGTGGGAC	0	4	0	0	0	0
BI731867	AF411055	Mm.29860	Igsf8	140559	immunoglobulin superfamily, member 8	chr1	173608310	173609327	chr1	157853880	157857193	6	6	0	23	100	0.06	0.26	0.38	0.08	0.06	99	AN3_ANCN03						*Mm.29860	s_AGTGTGGGAC	0	4	0	0	0	0
BI730338	BI730338	Mm.4278	Kcnj9	16524	potassium inwardly-rectifying channel, subfamily J, member 9	chr1	173610813	173611459	chr1	157848426	157855033	6	6	0	15	17	0.35	0.4	10.5	3	0.35	99	AN3_ANCN03	AN3_ANCN20	A3_AN03		AC03A2		Mm.4278	GAGAGACTTA	0	0	0	0	2	0
BE950862	NM_008429	Mm.4278	Kcnj9	16524	potassium inwardly-rectifying channel, subfamily J, member 9	chr1	173615585	173616053	chr1	157846015	157850284	1	1	0	4	4	0.25	0.25	99	99	0.25	99	AN3_ANCN03	AN3_ANCN20					Mm.4278	GAGAGACTTA	0	0	0	0	2	0
BB642666	NM_020269	Mm.103709	Kcnj10	16513	potassium inwardly-rectifying channel, subfamily J, member 10	chr1	173630790	173658886	chr1	157802951	157804528	2	1	0	1	4	0.5	2	1	0.67	0.25	99	AN3_ANCN03				AC03A2		Mm.103709	CTAGCTAACC	0	1	3.1	1.1	0	0
BB281001	NM_020269	Mm.103709	Kcnj10	16513	potassium inwardly-rectifying channel, subfamily J, member 10	chr1	173659381	173660057	chr1	157802951	157804528	3	1	0	5	10	0.3	0.6	1.6	0.6	0.1	99	AN3_ANCN03		A3_AN03		AC03A2		Mm.103709	CTAGCTAACC	0	1	3.1	1.1	0	0
BG298747	BG298747					chr1	173661715	173662448	chr1	157800945	157804223	1	1	0	2	2	0.5	0.5	99	99	0.5	99	AN3_ANCN03	AN3_ANCN20
BB642667	NM_026234	Mm.32990	Pigm	67556	phosphatidylinositol glycan, class M	chr1	173666054	173666715	chr1	157792304	157793664	3	3	0	0	18	0.17	99	0.17	0.17	0.17	99							*Mm.32990	AGTGCTGCGT	1.9	0	0	0	0	2.1
BB284491	BB284491	Mm.32990	Pigm	67556	phosphatidylinositol glycan, class M	chr1	173668131	173668639	chr1	157792304	157794053	3	1	0	22	55	0.05	0.14	0.76	0.09	0.02	99	AN3_ANCN03						*Mm.32990	AGTGCTGCGT	1.9	0	0	0	0	2.1
BB281016	BB281016	Mm.208499			EST	chr1	173668875	173669598	chr1	157792304	157794019	2	2	0	0	3	0.67	99	0.67	0.67	0.67	99					AC03A2
BM940554	BM940554	Mm.193992			EST	chr1	173669985	173670643	chr1	157792304	157792938	1	0	0	0	0	99	99	99	99	99	99
BI735324	NM_033608	Mm.214530	Igsf9	93842	immunoglobulin superfamily, member 9	chr1	173772554	173780549	chr1	157689379	157705426	4	4	0	3	11	0.36	1.33	0.88	0.5	0.36	99	AN3_ANCN03		A3_AN03
BQ960491	NM_033608	Mm.214530	Igsf9	93842	immunoglobulin superfamily, member 9	chr1	173784928	173785960	chr1	157689379	157705426	1	1	0	0	4	0.25	99	0.25	0.25	0.25	99
BG342463	NM_033608	Mm.214530	Igsf9	93842	immunoglobulin superfamily, member 9	chr1	173786329	173787626	chr1	157689379	157705426	1	1	0	0	9	0.11	99	0.11	0.11	0.11	99
BB284436	NM_033608	Mm.214530	Igsf9	93842	immunoglobulin superfamily, member 9	chr1	173788600	173789052	chr1	157689379	157705426	10	7	3	5	32	0.31	2	0.56	0.37	0.22	2.33	AN3_ANCN03		A3_AN03
BI731072	NM_010045	Mm.6393	Dfy	13349	Duffy blood group	chr1	174633652	174634507	chr1	156967618	156968510	9	5	1	0	5	1.8	99	1.8	1.8	1	5	AN3_ANCN03		A3_AN03		AC03A2		*Mm.6393	s_TGACAGGACC	1.9	0	0	1.1	0	0
BQ938087	BQ938087	Mm.39283	Necl1-pending	94332	nectin-lke 1	chr1	174635806	174636609	chr1	156951766	156968373	1	1	0	4	4	0.25	0.25	99	99	0.25	99	AN3_ANCN03	AN3_ANCN20					Mm.39283	ACAACAAAAT	0	4	4.1	3.2	2	1.1
BF467347	NM_053199	Mm.39283	Necl1-pending	94332	nectin-lke 1	chr1	174636822	174637283	chr1	156933629	156963997	4	3	0	17	28	0.14	0.24	1.91	0.36	0.11	99	AN3_ANCN03						Mm.39283	ACAACAAAAT	0	4	4.1	3.2	2	1.1
BG293894	NM_053199	Mm.39283	Necl1-pending	94332	nectin-lke 1	chr1	174637734	174645204	chr1	156933629	156963997	2	2	0	4	6	0.33	0.5	3	1	0.33	99	AN3_ANCN03	AN3_ANCN20					Mm.39283	ACAACAAAAT	0	4	4.1	3.2	2	1.1
BF468091	BF468091					chr1	174648649	174649411	chr1	156951733	156955584	1	0	1	0	0	99	99	99	99	99	0
BE952343	BE952343	Mm.191115			EST, Moderately similar to hypothetical protein FLJ10698 [Homo sapiens] [H.sapiens]	chr1	174649625	174650277	chr1	156951766	156968373	1	0	1	1	1	1	1	99	99	0	0
BG804901	NM_019445	Mm.41105	Fmn2	54418	formin 2	chr1	175921662	175924651	chr1	238334702	238687394	1	0	1	1	3	0.33	1	1	0.5	0	0					AC03A2
BF462890	BF462890	Mm.171457			ESTs	chr1	176031230	176031517	chr1	238598951	238599208	2	0	0	0	0	99	99	99	99	99	99					AC03A2
BF465388	NM_019445	Mm.41105	Fmn2	54418	formin 2	chr1	176136562	176136979	chr1	238334702	238687394	2	1	0	0	1	2	99	2	2	1	99					AC03A2
BB277650	BB277650	Mm.7956	Rgs7	24012	regulator of G protein signaling 7	chr1	176369175	176369381	chr1	239024679	239025280	5	5	0	23	29	0.17	0.22	4.67	0.83	0.17	99	AN3_ANCN03	AN3_ANCN20					Mm.7956	GCTTCACACT	0	0	2	0	2	0
BB278713	BB278713					chr1	176571059	176571718	chr6	73759794	73760367	1	1	0	0	0	99	99	99	99	99	99
BB642385	BB642385					chr1	176574165	176574797				1	1	0	0	0	99	99	99	99	99	99
BE955734	BE955734	Mm.193821			ESTs	chr1	176628677	176628862				2	2	0	0	0	99	99	99	99	99	99					AC03A2
BF465720	BC006048	Mm.41502	Fh1	14194	fumarate hydratase 1	chr1	176916010	176920753	chr1	239746963	239766501	1	0	0	11	96	0.01	0.09	0.14	0.01	0	99							Mm.41502	GGGAATCACG	1.9	2	2	0	1	1.1
BG805361	BC006048	Mm.41502	Fh1	14194	fumarate hydratase 1	chr1	176924287	176931362	chr1	239746963	239766501	2	0	2	0	43	0.05	99	0.05	0.05	0	0							Mm.41502	GGGAATCACG	1.9	2	2	0	1	1.1
BE986864	NM_012012	Mm.34988	Exo1	26909	exonuclease 1	chr1	177208251	177216000	chr1	239995320	240026630	2	0	0	2	27	0.07	1	0.16	0.08	0	99
BU503766	BU503766					chr1	178052888	178053776	chr4	120228303	120231031	1	1	0	8	26	0.04	0.12	0.5	0.06	0.04	99	AN3_ANCN03
BG292623	BG292623	Mm.200630				chr1	178054180	178054930	chr1	241174933	241179992	2	1	1	11	12	0.17	0.18	13	2	0.08	1	AN3_ANCN03	AN3_ANCN20
BI729863	BI729863	Mm.217560				chr1	178074987	178075738	chr1	241176963	241275795	2	1	1	0	4	0.5	99	0.5	0.5	0.25	1					AC03A2
BG297584	BC016244	Mm.171399	2700048G21Rik	76816	RIKEN cDNA 2700048G21 gene	chr1	178134108	178159734	chr1	241358501	241466344	1	1	0	1	7	0.14	1	0.33	0.17	0.14	99
BI988947	BI988947					chr1	178150572	178151173				1	0	1	0	0	99	99	99	99	99	0
BI738971	BI738971					chr1	178273221	178273856	chr1	241471959	241473744	1	1	0	0	0	99	99	99	99	99	99
BF455585	BF455585	Mm.33030				chr1	178339885	178340353	chr1	241511557	241564310	1	0	0	9	36	0.03	0.11	0.37	0.04	0	99	AN3_ANCN03						*Mm.33030	CCACAATCTG	0	0	2	0	0	0
BI987665	BI987665	Mm.33030				chr1	178340259	178340847	chr1	241564003	241568229	1	0	1	2	7	0.14	0.5	0.6	0.2	0	0	AN3_ANCN03						*Mm.33030	CCACAATCTG	0	0	2	0	0	0
BQ922361	BQ922361	Mm.33030				chr1	178342551	178343474	chr1	241576714	241892918	4	3	0	4	16	0.25	1	0.67	0.33	0.19	99	AN3_ANCN03		A3_AN03				*Mm.33030	CCACAATCTG	0	0	2	0	0	0
BF463150	BF463150	Mm.225780	AI851531	98462	expressed sequence AI851531	chr1	178344132	178344576	chr1	241565343	241569739	3	0	0	2	5	0.6	1.5	1.67	1	0	99	AN3_ANCN03		A3_AN03		AC03A2
BF463400	NM_011785	Mm.225780	AI851531	98462	expressed sequence AI851531	chr1	178351463	178364932	chr1	241569361	241892940	2	0	0	0	3	0.67	99	0.67	0.67	0	99					AC03A2
BG800114	NM_011785	Mm.225780	AI851531	98462	expressed sequence AI851531	chr1	178364901	178424401	chr1	241569361	241892940	1	0	1	0	4	0.25	99	0.25	0.25	0	0					AC03A2
BI985245	BI985245					chr1	178462067	178462667	chr1	241754707	241755876	1	0	1	0	0	99	99	99	99	99	0
BU502946	BU502946					chr1	178771110	178771859	chr1	242100300	242104327	1	1	0	1	1	1	1	99	99	1	99
BM937657	NM_013915	Mm.27962	Zfp238	30928	zinc finger protein 238	chr1	178774009	178774620	chr1	242101422	242106430	1	0	1	6	8	0.12	0.17	3.5	0.5	0	0	AN3_ANCN03	AN3_ANCN20					Mm.27962	s_GGAAACAGTG	0	0	1	5.3	2	4.2
BG800952	NM_013915	Mm.27962	Zfp238	30928	zinc finger protein 238	chr1	178774627	178775230	chr1	242101422	242106430	1	0	1	5	6	0.17	0.2	6	1	0	0	AN3_ANCN03	AN3_ANCN20					Mm.27962	s_GGAAACAGTG	0	0	1	5.3	2	4.2
BU504165	NM_013915	Mm.27962	Zfp238	30928	zinc finger protein 238	chr1	178775820	178776706	chr1	242101422	242106430	3	2	0	8	28	0.11	0.38	0.55	0.15	0.07	99	AN3_ANCN03		A3_AN03				Mm.27962	s_GGAAACAGTG	0	0	1	5.3	2	4.2
BF463428	NM_013915	Mm.27962	Zfp238	30928	zinc finger protein 238	chr1	178776900	178777415	chr1	242101422	242106430	1	0	0	34	59	0.02	0.03	1.4	0.04	0	99	AN3_ANCN03						Mm.27962	s_GGAAACAGTG	0	0	1	5.3	2	4.2
BI739761	BI739761					chr1	179307491	179308252	chr1	242701765	242702544	1	1	0	0	1	1	99	1	1	1	99
BI871838	BI871838					chr1	179310664	179311539	chr10	5747513	5748758	1	1	0	0	1	1	99	1	1	1	99
BI988728	BI988728					chr1	179563220	179563819	chr1	242721862	242722599	1	0	1	0	0	99	99	99	99	99	0
BI738345	BI738345	Mm.26611	5830417C01Rik	78825	RIKEN cDNA 5830417C01 gene	chr1	179589752	179595342	chr1	242702150	242754690	1	1	0	4	23	0.04	0.25	0.26	0.05	0.04	99							*Mm.26611	GCAAGTGCTG	0	0	0	2.1	0	0
BF462610	BF462610	Mm.26611	5830417C01Rik	78825	RIKEN cDNA 5830417C01 gene	chr1	179595424	179595968	chr1	242754420	242758415	2	0	0	1	11	0.18	2	0.3	0.2	0	99	AN3_ANCN03						*Mm.26611	GCAAGTGCTG	0	0	0	2.1	0	0
BE951384	BE951384	Mm.26611	5830417C01Rik	78825	RIKEN cDNA 5830417C01 gene	chr1	179595918	179596550	chr1	242754369	242758415	3	1	2	5	15	0.2	0.6	0.8	0.3	0.07	0.5	AN3_ANCN03		A3_AN03				*Mm.26611	GCAAGTGCTG	0	0	0	2.1	0	0
BB283200	BB283200	Mm.26611	5830417C01Rik	78825	RIKEN cDNA 5830417C01 gene	chr1	179597676	179597919	chr1	242754572	242758415	7	1	1	3	26	0.27	2.33	0.43	0.3	0.04	1	AN3_ANCN03		A3_AN03				*Mm.26611	GCAAGTGCTG	0	0	0	2.1	0	0
BI989121	BI989121					chr1	179600482	179601082	chr1	242757745	242758415	1	0	1	0	0	99	99	99	99	99	0
BE984162	BE984162	Mm.151441			EST	chr1	179657198	179657312				1	0	0	0	0	99	99	99	99	99	99
BE983157	BE983157					chr1	179665990	179666198	chr1	242904561	242904798	1	0	0	0	1	1	99	1	1	0	99
BE981813	BE981813	Mm.86589			ESTs	chr1	179666192	179666743	chr1	242899624	242900846	4	0	0	0	4	1	99	1	1	0	99	AN3_ANCN03		A3_AN03		AC03A2
BE951486	BE951486	Mm.28927			Mus musculus, clone IMAGE:5039804, mRNA	chr1	179668214	179668746	chr1	242899624	242905079	4	2	2	12	49	0.08	0.33	0.43	0.11	0.04	1	AN3_ANCN03		A3_AN03				*Mm.28927	GATGTGTATA	0	1	1	1.1	1	0
BU504817	NM_025511	Mm.28927			Mus musculus, clone IMAGE:5039804, mRNA	chr1	179668718	179669582	chr2	229882675	229882983	1	1	0	11	60	0.02	0.09	0.24	0.02	0.02	99							*Mm.28927	GATGTGTATA	0	1	1	1.1	1	0
BG297338	BG297338	Mm.28927			Mus musculus, clone IMAGE:5039804, mRNA	chr1	179670043	179672697	chr1	242899624	242911373	7	7	0	4	18	0.39	1.75	0.79	0.5	0.39	99	AN3_ANCN03		A3_AN03		AC03A2		*Mm.28927	GATGTGTATA	0	1	1	1.1	1	0
BI732270	BI732270	Mm.28927			Mus musculus, clone IMAGE:5039804, mRNA	chr1	179671245	179671360	chr1	242899624	242906586	1	1	0	0	1	1	99	1	1	1	99							*Mm.28927	GATGTGTATA	0	1	1	1.1	1	0
BE951833	BE951833	Mm.2115	Hnrpu	51810	heterogeneous nuclear ribonucleoprotein U	chr1	179673875	179674662	chr1	242904548	242913306	2	1	1	5	11	0.18	0.4	1.17	0.33	0.09	1	AN3_ANCN03						*Mm.2115	AATCTGGCTG	3.9	3	1	2.1	3.1	1.1
BG295370	BG295370	Mm.2115	Hnrpu	51810	heterogeneous nuclear ribonucleoprotein U	chr1	179674631	179675274	chr1	242906455	242914224	1	1	0	0	2	0.5	99	0.5	0.5	0.5	99							*Mm.2115	AATCTGGCTG	3.9	3	1	2.1	3.1	1.1
BF462460	NM_016805	Mm.2115	Hnrpu	51810	heterogeneous nuclear ribonucleoprotein U	chr1	179676421	179677904	chr1	242912103	242922163	13	2	8	6	151	0.09	2.17	0.13	0.09	0.01	0.25							*Mm.2115	AATCTGGCTG	3.9	3	1	2.1	3.1	1.1
BG295731	NM_016805	Mm.2115	Hnrpu	51810	heterogeneous nuclear ribonucleoprotein U	chr1	179679391	179681653	chr1	242912103	242922163	11	7	3	1	39	0.28	11	0.32	0.29	0.18	2.33	AN3_ANCN03		A3_AN03				*Mm.2115	AATCTGGCTG	3.9	3	1	2.1	3.1	1.1
BE981964	BE981964	Mm.151289			EST	chr1	179715425	179715791				1	0	0	0	0	99	99	99	99	99	99
BM943152	BM943152					chr1	179716010	179716528	chr1	242914139	242922124	1	0	0	0	0	99	99	99	99	99	99
BG293023	BG293023					chr1	179837124	179837969				1	1	0	0	2	0.5	99	0.5	0.5	0.5	99
BG800860	BG800860					chr1	180202006	180202566				1	0	1	0	0	99	99	99	99	99	0
BE981018	BE981018	Mm.191284			ESTs	chr1	180409036	180409379	chr1	243939578	243939914	3	0	0	0	0	99	99	99	99	99	99	AN3_ANCN03	AN3_ANCN20	A3_AN03	A3_AN20	AC03A2	AC20A3
BE988275	BE988275	Mm.151920			ESTs	chr1	180680032	180680477	chr1	244275376	244278008	2	0	0	0	0	99	99	99	99	99	99					AC03A2
BI990204	BI990204					chr1	180713302	180713902				1	0	1	0	0	99	99	99	99	99	0
BG293910	NM_146105	Mm.87662	MGC31547	226744	hypothetical protein MGC31547	chr1	180963659	180967656	chr1	244732598	244734725	1	1	0	0	2	0.5	99	0.5	0.5	0.5	99
BI736217	BI736217					chr1	180979213	180979589	chr1	244725214	244732774	1	1	0	0	0	99	99	99	99	99	99
BG296665	NM_146105	Mm.87662	MGC31547	226744	hypothetical protein MGC31547	chr1	180980068	180982781	chr1	244732598	244734725	1	1	0	0	3	0.33	99	0.33	0.33	0.33	99
BF462925	NM_146105	Mm.87662	MGC31547	226744	hypothetical protein MGC31547	chr1	180983909	180984388	chr1	244732598	244734725	3	2	0	3	27	0.11	1	0.25	0.12	0.07	99
BE949826	BC025803	Mm.136458			Mus musculus, Similar to CGI-49 protein, clone MGC:36578 IMAGE:5100552, mRNA, complete cds	chr1	181023957	181028965	chr1	244750503	244757993	3	1	2	6	19	0.16	0.5	0.69	0.23	0.05	0.5	AN3_ANCN03		A3_AN03
BB278187	BC025803	Mm.136458			Mus musculus, Similar to CGI-49 protein, clone MGC:36578 IMAGE:5100552, mRNA, complete cds	chr1	181039061	181039327	chr1	244750503	244757993	2	2	0	28	95	0.02	0.07	0.45	0.03	0.02	99	AN3_ANCN03
BB280617	BC025803	Mm.136458			Mus musculus, Similar to CGI-49 protein, clone MGC:36578 IMAGE:5100552, mRNA, complete cds	chr1	181039386	181039681	chr1	244750503	244757993	3	3	0	66	168	0.02	0.05	0.68	0.03	0.02	99	AN3_ANCN03
BB284063	BB284063	Mm.128165	6230412P20Rik	226747	RIKEN cDNA 6230412P20 gene	chr1	181096192	181096680	chr2	160409547	160411183	9	3	2	3	27	0.33	3	0.5	0.38	0.11	1.5	AN3_ANCN03		A3_AN03		AC03A2		Mm.128165	GAGTGCAGTT	5.8	0	1	1.1	0	1.1
BF466009	AB059278	Mm.128165	6230412P20Rik	226747	RIKEN cDNA 6230412P20 gene	chr1	181127387	181133071	chr2	160412867	160417918	1	0	0	0	3	0.33	99	0.33	0.33	0	99							Mm.128165	GAGTGCAGTT	5.8	0	1	1.1	0	1.1
BE985949	BE985949					chr1	181342628	181342913	chr1	226031318	226035399	1	0	0	3	6	0.17	0.33	1.33	0.33	0	99	AN3_ANCN03																AA780525
BM938487	BM938487					chr1	181381864	181443348	chr1	225711105	226031570	1	0	0	0	0	99	99	99	99	99	99
BB284236	BB284236	Mm.134481			EST	chr1	181482044	181482175	chr1	225711105	226031570	1	1	0	8	34	0.03	0.12	0.35	0.04	0.03	99	AN3_ANCN03
BB642422	BB642422	Mm.131657			ESTs	chr1	181492657	181495443	chr1	225711105	226031570	1	1	0	0	3	0.33	99	0.33	0.33	0.33	99							Mm.131657	s_CTTGCAAAGT	0	0	0	1.1	1	0
BB278985	BB278985	Mm.131657			ESTs	chr1	181496545	181497218	chr1	225785331	225789524	2	2	0	0	0	99	99	99	99	99	99					AC03A2		Mm.131657	s_CTTGCAAAGT	0	0	0	1.1	1	0
BE988632	BE988632					chr1	181502037	181502235	chr1	225775990	225786003	2	0	0	0	0	99	99	99	99	99	99					AC03A2
BE955634	BE955634	Mm.150942			EST	chr1	181507970	181508432				1	1	0	0	0	99	99	99	99	99	99
BM937945	BM937945	Mm.211000			ESTs	chr1	181508777	181509459	chr1	225768366	225769118	1	1	0	2	5	0.2	0.5	1	0.33	0.2	99	AN3_ANCN03
BB283558	BB283558					chr1	181509881	181510403	chr1	225768366	225769118	1	1	0	0	2	0.5	99	0.5	0.5	0.5	99
BF466429	BF466429	Mm.212519				chr1	181517580	181522459	chr1	225711105	226031570	2	0	0	2	6	0.33	1	1	0.5	0	99	AN3_ANCN03				AC03A2
BG803983	BG803983					chr1	181521518	181522118	chr1	225747148	225752530	1	0	1	0	0	99	99	99	99	99	0
BI733408	BI733408	Mm.38330			ESTs, Weakly similar to CTRO_MOUSE Citron protein (Rho-interacting, serine/threonine kinase 21) [M.musculus]	chr1	181542129	181543198	chr1	225711105	226031570	1	1	0	2	9	0.11	0.5	0.43	0.14	0.11	99	AN3_ANCN03
BF463929	NM_011183	Mm.4338	Psen2	19165	presenilin 2	chr1	181610058	181610507	chr1	225598738	225612923	1	0	0	8	24	0.04	0.12	0.56	0.06	0	99	AN3_ANCN03						*Mm.4338	AATGTCCCCA	1.9	1	0	1.1	0	0
BI989895	BI989895					chr1	181741336	181741935				1	0	1	0	0	99	99	99	99	99	0
BG808074	BG808074					chr1	181793648	181794023	chr1	225363522	225365614	1	0	1	0	0	99	99	99	99	99	0
BI739933	BI739933					chr1	181816474	181817259				1	1	0	1	1	1	1	99	99	1	99
BG802856	NM_007415	Mm.9248	Adprt1	11545	ADP-ribosyltransferase (NAD+; poly (ADP-ribose) polymerase) 1	chr1	181972517	181975776	chr13	109949070	109952516	2	0	2	0	14	0.14	99	0.14	0.14	0	0							Mm.9248	GGATAGCCAA	0	1	2	2.1	1	4.2
BI737546	NM_007415	Mm.9248	Adprt1	11545	ADP-ribosyltransferase (NAD+; poly (ADP-ribose) polymerase) 1	chr1	181985083	181985771	chr13	109949070	109952516	5	1	0	23	173	0.03	0.22	0.19	0.03	0.01	99							Mm.9248	GGATAGCCAA	0	1	2	2.1	1	4.2
BG297649	BG297649	Mm.210378			ESTs, Weakly similar to always early [Drosophila melanogaster] [D.melanogaster]	chr1	182032373	182050483	chr1	224949349	225124746	1	1	0	0	8	0.12	99	0.12	0.12	0.12	99
BG806706	BG806706	Mm.16813	2700022J23Rik	72568	RIKEN cDNA 2700022J23 gene	chr1	182073868	182074454	chr1	224948009	224950377	1	0	1	1	9	0.11	1	0.25	0.12	0	0							Mm.16813	AGATGAGACT	0	3	1	0	0	0
BG342351	BG342351					chr1	182075419	182075750	chr1	224948009	224950316	1	1	0	0	0	99	99	99	99	99	99
BI990454	AF022770	Mm.28214				chr1	182110630	182121239	chr1	224815795	224835218	2	1	1	1	28	0.07	2	0.11	0.07	0.04	1							Mm.28214	TTTCCCAGAG	0	2	0	0	0	0
BG294067	AF022770	Mm.28214				chr1	182129504	182136960	chr1	224815795	224835218	1	1	0	0	16	0.06	99	0.06	0.06	0.06	99							Mm.28214	TTTCCCAGAG	0	2	0	0	0	0
BE953272	BE953272	Mm.39477	Gocap1	170760	golgi complex associated protein 1, 60 kDa	chr1	182138255	182138657	chr1	224813643	224816063	2	0	2	8	83	0.02	0.25	0.13	0.03	0	0							*Mm.39477	s_TTCATATCTG	0	0	1	1.1	0	0
BB709259	BB709259	Mm.120505	5830405M20Rik	74749	RIKEN cDNA 5830405M20 gene	chr1	182140099	182140577	chr1	224813643	224814369	1	1	0	0	5	0.2	99	0.2	0.2	0.2	99							Mm.120505	s_TGAACTGTGG	0	0	2	0	0	0
BI990754	BI990754					chr1	182147926	182153088	chr2	173637177	173637459	1	0	1	0	2	0.5	99	0.5	0.5	0	0
BG802596	BG802596	Mm.138832			ESTs	chr1	182187751	182187897	chr1	224741220	224741842	1	0	1	0	5	0.2	99	0.2	0.2	0	0							Mm.138832	CTGGCCAACT	0	0	0	1.1	2	1.1
BG801384	NM_145943	Mm.56547	MGC30618	208768	hypothetical protein MGC30618	chr1	182247950	182251768	chr1	224655128	224662824	3	1	2	0	4	0.75	99	0.75	0.75	0.25	0.5	AN3_ANCN03		A3_AN03		AC03A2		*Mm.56547	GCTATGACAG	0	1	0	1.1	0	0
BE995328	NM_133705	Mm.29379	1810018M05Rik	69051	RIKEN cDNA 1810018M05 gene	chr1	182291479	182292697	chr1	224590053	224593936	1	0	0	6	58	0.02	0.17	0.13	0.02	0	99							Mm.29379	CCTCTCTGAG	0	2	0	0	0	1.1
BM933970	NM_133705	Mm.29379	1810018M05Rik	69051	RIKEN cDNA 1810018M05 gene	chr1	182293408	182294792	chr1	224590053	224593936	3	2	0	25	144	0.02	0.12	0.24	0.03	0.01	99							Mm.29379	CCTCTCTGAG	0	2	0	0	0	1.1
BB282350	BB282350	Mm.9075	Ephx1	13849	epoxide hydrolase 1, microsomal	chr1	182377362	182377637	chr1	224512159	224515148	1	1	0	17	132	0.01	0.06	0.16	0.01	0.01	99							*Mm.9075	GCTTTAATGA	1.9	1	0	0	0	0
BB284769	BB284769	Mm.141773	1200009I24Rik	67459	RIKEN cDNA 1200009I24 gene	chr1	182482443	182486091				1	1	0	30	75	0.01	0.03	0.69	0.02	0.01	99	AN3_ANCN03						Mm.141773	s_TGCTAGGCCC	1.9	0	0	0	2	0
BG805785	BG805785	Mm.141773	1200009I24Rik	67459	RIKEN cDNA 1200009I24 gene	chr1	182523905	182533209	chr1	222946002	222988596	1	0	1	0	14	0.07	99	0.07	0.07	0	0							Mm.141773	s_TGCTAGGCCC	1.9	0	0	0	2	0
BI730606	BI730606	Mm.151104	D530030D03Rik	78578	RIKEN cDNA D530030D03 gene	chr1	182533384	182545118	chr1	223031087	223031598	1	1	0	3	6	0.17	0.33	1.33	0.33	0.17	99	AN3_ANCN03						Mm.151104	ACCAGAGCAG	9.6	0	3.1	3.2	6.1	1.1
BE982989	BE982989	Mm.151460			ESTs	chr1	182544599	182544960	chr1	223031087	223036868	3	0	0	0	0	99	99	99	99	99	99	AN3_ANCN03	AN3_ANCN20	A3_AN03	A3_AN20	AC03A2	AC20A3
BG806889	BG806889					chr1	182559998	182560311	chr1	223064488	223104715	1	0	1	0	0	99	99	99	99	99	0
BF465096	BF465096	Mm.200350	AU044014	98607	expressed sequence AU044014	chr1	182562181	182562289	chr1	223056641	223058621	1	0	0	1	13	0.08	1	0.17	0.08	0	99
BQ946471	BQ946471	Mm.21126	LOC226757	226757	similar to hypothetical protein FLJ21016	chr1	182562916	182563808	chr1	223056641	223060545	1	1	0	1	15	0.07	1	0.14	0.07	0.07	99							*Mm.21126	ATCATATGCC	1.9	0	1	0	0	0
BI737302	BI737302	Mm.21126	LOC226757	226757	similar to hypothetical protein FLJ21016	chr1	182564822	182565536	chr1	223055815	223060620	1	1	0	4	42	0.02	0.25	0.13	0.03	0.02	99							*Mm.21126	ATCATATGCC	1.9	0	1	0	0	0
BQ938441	NM_145514	Mm.21126	LOC226757	226757	similar to hypothetical protein FLJ21016	chr1	182565877	182566804	chr1	223060376	223089077	1	1	0	7	147	0.01	0.14	0.06	0.01	0.01	99							*Mm.21126	ATCATATGCC	1.9	0	1	0	0	0
BG802162	NM_145514	Mm.21126	LOC226757	226757	similar to hypothetical protein FLJ21016	chr1	182570369	182576659	chr1	223060376	223089077	1	0	1	7	74	0.01	0.14	0.12	0.01	0	0							*Mm.21126	ATCATATGCC	1.9	0	1	0	0	0
BF465820	BF465820	Mm.219103			ESTs	chr1	182586771	182587000	chr1	223088908	223089143	2	0	0	0	0	99	99	99	99	99	99					AC03A2
BG808425	BG808425	Mm.21126	LOC226757	226757	similar to hypothetical protein FLJ21016	chr1	182587918	182600441	chr1	223064488	223104715	4	1	3	0	21	0.19	99	0.19	0.19	0.05	0.33							*Mm.21126	ATCATATGCC	1.9	0	1	0	0	0
BG800984	NM_028408	Mm.76645	2900075G08Rik	72978	RIKEN cDNA 2900075G08 gene	chr1	182743036	182839947	chr1	223287689	223404528	1	0	1	1	1	1	1	99	99	0	0
BE988630	NM_028408	Mm.76645	2900075G08Rik	72978	RIKEN cDNA 2900075G08 gene	chr1	182849375	182849782	chr1	223287689	223404528	1	0	0	12	12	0.08	0.08	99	99	0	99	AN3_ANCN03	AN3_ANCN20
BB278800	NM_133815	Mm.4538	Lbr	98386	lamin B receptor	chr1	183211384	183211660	chr1	224072026	224093909	1	1	0	42	214	0	0.02	0.25	0.01	0	99							*Mm.4538	GTAAATGTTA	0	0	0	0	0	2.1
BI732828	BI732828	Mm.36081			ESTs	chr1	183296217	183296942	chr1	224156610	224157077	1	1	0	1	1	1	1	99	99	1	99
BB280754	D10727	Mm.87759	Enah	13800	enabled homolog (Drosophila)	chr1	183302164	183302438	chr1	224165319	224187363	2	2	0	4	25	0.08	0.5	0.29	0.1	0.08	99							*Mm.87759	s_GTGGCTCATA	13.5	16.9	18.4	21.1	13.2	27.4	1 out of 4
BI985057	BI985057	Mm.214744			ESTs	chr1	183308972	183309572	chr1	224170790	224174907	2	0	2	1	3	0.67	2	1.5	1	0	0	AN3_ANCN03				AC03A2
BI990803	BI990803					chr1	183313809	183314034	chr1	224182238	224184451	1	0	1	0	0	99	99	99	99	99	0
BI989890	D10727	Mm.87759	Enah	13800	enabled homolog (Drosophila)	chr1	183315932	183319409	chr1	224165319	224187363	1	0	1	2	5	0.2	0.5	1	0.33	0	0	AN3_ANCN03						*Mm.87759	s_GTGGCTCATA	13.5	16.9	18.4	21.1	13.2	27.4	1 out of 4
BI985075	BI985075	Mm.87759	Enah	13800	enabled homolog (Drosophila)	chr1	183317214	183317747	chr1	224182238	224188307	1	0	1	1	5	0.2	1	0.5	0.25	0	0							*Mm.87759	s_GTGGCTCATA	13.5	16.9	18.4	21.1	13.2	27.4	1 out of 4
BI989960	BI989960					chr1	183337765	183338365				1	0	1	1	1	1	1	99	99	0	0
BE982703	BE982703	Mm.87759	Enah	13800	enabled homolog (Drosophila)	chr1	183354344	183417720	chr1	224170813	224224902	3	0	0	8	9	0.33	0.38	11	3	0	99	AN3_ANCN03	AN3_ANCN20	A3_AN03		AC03A2		*Mm.87759	s_GTGGCTCATA	13.5	16.9	18.4	21.1	13.2	27.4	1 out of 4
BE984792	BE984792	Mm.208299			ESTs	chr1	183416460	183416906	chr1	224320838	224325506	2	0	0	0	1	2	99	2	2	0	99					AC03A2
BE954013	BE954013	Mm.89927	Srp9	27058	signal recognition particle 9 kDa	chr1	183529911	183530305	chr10	92447899	92448324	1	0	1	5	36	0.03	0.2	0.19	0.03	0	0							*Mm.89927	CCTCTCAGAA	0	1	1	0	0	0
BM937287	NM_007853	Mm.29648	Degs	13244	degenerative spermatocyte homolog (Drosophila)	chr1	183672241	183672896	chr1	222860237	222860936	3	2	0	5	106	0.03	0.6	0.08	0.03	0.02	99							*Mm.29648	AAGTGCTTTC	1.9	1	1	1.1	1	0
BG803606	NM_007853	Mm.29648	Degs	13244	degenerative spermatocyte homolog (Drosophila)	chr1	183675324	183678774	chr1	222860237	222860936	1	0	1	5	42	0.02	0.2	0.16	0.03	0	0							*Mm.29648	AAGTGCTTTC	1.9	1	1	1.1	1	0
BE988264	BE988264	Mm.133578			ESTs	chr1	183699956	183700205				2	0	0	8	16	0.12	0.25	1.25	0.25	0	99	AN3_ANCN03
BE981698	BC024439	Mm.30737			Mus musculus, clone IMAGE:4973590, mRNA	chr1	183710054	183710585	chr1	222831262	222831918	1	0	0	7	24	0.04	0.14	0.47	0.06	0	99	AN3_ANCN03						Mm.30737	AGCAACAATA	0	2	1	0	0	1.1
BF461677	BC024439	Mm.30737			Mus musculus, clone IMAGE:4973590, mRNA	chr1	183711040	183711466	chr1	222831262	222831918	1	0	0	3	16	0.06	0.33	0.31	0.08	0	99	AN3_ANCN03						Mm.30737	AGCAACAATA	0	2	1	0	0	1.1
BE995433	BE995433	Mm.22283				chr1	183712114	183712562	chr1	222823776	222831918	1	0	0	8	50	0.02	0.12	0.21	0.02	0	99
BI990761	BI990761	Mm.196628	5730505P19Rik	67948	RIKEN cDNA 5730505P19 gene	chr1	183727651	183739174	chr1	222784721	222828409	1	0	1	1	7	0.14	1	0.33	0.17	0	0
BI985582	BI985582	Mm.23595	Tp53bp2	209456	tumor protein p53 binding protein, 2	chr1	183826875	183839231	chr1	222594892	222632128	1	0	1	0	7	0.14	99	0.14	0.14	0	0							Mm.23595	GCGGCGCAGC	1.9	0	2	0	0	0
BI987614	NM_009794	Mm.6958	Capn2	12334	calpain 2	chr1	183888287	183915362	chr1	222641050	222703698	1	0	1	2	31	0.03	0.5	0.1	0.03	0	0							*Mm.6958	s_ACATCACTCT	0	0	1	0	3.1	0
BG807803	BG807803					chr1	183909764	183910364	chr1	222698322	222698892	1	0	1	0	0	99	99	99	99	99	0
BF464889	BF464889					chr1	184176895	184177471				1	0	0	0	0	99	99	99	99	99	99
BF465222	BF465222	Mm.192035			ESTs	chr1	184271818	184272059	chr1	222024481	222024992	2	0	0	0	0	99	99	99	99	99	99					AC03A2
BE982865	BE982865	Mm.191329			ESTs	chr1	184278239	184278531	chr1	222018301	222018601	2	0	0	0	0	99	99	99	99	99	99					AC03A2
BF462741	BF462741	Mm.156695			ESTs	chr1	184293553	184294113	chr2	12047690	12048177	2	0	0	2	2	1	1	99	99	0	99	AN3_ANCN03	AN3_ANCN20			AC03A2
BB591634	BB591634					chr1	184367046	184370293	chr1	221903952	221904270	1	1	0	0	3	0.33	99	0.33	0.33	0.33	99
BB591534	BB591534					chr1	184933606	184933765				1	1	0	0	0	99	99	99	99	99	99
BU504684	BU504684					chr1	184954491	184955122	chr1	220767350	220767713	1	1	0	0	0	99	99	99	99	99	99
BE988263	BE988263					chr1	185173618	185173781	chr1	220467157	220470098	1	0	0	12	76	0.01	0.08	0.2	0.02	0	99
BG802313	NM_133684	Mm.177724	2810484M10Rik	67247	RIKEN cDNA 2810484M10 gene	chr1	185933818	185945996	chr1	219556800	219557014	3	1	2	6	94	0.03	0.5	0.1	0.03	0.01	0.5							Mm.177724	s_GCCATCTTCC	3.9	3	2	1.1	1	2.1
BM939863	BM939863	Mm.7445	Emk3	226778	ELKL motif serine-threonine protein kinase 3	chr1	185996898	185997400	chr1	219431549	219433879	4	1	0	17	28	0.14	0.24	1.91	0.36	0.04	99	AN3_ANCN03
BI737820	BI737820					chr1	186000487	186001214	chr1	219427553	219432806	1	1	0	0	0	99	99	99	99	99	99
BI731452	NM_145515	Mm.7445	Emk3	226778	ELKL motif serine-threonine protein kinase 3	chr1	186005557	186012742	chr1	219298297	219432806	1	1	0	0	2	0.5	99	0.5	0.5	0.5	99
BI991307	NM_145515	Mm.7445	Emk3	226778	ELKL motif serine-threonine protein kinase 3	chr1	186021704	186045024	chr1	219298297	219432806	1	0	1	2	11	0.09	0.5	0.33	0.11	0	0	AN3_ANCN03
BG804025	BG804025					chr1	186059712	186060312				1	0	1	0	0	99	99	99	99	99	0
BG294338	BG294338					chr1	186086969	186087504				1	1	0	0	0	99	99	99	99	99	99
BG803541	BG803541					chr1	186331666	186332213	chr1	219003500	219004966	1	0	1	0	0	99	99	99	99	99	0
BI202606	BI202606	Mm.224214				chr1	186357545	186357736	chr1	218920723	218980469	2	0	0	0	2	1	99	1	1	0	99					AC03A2
BB642233	BB642233	Mm.28344	AW743433	98732	expressed sequence AW743433	chr1	186374769	186387602	chr1	218920723	218980469	1	1	0	2	14	0.07	0.5	0.25	0.08	0.07	99							Mm.28344	TCATTTTTCA	0	1	2	0	0	0
BE989120	BE989120	Mm.28344	AW743433	98732	expressed sequence AW743433	chr1	186392798	186394476	chr1	218920723	218980469	1	0	0	9	65	0.02	0.11	0.18	0.02	0	99							Mm.28344	TCATTTTTCA	0	1	2	0	0	0
BB277657	BB277657	Mm.28344	AW743433	98732	expressed sequence AW743433	chr1	186394430	186395077	chr1	218917243	218923709	4	4	0	8	14	0.29	0.5	2	0.67	0.29	99	AN3_ANCN03	AN3_ANCN20	A3_AN03				Mm.28344	TCATTTTTCA	0	1	2	0	0	0
BI739562	BI739562					chr1	186395460	186396251	chr1	218917276	218922885	1	1	0	3	9	0.11	0.33	0.67	0.17	0.11	99	AN3_ANCN03
BI735944	BI735944	Mm.29999			Mus musculus, clone IMAGE:3982770, mRNA, partial cds	chr1	186396264	186396769	chr1	218917276	218921260	1	1	0	1	8	0.12	1	0.29	0.14	0.12	99							*Mm.29999	ACTTCTTCAG	1.9	2	1	1.1	1	1.1
BB280455	BC027432	Mm.29999			Mus musculus, clone IMAGE:3982770, mRNA, partial cds	chr1	186397081	186397240	chr1	218896224	218912569	1	1	0	16	96	0.01	0.06	0.21	0.01	0.01	99							*Mm.29999	ACTTCTTCAG	1.9	2	1	1.1	1	1.1
BI738098	BI738098					chr1	186438146	186438751	chr1	218871732	218872018	1	1	0	0	6	0.17	99	0.17	0.17	0.17	99
BI730775	NM_011794	Mm.18096	Bpnt1	23827	bisphosphate 3'-nucleotidase 1	chr1	186472742	186473857	chr1	218829157	218849328	2	1	1	15	69	0.03	0.13	0.31	0.04	0.01	1	AN3_ANCN03						Mm.18096	AAGGGGTCTC	1.9	0	0	0	1	1.1
BB284263	X54327	Mm.154511	Eprs	107508	glutamyl-prolyl-tRNA synthetase	chr1	186501082	186513330	chr1	218738073	218789596	2	2	0	1	34	0.06	2	0.09	0.06	0.06	99							*Mm.154511	AACTAATTGT	0	0	1	1.1	2	3.2
BB284051	X54327	Mm.154511	Eprs	107508	glutamyl-prolyl-tRNA synthetase	chr1	186517735	186523826	chr1	218738073	218789596	1	1	0	4	80	0.01	0.25	0.07	0.01	0.01	99							*Mm.154511	AACTAATTGT	0	0	1	1.1	2	3.2
BG297351	X54327	Mm.154511	Eprs	107508	glutamyl-prolyl-tRNA synthetase	chr1	186529384	186534589	chr1	218738073	218789596	1	1	0	0	27	0.04	99	0.04	0.04	0.04	99							*Mm.154511	AACTAATTGT	0	0	1	1.1	2	3.2
BI732173	BI732173					chr1	186542482	186543080	chr1	218738071	218740726	1	1	0	0	0	99	99	99	99	99	99
BE981991	X54327	Mm.154511	Eprs	107508	glutamyl-prolyl-tRNA synthetase	chr1	186544330	186544599	chr1	218738073	218789596	2	0	0	14	100	0.02	0.14	0.19	0.02	0	99							*Mm.154511	AACTAATTGT	0	0	1	1.1	2	3.2
BI734850	BI734850					chr1	186547055	186547813	chr1	218727615	218738589	1	1	0	0	0	99	99	99	99	99	99
BE953327	BE953327	Mm.150786			ESTs	chr1	186583149	186583562	chr1	218685080	218685461	2	0	2	0	1	2	99	2	2	0	0					AC03A2		Mm.150786	CACATCCCCA	3.9	0	0	0	1	0
BE995872	NM_146106	Mm.46759	MGC28394	226791	hypothetical protein MGC28394	chr1	187207524	187208540	chr1	217964200	217981741	1	0	0	0	9	0.11	99	0.11	0.11	0	99
BB277312	BB277312					chr1	187302012	187302500	chr1	217837375	217838286	2	2	0	0	0	99	99	99	99	99	99					AC03A2
BF463320	NM_009367	Mm.18213	Tgfb2	21808	transforming growth factor, beta 2	chr1	187746235	187746355	chr1	217194031	217290901	3	1	0	13	57	0.05	0.23	0.36	0.07	0.02	99	AN3_ANCN03						*Mm.18213	ATGTTTGTGA	0	1	0	2.1	0	0
BB279995	NM_009367	Mm.18213	Tgfb2	21808	transforming growth factor, beta 2	chr1	187746802	187746952	chr1	217194031	217290901	1	1	0	6	40	0.03	0.17	0.21	0.03	0.03	99							*Mm.18213	ATGTTTGTGA	0	1	0	2.1	0	0
BB283781	NM_009367	Mm.18213	Tgfb2	21808	transforming growth factor, beta 2	chr1	187747684	187748183	chr1	217194031	217290901	4	1	1	8	49	0.08	0.5	0.29	0.1	0.02	1							*Mm.18213	ATGTTTGTGA	0	1	0	2.1	0	0
BF465312	NM_009367	Mm.18213	Tgfb2	21808	transforming growth factor, beta 2	chr1	187755443	187833818	chr1	217194031	217290901	1	0	0	0	12	0.08	99	0.08	0.08	0	99							*Mm.18213	ATGTTTGTGA	0	1	0	2.1	0	0
BI988572	BI988572					chr1	187809626	187810226	chr1	217220189	217223432	1	0	1	0	0	99	99	99	99	99	0
BF464941	NM_009367	Mm.18213	Tgfb2	21808	transforming growth factor, beta 2	chr1	187834043	187834277	chr1	217194031	217290901	2	1	0	0	3	0.67	99	0.67	0.67	0.33	99							*Mm.18213	ATGTTTGTGA	0	1	0	2.1	0	0
BE987165	NM_026041	Mm.38528	2810430M08Rik	67223	RIKEN cDNA 2810430M08 gene	chr1	187850307	187867928				1	0	0	2	45	0.02	0.5	0.07	0.02	0	99							Mm.38528	s_CCCATCATCC	1.9	0	0	1.1	0	0
BM940857	NM_026041	Mm.38528	2810430M08Rik	67223	RIKEN cDNA 2810430M08 gene	chr1	187868049	187881076				1	0	0	0	14	0.07	99	0.07	0.07	0	99							Mm.38528	s_CCCATCATCC	1.9	0	0	1.1	0	0
BG806850	NM_026367	Mm.24470	5830436K05Rik	67769	RIKEN cDNA 5830436K05 gene	chr1	188345564	188355990	chr1	216449541	216460185	1	0	1	0	5	0.2	99	0.2	0.2	0	0
BG800636	BG800636					chr1	188471687	188472238	chr1	216275002	216289925	1	0	1	0	1	1	99	1	1	0	0
BG808857	BG808857	Mm.152652			ESTs	chr1	188472455	188473055	chr1	216275002	216289584	1	0	1	0	3	0.33	99	0.33	0.33	0	0							Mm.152652	s_GTTTTGCTGT	0	1	1	0	0	0
BB642797	BB642797					chr1	188577759	188589486	chr1	216165710	216177666	1	1	0	0	0	99	99	99	99	99	99
BB282532	BB282532					chr1	188591040	188592547				1	1	0	0	0	99	99	99	99	99	99
BB284686	BB284686	Mm.216076			ESTs, Weakly similar to hypothetical protein FLJ12547 [Homo sapiens] [H.sapiens]	chr1	188927342	188927745	chr1	215776679	215777680	1	1	0	0	4	0.25	99	0.25	0.25	0.25	99
BE988260	BE988260	Mm.191483			ESTs	chr1	189213832	189214299	chr1	215472782	215478705	2	0	0	0	0	99	99	99	99	99	99					AC03A2
BG808051	BG808051					chr1	189268212	189268812	chr1	215400427	215407822	1	0	1	0	0	99	99	99	99	99	0
BF465806	BF465806	Mm.156454			ESTs	chr1	189345644	189345861	chr1	215342564	215347905	1	0	0	0	3	0.33	99	0.33	0.33	0	99
BF461820	BF461820	Mm.23206			ESTs	chr1	189347824	189348304	chr1	215340535	215346143	1	0	0	16	26	0.04	0.06	1.7	0.1	0	99	AN3_ANCN03						*Mm.23206	GCTAAAACAT	0	0	1	2.1	0	2.1
BB278480	BB278480	Mm.117126	Ush2a	22283	Usher syndrome 2A (autosomal recessive, mild) homolog (human)	chr1	189494020	189494311	chr17	41732159	41732602	2	2	0	0	0	99	99	99	99	99	99					AC03A2												AA015982
BI733582	BI733582					chr1	189629744	189630412	chr1	27671062	27671628	1	1	0	0	0	99	99	99	99	99	99
BB642789	BB642789					chr1	189679891	189702999	chr1	214590976	214928472	1	1	0	0	0	99	99	99	99	99	99
BF461787	BF461787					chr1	189703060	189728231	chr1	214590976	214928472	1	0	0	0	0	99	99	99	99	99	99
BB642770	BB642770					chr1	189707882	189708544	chr1	214892023	214892504	1	1	0	0	0	99	99	99	99	99	99
BB282239	BB282239	Mm.208509			EST	chr1	189711213	189711881	chr1	214892023	214892504	2	2	0	0	0	99	99	99	99	99	99					AC03A2
BE982675	BE982675	Mm.151345			ESTs	chr1	189778938	189779194	chr1	214828342	214833456	3	0	0	0	0	99	99	99	99	99	99	AN3_ANCN03	AN3_ANCN20	A3_AN03	A3_AN20	AC03A2	AC20A3
BB282434	BB282434					chr1	189801293	189831051	chr1	214590976	214928472	2	1	0	0	0	99	99	99	99	99	99					AC03A2
BI738871	BI738871					chr1	189881067	189886272	chr1	214590976	214928472	1	1	0	0	0	99	99	99	99	99	99
BE987794	BE987794	Mm.191465			ESTs	chr1	189929923	189930345				2	0	0	0	0	99	99	99	99	99	99					AC03A2
BI737275	BI737275					chr1	189937462	189938137	chr1	214590976	214928472	1	1	0	0	0	99	99	99	99	99	99
BG292871	BG292871					chr1	190066464	190099659	chr1	214505539	214506935	2	2	0	0	0	99	99	99	99	99	99					AC03A2
BU503752	BU503752					chr1	190120017	190122337	chr1	214460142	214480080	1	1	0	0	0	99	99	99	99	99	99
BG262139	BG262139	Mm.41495	4930438A20Rik	73970	RIKEN cDNA 4930438A20 gene	chr1	190128390	190128504				1	1	0	51	112	0.01	0.02	0.85	0.02	0.01	99	AN3_ANCN03						Mm.41495	ACCATTTACT	0	0	3.1	0	1	0
BE952006	BE952006	Mm.41495	4930438A20Rik	73970	RIKEN cDNA 4930438A20 gene	chr1	190128462	190129200				8	4	4	81	201	0.04	0.1	0.74	0.07	0.02	1	AN3_ANCN03						Mm.41495	ACCATTTACT	0	0	3.1	0	1	0
BG806426	BG806426	Mm.78455				chr1	190129886	190130486	chr1	214407232	214443228	1	0	1	0	5	0.2	99	0.2	0.2	0	0
BG801501	BG801501	Mm.41495	4930438A20Rik	73970	RIKEN cDNA 4930438A20 gene	chr1	190131394	190131651	chr1	214407232	214443228	1	0	1	0	6	0.17	99	0.17	0.17	0	0							Mm.41495	ACCATTTACT	0	0	3.1	0	1	0
BI986049	BI986049	Mm.41495	4930438A20Rik	73970	RIKEN cDNA 4930438A20 gene	chr1	190134035	190150061	chr1	214407232	214443228	1	0	1	0	10	0.1	99	0.1	0.1	0	0							Mm.41495	ACCATTTACT	0	0	3.1	0	1	0
BG804085	BG804085					chr1	190142409	190143009	chr1	214426274	214426808	1	0	1	0	0	99	99	99	99	99	0
BU503086	BU503086					chr1	190158546	190159258				1	1	0	0	0	99	99	99	99	99	99
BI986334	NM_010607	Mm.31570	Kcnk2	16526	potassium channel, subfamily K, member 2	chr1	190549952	190550534	chr1	213914196	214067835	1	0	1	0	1	1	99	1	1	0	0							Mm.31570	GTGGGATGTA	0	2	0	0	0	0
BF460576	AF194970	Mm.19980	Lek1	108000	leucine, glutamic acid, lysine family 1 protein	chr1	191003720	191004044	chr1	213465348	213484446	1	0	0	0	0	99	99	99	99	99	99					AC03A2		Mm.19980	s_TTTACTTTCA	0	0	0	3.2	0	2.1
BB284654	AF194970	Mm.19980	Lek1	108000	leucine, glutamic acid, lysine family 1 protein	chr1	191005246	191005761	chr1	213465348	213484446	1	1	0	0	3	0.33	99	0.33	0.33	0.33	99					AC03A2		Mm.19980	s_TTTACTTTCA	0	0	0	3.2	0	2.1
BB667318	BB667318	Mm.209496			ESTs, Moderately similar to centromere protein F (350/400kD); centromere protein F (400kD); mitosin; CENP-F kinetochore protein; AH antigen; cell-cycle-dependent 350K nuclear protein [Homo sapiens] [H.sapiens]	chr1	191025871	191030699	chr1	213439171	213484473	3	3	0	0	5	0.6	99	0.6	0.6	0.6	99	AN3_ANCN03		A3_AN03		AC03A2
BM936570	BC023119	Mm.156895	1110020E07Rik	68639	RIKEN cDNA 1110020E07 gene	chr1	191235259	191246816	chr1	213079952	213084405	6	0	4	0	32	0.19	99	0.19	0.19	0	0							Mm.156895	AGTTCACAGA	0	0	2	3.2	1	0			AA457231
BB280974	BB280974	Mm.132579			ESTs	chr1	191470362	191470606	chr1	212866767	212870966	4	3	0	6	12	0.33	0.67	1.67	0.67	0.25	99	AN3_ANCN03		A3_AN03		AC03A2
BF464504	BF464504	Mm.224263				chr1	191471664	191472169	chr1	212865212	212870948	2	1	0	2	8	0.25	1	0.67	0.33	0.12	99	AN3_ANCN03
BE987742	BE987742	Mm.20429	Prox1	19130	prospero-related homeobox 1	chr1	191473069	191473528	chr1	212865212	212869464	1	0	0	0	3	0.33	99	0.33	0.33	0	99
BM940687	NM_008937	Mm.20429	Prox1	19130	prospero-related homeobox 1	chr1	191473626	191504301	chr1	212826176	212865789	5	1	0	0	1	5	99	5	5	1	99	AN3_ANCN03	AN3_ANCN20	A3_AN03	A3_AN20	AC03A2	AC20A3
BI738984	BI738984					chr1	191781041	191805510				1	1	0	0	0	99	99	99	99	99	99
BG342621	BG342621					chr1	191791132	191791750	chr14	92624247	92624953	1	1	0	0	0	99	99	99	99	99	99
BF464342	BF464342	Mm.192008			EST	chr1	191801384	191801817				1	0	0	0	0	99	99	99	99	99	99
BE988622	BE988622	Mm.220912	C80612	96905	expressed sequence C80612	chr1	192146867	192147136	chr1	212103784	212104458	1	0	0	5	30	0.03	0.2	0.24	0.04	0	99
BF466065	BF466065	Mm.25366	Rnf44	105239	ring finger protein 44	chr1	192172515	192172825	chr1	212070394	212091344	3	0	0	0	7	0.43	99	0.43	0.43	0	99	AN3_ANCN03		A3_AN03		AC03A2		*Mm.25366	s_GCATCTACAG	0	0	0	3.2	0	0
BI985856	BI985856					chr1	192173420	192173871	chr1	212070394	212091344	1	0	1	1	1	1	1	99	99	0	0
BI202424	BI202424	Mm.205296			ESTs	chr1	192242170	192242318	chr13	98489095	98489792	2	0	0	0	0	99	99	99	99	99	99					AC03A2
BE984428	BC024907	Mm.225637				chr1	192315049	192315445	chr1	211847637	211859782	5	1	0	0	5	1	99	1	1	0.2	99	AN3_ANCN03		A3_AN03
BM938442	BM938442	Mm.225637				chr1	192315693	192316402	chr1	211847712	211859782	1	0	0	1	3	0.33	1	1	0.5	0	99
BE981231	BC024907	Mm.225637				chr1	192318112	192319492	chr1	211847637	211859782	2	0	0	3	21	0.1	0.67	0.28	0.11	0	99
BE984873	NM_021421	Mm.154507	D1Ertd396e	52477	DNA segment, Chr 1, ERATO Doi 396, expressed	chr1	192319586	192319852	chr1	211847637	211859782	4	0	0	7	72	0.06	0.57	0.17	0.06	0	99							*Mm.154507	AAACCCTATC	0	5	0	2.1	0	1.1
BF464693	BF464693	Mm.154507	D1Ertd396e	52477	DNA segment, Chr 1, ERATO Doi 396, expressed	chr1	192320374	192320809	chr1	211843916	211849861	2	0	1	13	57	0.04	0.15	0.34	0.05	0	0	AN3_ANCN03						*Mm.154507	AAACCCTATC	0	5	0	2.1	0	1.1
BE983714	NM_144879	Mm.22856	MGC38004	226841	hypothetical protein MGC38004	chr1	192322100	192322492	chr1	211804140	211844053	1	0	0	53	99	0.01	0.02	1.17	0.02	0	99	AN3_ANCN03
BI986952	NM_144879	Mm.22856	MGC38004	226841	hypothetical protein MGC38004	chr1	192324531	192342330	chr1	211804140	211844053	1	0	1	0	2	0.5	99	0.5	0.5	0	0
BI738480	BI738480	Mm.134053			Mus musculus, clone MGC:18866 IMAGE:4223658, mRNA, complete cds	chr1	192382440	192383288				3	3	0	0	9	0.33	99	0.33	0.33	0.33	99	AN3_ANCN03		A3_AN03		AC03A2
BB642151	BB642151	Mm.134053			Mus musculus, clone MGC:18866 IMAGE:4223658, mRNA, complete cds	chr1	192383725	192384515	chr1	211747589	211749293	2	2	0	0	3	0.67	99	0.67	0.67	0.67	99					AC03A2
BF462281	BF462281	Mm.34616	1500010M24Rik	68972	RIKEN cDNA 1500010M24 gene	chr1	192422019	192422202	chr1	211667605	211667733	1	0	0	6	22	0.05	0.17	0.44	0.06	0	99	AN3_ANCN03						Mm.34616	GCTAGCAGTC	0	1	0	0	3.1	0
BG805259	BC029086	Mm.32504			Mus musculus, Similar to DKFZP566O1646 protein, clone MGC:27788 IMAGE:3156934, mRNA, complete cds	chr1	192440183	192459433				1	0	1	2	8	0.12	0.5	0.5	0.17	0	0	AN3_ANCN03
BG805947	BC029086	Mm.32504			Mus musculus, Similar to DKFZP566O1646 protein, clone MGC:27788 IMAGE:3156934, mRNA, complete cds	chr1	192460756	192461409				1	0	1	0	16	0.06	99	0.06	0.06	0	0
BG294282	NM_025424	Mm.46444	1110060M21Rik	66208	RIKEN cDNA 1110060M21 gene	chr1	192685819	192698026	chr1	211295161	211298608	2	1	1	4	37	0.05	0.5	0.18	0.06	0.03	1
BB642443	NM_025864	Mm.24123	2310028N02Rik	66950	RIKEN cDNA 2310028N02 gene	chr1	192705735	192720762	chr1	211217580	211239702	1	1	0	2	14	0.07	0.5	0.25	0.08	0.07	99							Mm.24123	TGGCCAGAGG	0	0	1	0	1	1.1
BI990960	BI990960					chr1	192708342	192710159				1	0	1	0	0	99	99	99	99	99	0
BG295275	NM_025864	Mm.24123	2310028N02Rik	66950	RIKEN cDNA 2310028N02 gene	chr1	192723981	192725766	chr1	211217580	211239702	1	1	0	1	5	0.2	1	0.5	0.25	0.2	99							Mm.24123	TGGCCAGAGG	0	0	1	0	1	1.1
BB282568	BB282568	Mm.24123	2310028N02Rik	66950	RIKEN cDNA 2310028N02 gene	chr1	192731178	192731413	chr1	211213969	211214481	2	2	0	27	56	0.04	0.07	1	0.07	0.04	99	AN3_ANCN03						Mm.24123	TGGCCAGAGG	0	0	1	0	1	1.1
BB279158	NM_144880	Mm.205569	MGC38798	226849	hypothetical protein MGC38798	chr1	192732415	192733062	chr1	211201034	211214452	2	2	0	8	60	0.03	0.25	0.19	0.04	0.03	99
BI733539	NM_144880	Mm.205569	MGC38798	226849	hypothetical protein MGC38798	chr1	192733101	192737091	chr1	211201034	211214452	1	1	0	7	59	0.02	0.14	0.15	0.02	0.02	99
BM936257	BM936257	Mm.205569	MGC38798	226849	hypothetical protein MGC38798	chr1	192741931	192748933	chr1	211181646	211209882	1	0	0	2	16	0.06	0.5	0.21	0.07	0	99
BG802293	BG802293					chr1	192963357	192977114	chr1	210831493	210925634	1	0	1	0	13	0.08	99	0.08	0.08	0	0
BM937066	BM937066	Mm.45194	5930412E23Rik	77065	RIKEN cDNA 5930412E23 gene	chr1	193002373	193002779	chr1	210831330	210834644	3	0	2	1	36	0.08	3	0.11	0.09	0	0							*Mm.45194	AGCCCTGGAT	0	5	0	1.1	1	0		Sage264
BF464505	BF464505	Mm.156379			ESTs	chr1	193094160	193094648				2	0	0	0	0	99	99	99	99	99	99					AC03A2
BE984809	BE984809	Mm.191390			ESTs	chr1	193110643	193110973	chr1	9950034	9950588	2	0	0	0	0	99	99	99	99	99	99					AC03A2
BI732390	BC013667	Mm.205957				chr1	193128790	193155627	chr1	210652252	210731750	5	3	2	2	16	0.31	2.5	0.5	0.36	0.19	1.5	AN3_ANCN03		A3_AN03		AC03A2
BG296193	BG296193	Mm.205957				chr1	193158084	193158697	chr1	210565877	210731777	2	1	1	1	10	0.2	2	0.33	0.22	0.1	1	AN3_ANCN03
BB279877	BB279877	Mm.220901	AI649174	98421	expressed sequence AI649174	chr1	193158918	193159176	chr1	210647558	210652483	4	2	0	9	30	0.13	0.44	0.62	0.19	0.07	99	AN3_ANCN03		A3_AN03
BG808320	BG808320	Mm.22242	AW112037	98667	expressed sequence AW112037	chr1	193161233	193161833				2	1	1	4	19	0.11	0.5	0.4	0.13	0.05	1	AN3_ANCN03						*Mm.22242	CTGATGTCAT	0	5	11.2	10.6	11.2	8.4	0 out of 4
BG261925	BG261925	Mm.22242	AW112037	98667	expressed sequence AW112037	chr1	193163320	193163589	chr1	210645763	210648274	2	2	0	7	26	0.08	0.29	0.47	0.11	0.08	99	AN3_ANCN03						*Mm.22242	CTGATGTCAT	0	5	11.2	10.6	11.2	8.4	0 out of 4
BM940357	NM_010892	Mm.5379	Nek2	18005	NIMA (never in mitosis gene a)-related expressed kinase 2	chr1	193211635	193212092	chr14	17468228	17469861	1	0	0	0	12	0.08	99	0.08	0.08	0	99
BB284602	BB284602	Mm.5379	Nek2	18005	NIMA (never in mitosis gene a)-related expressed kinase 2	chr1	193212243	193212724	chr1	210565547	210566139	3	1	0	5	66	0.05	0.6	0.13	0.05	0.02	99
BE982676	BE982676	Mm.101681			ESTs	chr1	193277803	193278222	chr2	23342284	23342583	3	0	0	3	4	0.75	1	6	3	0	99	AN3_ANCN03	AN3_ANCN20	A3_AN03		AC03A2
BM937168	BM937168	Mm.103712	3322402L07Rik	74023	RIKEN cDNA 3322402L07 gene	chr1	193366132	193368395	chr1	210385306	210484865	9	9	0	0	2	4.5	99	4.5	4.5	4.5	99	AN3_ANCN03	AN3_ANCN20	A3_AN03	A3_AN20	AC03A2	AC20A3	Mm.103712	TGAACCTTAT	0	0	10.2	10.6	15.3	12.6	2 out of 4	Sage264
BI736805	BI736805					chr1	193367032	193367773	chr1	210385417	210386041	1	1	0	0	0	99	99	99	99	99	99
BI736527	BI736527	Mm.103712	3322402L07Rik	74023	RIKEN cDNA 3322402L07 gene	chr1	193368910	193369231	chr22	38189118	38189871	10	10	0	2	3	3.33	5	12	10	3.33	99	AN3_ANCN03	AN3_ANCN20	A3_AN03	A3_AN20	AC03A2	AC20A3	Mm.103712	TGAACCTTAT	0	0	10.2	10.6	15.3	12.6	2 out of 4	Sage264
BB276994	BB276994	Mm.103712	3322402L07Rik	74023	RIKEN cDNA 3322402L07 gene	chr1	193371073	193371286	chr1	210385417	210385573	3	3	0	0	0	99	99	99	99	99	99	AN3_ANCN03	AN3_ANCN20	A3_AN03	A3_AN20	AC03A2	AC20A3	Mm.103712	TGAACCTTAT	0	0	10.2	10.6	15.3	12.6	2 out of 4	Sage264	H93740
BB282501	NM_011633	Mm.196445	Traf5	22033	Tnf receptor-associated factor 5	chr1	193380217	193380459	chr1	210257454	210277106	1	1	0	2	34	0.03	0.5	0.09	0.03	0.03	99
BE954641	NM_013541	Mm.426	Gstp2	14870	glutathione S-transferase, pi 2	chr1	193606930	193607293	chr11	69874545	69876979	1	1	0	11	170	0.01	0.09	0.08	0.01	0.01	99							*Mm.426	GCCCCAGGCT	0	1	1	0	0	0
BE954746	BE954746	Mm.219009			ESTs	chr1	193674819	193675126				2	2	0	0	0	99	99	99	99	99	99					AC03A2
BB277251	BB277251	Mm.116162				chr1	194045557	194045748	chr1	209582378	209582772	3	3	0	2	19	0.16	1.5	0.29	0.18	0.16	99
BI733967	BI733967					chr1	194423659	194424373	chr1	208975432	208983886	2	2	0	0	0	99	99	99	99	99	99					AC03A2
BG807204	BG807204					chr1	194425141	194425742	chr1	208974950	208983886	1	0	1	0	0	99	99	99	99	99	0
BG297547	BG297547	Mm.170401			ESTs	chr1	194428750	194462149	chr1	208828946	208973954	1	1	0	3	5	0.2	0.33	2	0.5	0.2	99	AN3_ANCN03	AN3_ANCN20
BE982375	BE982375	Mm.151319			ESTs	chr1	194451356	194451768	chr4	189997770	189998206	3	0	0	0	0	99	99	99	99	99	99	AN3_ANCN03	AN3_ANCN20	A3_AN03	A3_AN20	AC03A2	AC20A3
BI990390	NM_145415	Mm.31551	LOC215193	215193	similar to bM282D4.5 (novel protein)	chr1	194651777	194659663	chr1	208643746	208664390	2	0	2	0	9	0.22	99	0.22	0.22	0	0
BG403999	BG403999	Mm.4179	Irf6	54139	interferon regulatory factor 6	chr1	194704923	194706203	chr1	208595767	208596473	1	1	0	2	7	0.14	0.5	0.6	0.2	0.14	99	AN3_ANCN03
BB282368	BB282368	Mm.4179	Irf6	54139	interferon regulatory factor 6	chr1	194707399	194707582	chr1	208593375	208596662	2	2	0	4	21	0.1	0.5	0.35	0.12	0.1	99	AN3_ANCN03
BE952173	BE952173	Mm.71716			ESTs, Weakly similar to S12207 hypothetical protein (B2 element) - mouse [M.musculus]	chr1	194708350	194708950	chr1	208591748	208596662	1	0	1	0	9	0.11	99	0.11	0.11	0	0							*Mm.71716	s_TGTCTGTAAG	0	0	0	0	1	1.1
BE986588	BE986588	Mm.70956	MGC41284	215243	hypothetical protein MGC41284	chr1	194710519	194715800	chr1	208518749	208595066	4	1	0	3	35	0.11	1.33	0.22	0.12	0.03	99
BB591454	BB591454					chr1	194718555	194718736	chr1	208581877	208588843	1	1	0	0	0	99	99	99	99	99	99
BI731190	BI731190					chr1	194720648	194721617	chr1	208581877	208582567	1	1	0	0	0	99	99	99	99	99	99
BF460746	BF460746	Mm.156092			EST	chr1	194723198	194723661	chr1	208575557	208582567	2	0	0	0	0	99	99	99	99	99	99					AC03A2		Mm.156092	s_ACACTGAATT	0	0	0	0	2	2.1
BG293660	NM_144817	Mm.40329	Camk1g	215303	calcium/calmodulin-dependent protein kinase I gamma	chr1	194883645	194901511				1	1	0	3	5	0.2	0.33	2	0.5	0.2	99	AN3_ANCN03	AN3_ANCN20					Mm.40329	TCATCCAGGT	0	1	0	0	0	1.1
BB283491	BB283491	Mm.208525			ESTs	chr1	196204833	196205359				1	1	0	1	1	1	1	99	99	1	99
BG801915	BG801915					chr1	196215089	196215691	chr1	206992967	206994966	1	0	1	0	0	99	99	99	99	99	0
BI737724	BI737724					chr1	196314848	196315497	chr1	206872921	206875789	1	1	0	0	0	99	99	99	99	99	99
BG294786	BG294786	Mm.2251	Plxna2	18845	plexin A2	chr1	196333957	196343159	chr1	206842639	206918524	2	2	0	0	6	0.33	99	0.33	0.33	0.33	99					AC03A2
BI735597	BI735597	Mm.2251	Plxna2	18845	plexin A2	chr1	196343872	196345727	chr1	206842639	206918524	3	2	1	6	11	0.27	0.5	1.8	0.6	0.18	2	AN3_ANCN03		A3_AN03
BF466021	BF466021	Mm.33582	2810428A13Rik	72741	RIKEN cDNA 2810428A13 gene	chr1	196346824	196347108				1	0	0	3	7	0.14	0.33	1	0.25	0	99	AN3_ANCN03						Mm.33582	s_TACCTATTGT	0	2	3.1	5.3	5.1	3.2
BE953649	BE953649	Mm.33582	2810428A13Rik	72741	RIKEN cDNA 2810428A13 gene	chr1	196347060	196347373	chr1	206836586	206842076	1	0	1	3	8	0.12	0.33	0.8	0.2	0	0	AN3_ANCN03						Mm.33582	s_TACCTATTGT	0	2	3.1	5.3	5.1	3.2
BE953084	BE953084	Mm.33582	2810428A13Rik	72741	RIKEN cDNA 2810428A13 gene	chr1	196349030	196349370	chr1	206836586	206840789	2	0	2	3	12	0.17	0.67	0.56	0.22	0	0	AN3_ANCN03						Mm.33582	s_TACCTATTGT	0	2	3.1	5.3	5.1	3.2
BB277158	BB277158					chr1	196546892	196547569	chr1	206640128	206641629	1	1	0	2	2	0.5	0.5	99	99	0.5	99	AN3_ANCN03	AN3_ANCN20
BE982153	BE982153	Mm.151299			EST	chr1	196548794	196549095	chr1	206637966	206641629	1	0	0	0	0	99	99	99	99	99	99
BM942563	BM942563	Mm.209478			ESTs	chr1	196549883	196550468	chr1	206636886	206641629	1	0	0	2	3	0.33	0.5	3	1	0	99	AN3_ANCN03	AN3_ANCN20
BB278370	BB278370					chr1	196552065	196552406	chr1	206636490	206639177	1	1	0	0	2	0.5	99	0.5	0.5	0.5	99
BI732807	BI732807					chr1	196559271	196560085	chr1	206630914	206632001	1	1	0	0	0	99	99	99	99	99	99
BG294403	BG294403					chr1	196568392	196569208	chr1	206616366	206617618	1	1	0	0	0	99	99	99	99	99	99
BG292794	BG292794					chr1	196569591	196570368	chr1	206295025	206571806	1	1	0	1	1	1	1	99	99	1	99
BI730708	BI730708					chr1	196570280	196571042	chr1	206614682	206617618	1	1	0	2	2	0.5	0.5	99	99	0.5	99	AN3_ANCN03	AN3_ANCN20
BG342396	BG342396	Mm.99905			ESTs, Weakly similar to simple repeat sequence-containing transcript [Mus musculus] [M.musculus]	chr1	196571044	196571774	chr1	206614682	206617618	1	1	0	4	7	0.14	0.25	1.67	0.33	0.14	99	AN3_ANCN03						*Mm.99905	s_TAGTACTGTT	0	6	2	0	1	1.1
BF465648	BF465648	Mm.99905			ESTs, Weakly similar to simple repeat sequence-containing transcript [Mus musculus] [M.musculus]	chr1	196571908	196572260	chr1	206614682	206617618	1	0	0	9	14	0.07	0.11	2	0.2	0	99	AN3_ANCN03	AN3_ANCN20					*Mm.99905	s_TAGTACTGTT	0	6	2	0	1	1.1
BI739378	NM_010778	Mm.12884	Mcp	17221	membrane cofactor protein	chr1	196609533	196614953				1	1	0	0	1	1	99	1	1	1	99
BE987708	BE987708	Mm.219022			ESTs, Weakly similar to A30550 complement C3b/C4b receptor precursor - mouse [M.musculus]	chr1	196662308	196663782	chr1	206295025	206571806	2	0	0	1	38	0.05	2	0.08	0.05	0	99
BI985219	BI985219					chr10	3630858	3631416				1	0	1	0	0	99	99	99	99	99	0
BE953971	BE953971	Mm.150831			ESTs	chr10	3790416	3790936	chrX	429891	430022	2	0	2	0	1	2	99	2	2	0	0					AC03A2
BI987676	BI987676					chr10	3847687	3848286	chr6	150615917	150723228	1	0	1	0	2	0.5	99	0.5	0.5	0	0
BG801286	BG801286					chr10	3849146	3849639	chr9	19388383	19456487	1	0	1	0	6	0.17	99	0.17	0.17	0	0
BE995572	BE995572	Mm.152462			EST	chr10	4039047	4039272	chr6	150983799	150984225	1	0	0	0	0	99	99	99	99	99	99
BB278499	BC030437	Mm.184752	LOC270685	270685	hypothetical protein LOC270685	chr10	4041997	4042159	chr11	20054077	20056669	2	2	0	22	114	0.02	0.09	0.26	0.02	0.02	99
BI738298	BI738298					chr10	4259952	4260692				1	1	0	0	0	99	99	99	99	99	99
BE982813	BE982813	Mm.151358			ESTs	chr10	4261757	4262103				2	0	0	0	0	99	99	99	99	99	99					AC03A2
BI731065	BI731065	Mm.35175			ESTs	chr10	4262563	4263416				1	1	0	0	9	0.11	99	0.11	0.11	0.11	99							Mm.35175	s_CCCCAATTAA	0	2	0	0	1	0
BE986360	BE986360	Mm.153111			ESTs, Weakly similar to RIKEN cDNA 5730493B19 [Mus musculus] [M.musculus]	chr10	4276161	4276332	chr6	151299510	151303558	2	0	0	1	4	0.5	2	1	0.67	0	99	AN3_ANCN03				AC03A2		Mm.153111	TGGTGGGAGG	0	1	0	2.1	0	0
BF460882	BF460882	Mm.153111			ESTs, Weakly similar to RIKEN cDNA 5730493B19 [Mus musculus] [M.musculus]	chr10	4276611	4276891	chr6	151299510	151303558	2	0	0	1	1	2	2	99	99	0	99	AN3_ANCN03	AN3_ANCN20			AC03A2		Mm.153111	TGGTGGGAGG	0	1	0	2.1	0	0
BE982419	BE982419	Mm.191318			EST	chr10	4295136	4295429	chr6	151327536	151327989	1	0	0	0	0	99	99	99	99	99	99
BI733488	BC027299	Mm.139233	0610042C05Rik	66084	RIKEN cDNA 0610042C05 gene	chr10	4295726	4299899	chr6	151287485	151327989	1	1	0	0	11	0.09	99	0.09	0.09	0.09	99							Mm.139233	AAAGCACCAC	3.9	0	0	0	1	1.1
BE983898	BE983898	Mm.34139	AW536799	103463	expressed sequence AW536799	chr10	4323550	4323944	chr6	151350207	151351139	2	0	0	9	42	0.05	0.22	0.33	0.06	0	99	AN3_ANCN03						Mm.34139	CTGAAGTCCC	0	0	0	0	2	1.1
BI871823	BI871823					chr10	4856290	4857099	chrX	428952	430024	1	1	0	0	0	99	99	99	99	99	99
BI734306	BI734306	Mm.29815	LOC232087	232087	similar to S-adenosylmethionine synthetase gamma form (Methionine adenosyltransferase) (AdoMet synthetase) (MAT-II)	chr10	4883741	4884351	chr6	152003900	152005008	1	1	0	6	25	0.04	0.17	0.37	0.05	0.04	99	AN3_ANCN03						*Mm.29815	AAACGAAAGT	0	2	0	2.1	1	0
BB277199	BB277199					chr10	4887060	4887259	chr6	152004660	152005008	2	2	0	1	4	0.5	2	1	0.67	0.5	99	AN3_ANCN03				AC03A2
BB277311	BB277311					chr10	4888929	4889146				1	1	0	1	2	0.5	1	2	1	0.5	99
BB591446	BB591446					chr10	4889160	4889347				1	1	0	1	1	1	1	99	99	1	99
BG296878	AF281870	Mm.157716	Syne1-pending	64009	synaptic nuclear envelope 1	chr10	4896465	4904470	chr6	152004660	152114503	2	2	0	0	4	0.5	99	0.5	0.5	0.5	99					AC03A2		Mm.157716	TTCATAGCAG	0	0	0	0	1	1.1			AA218915
BG342735	AF281870	Mm.157716	Syne1-pending	64009	synaptic nuclear envelope 1	chr10	4915826	4921464	chr6	152004660	152114503	5	5	0	0	1	5	99	5	5	5	99	AN3_ANCN03	AN3_ANCN20	A3_AN03	A3_AN20	AC03A2		Mm.157716	TTCATAGCAG	0	0	0	0	1	1.1			AA218915
BB642213	BB642213					chr10	4932745	4933402	chr6	152049850	152058964	1	1	0	0	0	99	99	99	99	99	99
BI732000	BI732000					chr10	4933507	4934127	chr6	152049850	152058827	1	1	0	0	0	99	99	99	99	99	99
BB277521	BB277521					chr10	4934849	4935507				1	1	0	0	0	99	99	99	99	99	99
BU503346	AF281870	Mm.157716	Syne1-pending	64009	synaptic nuclear envelope 1	chr10	4935586	4949564	chr6	152004660	152114503	1	1	0	0	0	99	99	99	99	99	99					AC03A2		Mm.157716	TTCATAGCAG	0	0	0	0	1	1.1			AA218915
BE954529	BE954529	Mm.150869			ESTs	chr10	4937509	4937967	chr6	152058619	152058827	2	2	0	0	0	99	99	99	99	99	99					AC03A2
BI736079	AF281870	Mm.157716	Syne1-pending	64009	synaptic nuclear envelope 1	chr10	4961251	4969832	chr6	152004660	152114503	1	1	0	1	1	1	1	99	99	1	99					AC03A2		Mm.157716	TTCATAGCAG	0	0	0	0	1	1.1			AA218915
BF462498	BF462498	Mm.218971			ESTs	chr10	5186915	5190155				2	0	0	0	1	2	99	2	2	0	99					AC03A2
BF464667	BF464667					chr10	5196129	5199800				2	0	0	0	0	99	99	99	99	99	99					AC03A2
BB278907	BB278907	Mm.209983				chr10	5268558	5288740				1	1	0	3	4	0.25	0.33	4	1	0.25	99	AN3_ANCN03	AN3_ANCN20
BB642414	BB642414	Mm.209983				chr10	5404088	5412819				1	1	0	0	0	99	99	99	99	99	99
BB278137	BB278137	Mm.98916	Vip	22353	vasoactive intestinal polypeptide	chr10	5509039	5509305				1	1	0	13	28	0.04	0.08	0.93	0.07	0.04	99	AN3_ANCN03
[truncated: 31,747 more rows]
