# Supplementary material for: Comprehensive in silico functional specification of mouse retina transcripts
Source: BMC Genomics. 2005 Mar 18;6:40. doi: 10.1186/1471-2164-6-40 (PMC1083414; doi:10.1186/1471-2164-6-40)
Supplement: Additional File 8 — Known human retina disease gene list used in this study. [file 1471-2164-6-40-S8.xls]

## Sheet: Sheet1
Additional file 8. Coverage of Known Human Diseas Genes at Distinct Retina Enriched Grades
Name	Chromosome	Human Ref	Mouse Ref	Core RTCs	D/E(%)	C-ESTs	RTC-A/C00A1	RTC-A/C03A2	RTC-A/C20A3
GNAT2	01p13.1	NM_005272	NM_008141	BU505641	94	16	AC00A1	AC03A2
ABCA4	01p21-p22	NM_000350	NM_007378	BU504330	100	22	AC00A1	AC03A2	AC20A3
RPE65	01p31	NM_000329	AF410461	BM932603	100	6	AC00A1	AC03A2	AC20A3
CRB1(RP12)	01q31-q32.1	NM_012076	NM_133239	BU506277	100	17	AC00A1	AC03A2	AC20A3
ALMS1	02p13	NM_015120	NM_145223	BE981177	0	2	AC00A1
EFEMP1	02p16-p21	NM_004105	BC023060	BI730321	66.7	3	AC00A1
CNGA3	02q11	NM_001298	AJ243933	BI730059	100	1	AC00A1
SAG	02q37.1	NM_000541	NM_009118	BQ921528	100	133	AC00A1	AC03A2	AC20A3
GNAT1	03p22	NM_000172	NM_008140	BU505975	100	537	AC00A1	AC03A2	AC20A3
RHO (RP4)	03q21-q24	NM_000539	BC013125	BU506109	100	1062	AC00A1	AC03A2	AC20A3
USH3A	03q21-q25	NM_052995	NM_052995	BU505290	100	1	AC00A1
OPA1	03q28-q29	NM_015560	AB044138	BB642686	100	3	AC00A1
PROML1	04p	NM_006017	NM_008935	BU505217	100	19	AC00A1	AC03A2
CNGA1	04p12-cen	NM_000087	U19717	BQ946527	100	16	AC00A1	AC03A2	AC20A3
WFS1	04p16.1	NM_006005	NM_011716	BU504246	100	5	AC00A1
PDE6B	04p16.3	NM_000283	NM_008806	BU506473	100	120	AC00A1	AC03A2	AC20A3
LRAT	04q31.2	NM_004744	NM_023624	BB284044	100	1	AC00A1
PDE6A	05q31.2-q34	NM_000440	NM_008805	BQ946053	100	43	AC00A1	AC03A2	AC20A3
GUCA1A	06p21.1	NM_000409	NM_008189	BM937552	100	9	AC00A1	AC03A2
RDS(RP7)	06p21.2-cen	NM_000322	NM_008938	BQ946742	100	68	AC00A1	AC03A2	AC20A3
TULP1(RP14)	06p21.3	NM_003322	BC014820	BU506101	100	44	AC00A1	AC03A2	AC20A3
ELOVL4	06q14	NM_022726	AF277093	BU504885	88.9	28	AC00A1	AC03A2
PEX1	07q21-q22	NM_000466	AK017309	BG342406	100	2	AC00A1	AC03A2
IMPDH1(RP10)	07q31.1	NM_000883	NM_011829	BI872626	100	21	AC00A1	AC03A2
OPN1SW	07q31.3-q32	NM_001708	NM_007538	BU505452	100	33	AC00A1	AC03A2	AC20A3
RP1	08q11-q13	NM_006269	AF146593	BU504349	100	44	AC00A1	AC03A2	AC20A3
TTPA	08q13.1-q13.3	NM_000370	AK004882	BB284649	100	1	AC00A1
CNGB3	08q21-q22	NM_019098	NM_013927	BM938767	0	2	AC00A1	AC03A2
PHYH	10p15.3-p12.2	NM_006214	NM_010726	BI733397	100	3	AC00A1
PCDH15	10q21-q22	NM_033056	NM_023115	BF463579	0	7	AC00A1	AC03A2	AC20A3
RGR	10q23	NM_002921	NM_021340	BM932762	100	22	AC00A1	AC03A2	AC20A3
OAT	10q26	NM_000274	NM_01697_	BU505562	60	5	AC00A1
ROM1	11q13	NM_000327	NM_009073	BQ938664	100	71	AC00A1	AC03A2	AC20A3
MYO7A	11q13.5	NM_000260	NM_008663	BU506306	100	4	AC00A1	AC03A2
RDH5	12q13-q14	NM_002905	BC021372	BI734215	100	2	AC00A1
RB1	13q14.2	NM_000321	NM_009029	BF466536	0	1	AC00A1
RHOK	13q34	NM_002929	NM_011881	BI730057	100	7	AC00A1	AC03A2	AC20A3
NRL(RP27)	14q11	NM_006177	NM_008736	BU505660	100	66	AC00A1	AC03A2	AC20A3
RPGRIP1	14q11	NM_020366	NM_023879	BU503646	97.7	49	AC00A1	AC03A2	AC20A3
BBS4	15q22.3-q23	NM_033028	NM_033028	BU506010	75	4	AC00A1
NR2E3	15q23	NM_014249	NM_013708	BU506000	91.7	48	AC00A1	AC03A2	AC20A3
RLBP1	15q26	NM_000326	NM_020599	BI872669	100	21	AC00A1	AC03A2	AC20A3
CLN3	16p12.1	NM_000086	NM_009907	BI732236	100	1	AC00A1
CNGB1	16q13-q21	NM_001297	NM_001297	BI736222	100	1	AC00A1
BBS2	16q21	NM_031885	AF342737	BM940513	100	4	AC00A1	AC03A2	AC20A3
AIPL1(LCA4)	17p13.1	NM_014336	AF296412	BU505146	100	39	AC00A1	AC03A2	AC20A3
GUCY2D	17p13.1	NM_000180	NM_008192	BI738500	100	4	AC00A1	AC03A2	AC20A3
RP13	17p13.3	NM_006445	AB047391	BQ946316	77.8	12	AC00A1
UNC119	17q11.2	NM_005148	NM_011676	BU506090	100	38	AC00A1	AC03A2
PDE6G	17q21.1	NM_002602	NM_012065	BQ938436	100	24	AC00A1	AC03A2	AC20A3
FSCN2	17q25	NM_012418	NM_012418	BB279997	100	6	AC00A1	AC03A2	AC20A3
OPA3	19q13.2-q13.3	NM_025136	NM_025136	BF465192	100	7	AC00A1
CRX(CORD2)	19q13.3	NM_000554	NM_007770	BU503524	98.6	74	AC00A1	AC03A2	AC20A3
RP11	19q13.4	NM_015629	NM_027328	BQ960012	70	10	AC00A1
JAG1	20p12	NM_000214	NM_013822	BM939721	0	6	AC00A1	AC03A2
MKKS(BBS6)	20p12	NM_018848	NM_021527	BQ960058	50	6	AC00A1
TIMP3	22q12.1-q13.2	NM_000362	NM_011595	BE985781	0	4	AC00A1
RP9(PIM1K)	7p15.1-p13	AX016710	NM_018739	BB283878	100	2	AC00A1
CACNA1F	Xp11.23	NM_005183	NM_019582	BU506115	100	23	AC00A1	AC03A2	AC20A3
NDP	Xp11.3	NM_000266	NM_010883	BG293757	100	2	AC00A1
RP2	Xp11.3	NM_006915	AJ303371	BI736275	100	1	AC00A1
NYX	Xp11.4	NM_022567	NM_022567	BI732501	100	1	AC00A1
RPGR(RP3)	Xp21.1	NM_000328	NM_011285	BG295591	100	1	AC00A1
DMD	Xp21.2	NM_000109	M68859	BI729851	75	10	AC00A1
RS1	Xp22.2	NM_000330	AF084561	BU504650	97.7	44	AC00A1	AC03A2	AC20A3
PGK1	Xq13.3	NM_000291	NM_008828	BI871783	79.2	35	AC00A1
CHM	Xq21.1-q21.3	NM_000390	NM_018818	BI873103	66.7	3	AC00A1	AC03A2
TIMM8A	Xq22	NM_004085	NM_013898	BE988734	0	1	AC00A1
OPN1MW	Xq28	NM_000513	NM_008106	BU503734	100	14	AC00A1	AC03A2	AC20A3
OPN1LW	Xq28	NM_020061	BC014826	BU503734	100	14	AC00A1	AC03A2	AC20A3
AC00A1, in retina transcript clusters (RTCs) and at least one EST copy in RTCs
AC03A2, proportion of RTCs/filtered whole mouse EST (about 23%) and at least two copies of EST in RTCs
AC20A3, proportion of RTCs/filtered whole mouse EST (about 66%) and at least three copies of EST in RTCs
Human Ref, human reference sequence; Mouse Ref, mouse reference sequence; D/E(%), percentage of adult ESTs in RTCs; C-ESTs, cleaned mouse ESTs
