# Supplementary material for: Comprehensive in silico functional specification of mouse retina transcripts
Source: BMC Genomics. 2005 Mar 18;6:40. doi: 10.1186/1471-2164-6-40 (PMC1083414; doi:10.1186/1471-2164-6-40)
Supplement: Additional File 9 — Recommended gene candidates for human retina disease loci. [file 1471-2164-6-40-S9.xls]

## Sheet: Sheet1
Additional file 9 . Candidate Genes for Human Retina Diseases Loci
Disease	hmChr	Start	End	Start	End	CoreRTCs	Reference	UniGene	Symbl	LocusL	Title	Mmchr	MmStart	MmEnd	Hmchr	HmStart	HmEnd	AC	DC	DE	A	D	E	C
CORD8	chr1	q12	q24	128900000	170500000	BB279470	BB279470				ESTs	chr3	90222434	90222692	chr1	148161553	148163473	99	99	99	3	3	0	0
CORD8	chr1	q12	q24	128900000	170500000	BE953898	BE953898				ESTs	chr3	89332256	89332571	chr1	153910827	153916801	3	0	0	3	0	3	1
CORD8	chr1	q12	q24	128900000	170500000	BE980089	BE980089	Mm.156270			ESTs	chr3	90577167	90577371	chr1	152385037	152390258	99	99	99	3	0	0	0
CORD8	chr1	q12	q24	128900000	170500000	BF456924	BF456924				ESTs	chr3	97002236	97002373	chr1	144095643	144099619	99	99	99	3	0	0	0
CORD8	chr1	q12	q24	128900000	170500000	BF460789	BF460789	Mm.156097			ESTs	chr3	88566478	88566875	chr1	154714982	154720905	99	99	99	5	0	0	0
CORD8	chr1	q12	q24	128900000	170500000	BF461185	BF461185	Mm.156131			ESTs	chr3	88941491	88941949	chr1	154320960	154326661	3	0	99	3	0	0	1
CORD8	chr1	q12	q24	128900000	170500000	BF461835	BF461835	Mm.219460			ESTs	chr3	88316445	88316590	chr1	154971551	154974961	99	99	99	3	1	0	0
CORD8	chr1	q12	q24	128900000	170500000	BG296855	NM_022030	Mm.200365	Sv2a	64051	synaptic vesicle glycoprotein 2 a	chr3	96482475	96487002	chr1	147518133	147526960	99	99	99	12	12	0	0
ARMD1	chr1	q25	q31	170500000	196900000	BB281982	BB281982				ESTs	chr1	140118971	140119637	chr1	195116891	195123900	99	99	99	3	3	0	0
ARMD1	chr1	q25	q31	170500000	196900000	BB282615	BB282615	Mm.208513	A430105C05Rik	77774	RIKEN cDNA A430105C05 gene	chr1	154850558	154851060	chr1	179879417	179883944	99	99	99	3	3	0	0
ARMD1	chr1	q25	q31	170500000	196900000	BM937996	NM_024458	Mm.1205	Rpr1	20028	rod photoreceptor 1	chr1	151233953	151234629	chr1	183938360	183944123	101	99	49.5	101	99	2	1
ARMD1	chr1	q25	q31	170500000	196900000	BG295289	NM_133239	Mm.216475	Crb1	170788	crumbs homolog 1 (Drosophila)	chr1	140110501	140116486	chr1	195024329	195174048	4	4	99	4	4	0	1
AXPC1	chr1	q31	q32	183300000	213200000	BB276994	BB276994	Mm.103712	3322402L07Rik	74023	RIKEN cDNA 3322402L07 gene	chr1	193371073	193371286	chr1	210385417	210385573	99	99	99	3	3	0	0
AXPC1	chr1	q31	q32	183300000	213200000	BB281054	BB281054	Mm.4255	Pfkfb2	18640	6-phosphofructo-2-kinase/fructose-2,6-biphosphatase 2	chr1	131500942	131501738	chr1	205895881	205977254	5	5	99	5	5	0	1
AXPC1	chr1	q31	q32	183300000	213200000	BB281982	BB281982				ESTs	chr1	140118971	140119637	chr1	195116891	195123900	99	99	99	3	3	0	0
AXPC1	chr1	q31	q32	183300000	213200000	BE981714	BE981714	Mm.151773			ESTs, Moderately similar to calcium channel, voltage-dependent, L type, alpha 1S subunit [Mus musculus] [M.musculus]	chr1	136975645	136976154	chr1	198673959	198848389	5	0	99	5	0	0	1
AXPC1	chr1	q31	q32	183300000	213200000	BF462363	BF462363				ESTs	chr1	131548922	131549114	chr1	205880592	205883027	99	99	99	3	2	0	0
AXPC1	chr1	q31	q32	183300000	213200000	BI736038	BI736038	Mm.172497			ESTs	chr1	131524223	131525121	chr1	205906247	205912386	2.67	2.67	99	8	8	0	3
AXPC1	chr1	q31	q32	183300000	213200000	BI985135	BI985135	Mm.34977			Mus musculus, clone MGC:32500 IMAGE:5055436, mRNA, complete cds	chr1	136306475	136307075	chr1	199473888	199480239	2	1	2	4	2	1	2
AXPC1	chr1	q31	q32	183300000	213200000	BM937168	BM937168	Mm.103712	3322402L07Rik	74023	RIKEN cDNA 3322402L07 gene	chr1	193366132	193368395	chr1	210385306	210484865	4.5	4.5	99	9	9	0	2
AXPC1	chr1	q31	q32	183300000	213200000	BE985075	NM_008825	Mm.4255	Pfkfb2	18640	6-phosphofructo-2-kinase/fructose-2,6-biphosphatase 2	chr1	131533015	131533571	chr1	205895216	205905908	99	99	99	3	2	0	0
AXPC1	chr1	q31	q32	183300000	213200000	BM940687	NM_008937	Mm.20429	Prox1	19130	prospero-related homeobox 1	chr1	191473626	191504301	chr1	212826176	212865789	5	1	99	5	1	0	1
AXPC1	chr1	q31	q32	183300000	213200000	BM937996	NM_024458	Mm.1205	Rpr1	20028	rod photoreceptor 1	chr1	151233953	151234629	chr1	183938360	183944123	101	99	49.5	101	99	2	1
AXPC1	chr1	q31	q32	183300000	213200000	BG295289	NM_133239	Mm.216475	Crb1	170788	crumbs homolog 1 (Drosophila)	chr1	140110501	140116486	chr1	195024329	195174048	4	4	99	4	4	0	1
RP28	chr2	p11	p16	47800000	91800000	BE983001	BE983001	Mm.171297	A930031K15Rik	77964	RIKEN cDNA A930031K15 gene	chr11	21160826	21161041	chr2	64461536	64466468	99	99	99	3	1	0	0
RP28	chr2	p11	p16	47800000	91800000	BE983881	BE983881	Mm.151837			ESTs	chr6	86198633	86199087	chr2	73269259	73269738	99	99	99	3	0	0	0
RP28	chr2	p11	p16	47800000	91800000	BE985573	BE985573	Mm.151627			ESTs	chr1	64386337	64386535	chr2	65344566	65345058	99	99	99	4	0	0	0
RP28	chr2	p11	p16	47800000	91800000	BE988764	BE988764	Mm.151959			ESTs	chr11	18854391	18854764	chr2	66924343	66926892	99	99	0	4	0	2	0
RP28	chr2	p11	p16	47800000	91800000	BF467265	BF467265	Mm.42035	Sema4f	20355	sema domain, immunoglobulin domain (Ig), TM domain, and short cytoplasmic domain	chr6	83801174	83801853	chr2	75022612	75044849	3	0	0	3	0	1	1
RP26	chr2	q31	q33	167800000	207200000	BB280678	BB280678	Mm.185996			EST	chr2	80201751	80202047	chr2	180601786	180606618	3	3	99	3	3	0	1
RP26	chr2	q31	q33	167800000	207200000	BB283478	BB283478	Mm.125544			ESTs	chr2	81522634	81523087	chr2	182150494	182151200	4	4	99	4	4	0	1
RP26	chr2	q31	q33	167800000	207200000	BE949922	BE949922	Mm.138073			ESTs, Weakly similar to ENC1_MOUSE Ectoderm-neural cortex-1 protein (ENC-1) [M.musculus]	chrUn	131307301	131307824	chr2	168657813	168658137	99	99	0	4	0	1	0
RP26	chr2	q31	q33	167800000	207200000	BM937094	BM937094				ESTs	chr1	54752690	54753407	chr2	195644937	195645593	3	2	99	3	2	0	1
RP26	chr2	q31	q33	167800000	207200000	BM939995	BM939995	Mm.109815			ESTs	chr1	65440090	65440708	chr2	206906531	206910128	2.5	0	99	5	0	0	2
RP26	chr2	q31	q33	167800000	207200000	BU505359	BU505359				ESTs	chr1	57765744	57771974	chr2	198827532	198829697	99	99	99	4	4	0	0
RP26	chr2	q31	q33	167800000	207200000	BU506118	BU506118				ESTs	chr2	80334682	80335609	chr2	180750056	180750836	9.5	7	2.8	19	14	5	2
RP26	chr2	q31	q33	167800000	207200000	BI989407	NM_010834	Mm.3514	Gdf8	17700	growth differentiation factor 8	chr1	53624341	53624938	chr2	189114675	189121682	2	0	0	4	0	4	2
RP26	chr2	q31	q33	167800000	207200000	BG808067	NM_027010	Mm.224490	Crygf	12969	crystallin, gamma F	chr1	65693615	65696180	chr2	207139612	207155805	3.67	0.67	0.29	11	2	7	3
RP26	chr2	q31	q33	167800000	207200000	BQ933362	NM_145143	Mm.101838	LOC227157	227157	DLG6	chr1	59734672	59737338	chr2	200727005	200767813	7	6	99	21	18	0	3
STGD4	chr4	p15	p15	11000000	35800000	BB278027	BB278027	Mm.165880			ESTs	chr5	42631903	42632417	chr4	15319201	15422588	5	4	4	5	4	1	1
STGD4	chr4	p15	p15	11000000	35800000	BE949806	NM_010445	Mm.10104	Hmx1	15371	H6 homeo box 1	chr5	34097628	34097844	chr4	21234606	21238407	99	99	0	3	0	1	0
RP29	chr4	q32	q34	156400000	184200000	BB279327	BB279327	Mm.224025			EST	chr1	171453488	171453710	chr4	171547518	171547797	2	2	99	4	4	0	2
RP29	chr4	q32	q34	156400000	184200000	BE983259	BE983259	Mm.151387			ESTs	chr3	80148905	80149236	chr4	160641060	160646599	99	99	99	3	0	0	0
RP29	chr4	q32	q34	156400000	184200000	BB642177	NM_028220	Mm.76585	3010002I12Rik	72385	RIKEN cDNA 3010002I12 gene	chr8	53931669	53969454	chr4	177923797	177933360	99	99	99	5	5	0	0
BCD	chr4	q35	q35	184200000	192019378	BE982375	BE982375	Mm.151319			ESTs	chr1	194451356	194451768	chr4	189997770	189998206	99	99	99	3	0	0	0
BCD	chr4	q35	q35	184200000	192019378	BE985351	BE985351	Mm.151614			ESTs	chr8	47527196	47527806	chr4	184632625	184632953	99	99	99	4	0	0	0
BCD	chr4	q35	q35	184200000	192019378	BG293940	BG293940				ESTs	chr8	44546353	44547130	chr4	188147169	188213789	4	4	99	4	4	0	1
RP25	chr6	q11	q15	60500000	92000000	BE984924	BE984924	Mm.151561			ESTs	chr1	24435359	24435657	chr6	71153630	71154557	99	99	99	5	0	0	0
RP25	chr6	q11	q15	60500000	92000000	BE989058	BE989058	Mm.151985			ESTs	chr15	36342106	36342602	chr6	74185899	74186555	99	99	99	4	0	0	0
RP25	chr6	q11	q15	60500000	92000000	BE995724	BE995724				ESTs	chr4	34234361	34235045	chr6	88309174	88313066	99	99	99	3	1	0	0
RP25	chr6	q11	q15	60500000	92000000	BG404784	BG404784				ESTs	chr1	22505176	22533596	chr6	72975278	73068719	4	4	99	4	4	0	1
LCA5	chr6	q11	q16	60500000	105200000	BE984924	BE984924	Mm.151561			ESTs	chr1	24435359	24435657	chr6	71153630	71154557	99	99	99	5	0	0	0
LCA5	chr6	q11	q16	60500000	105200000	BE989058	BE989058	Mm.151985			ESTs	chr15	36342106	36342602	chr6	74185899	74186555	99	99	99	4	0	0	0
LCA5	chr6	q11	q16	60500000	105200000	BE995724	BE995724				ESTs	chr4	34234361	34235045	chr6	88309174	88313066	99	99	99	3	1	0	0
LCA5	chr6	q11	q16	60500000	105200000	BG404784	BG404784				ESTs	chr1	22505176	22533596	chr6	72975278	73068719	4	4	99	4	4	0	1
MCDR1	chr6	q14	q16.2	75800000	100100000	BE995724	BE995724				ESTs	chr4	34234361	34235045	chr6	88309174	88313066	99	99	99	3	1	0	0
RCD1	chr6	q25	q26	148600000	163500000	BF461734	BC030910	Mm.47052	1700008G05Rik	75497	RIKEN cDNA 1700008G05 gene	chr3	10289823	10289977	chr6	149140286	149140520	99	99	99	2	0	0	0
RCD1	chr6	q25	q26	148600000	163500000	BE982785	BE982785	Mm.151353			ESTs	chr17	6020120	6020425	chr6	154670121	154675212	99	99	99	3	0	0	0
RCD1	chr6	q25	q26	148600000	163500000	BE985645	BE985645	Mm.151633			ESTs	chr10	7532380	7532532	chr6	149558488	149562381	99	99	99	4	0	0	0
RCD1	chr6	q25	q26	148600000	163500000	BF464862	BF464862				ESTs	chr17	10116450	10116747	chr6	162663470	162663815	99	99	99	3	0	0	0
RCD1	chr6	q25	q26	148600000	163500000	BM938056	BM938056	Mm.1948	Tctex1	21648	t-complex testis expressed 1	chrUn	45011299	45011773	chr6	158496887	158498339	2	1	1	4	2	2	2
CYMD	chr7	p21	p15	6800000	30100000	BF463449	BF463449	Mm.151937			ESTs	chr6	8106723	8107305	chr7	7456202	7457524	99	99	99	4	0	0	0
RP10	chr7	q31.3	q31.3	115900000	125800000	BB279417	BB279417	Mm.134201			ESTs	chr6	25622678	25623364	chr7	122863640	122864896	3	3	99	3	3	0	1
RP10	chr7	q31.3	q31.3	115900000	125800000	BE987830	BE987830	Mm.151868			ESTs	chr6	27714077	27714302	chr7	125000593	125001178	99	99	99	3	0	0	0
RP10	chr7	q31.3	q31.3	115900000	125800000	BF460799	BF460799	Mm.156098			ESTs	chr6	28192737	28193165	chr7	125465302	125466250	99	99	99	4	0	0	0
RP10	chr7	q31.3	q31.3	115900000	125800000	BI735878	NM_011219	Mm.40277	Ptprz	19283	protein tyrosine phosphatase, receptor type, Z	chr6	22960269	22960874	chr7	120046041	120132184	99	99	99	3	3	0	0
CORD9	chr8	p12	q11	28600000	54800000	BG808240	BG808240				ESTs	chr8	32741811	32742421	chr8	30325217	30331795	99	99	0	3	0	3	0
AA	chr11	p15	p15	0	23100000	BB278726	BB278726	Mm.185957			ESTs	chr7	131549285	131549951	chr11	1094939	1095971	99	99	99	4	4	0	0
AA	chr11	p15	p15	0	23100000	BE981407	BE981407	Mm.41212	4833424K13Rik	75770	RIKEN cDNA 4833424K13 gene	chr7	132416611	132417281	chr11	1823115	1827815	2.67	0	99	8	0	0	3
AA	chr11	p15	p15	0	23100000	BE986247	BE986247	Mm.151709			ESTs	chr7	132511051	132511288	chr11	1334111	1359521	99	99	99	5	0	0	0
AA	chr11	p15	p15	0	23100000	BE986898	BE986898	Mm.151775			ESTs	chr7	105750649	105751376	chr11	17861971	17866206	99	99	99	7	0	0	0
AA	chr11	p15	p15	0	23100000	BI738731	BI738731				ESTs	chr7	103171841	103172382	chr11	15014137	15014797	99	99	99	3	3	0	0
AA	chr11	p15	p15	0	23100000	BM941867	BM941867	Mm.122205			ESTs, Moderately similar to A48716 glycine transporter GLYT2 - rat [R.norvegicus]	chr7	39586377	39587055	chr11	21815278	21818879	4	0	99	4	0	0	1
AA	chr11	p15	p15	0	23100000	BB278284	NM_007878	Mm.41075	Drd4	13491	dopamine receptor 4	chr7	131547892	131548694	chr11	1092814	1095429	3.57	3.57	99	25	25	0	7
LCA3	chr14	q24	q24	65400000	76800000	BB277577	BB277577	Mm.224015			EST	chr12	77946651	77947391	chr14	70632369	70634607	99	99	99	4	4	0	0
LCA3	chr14	q24	q24	65400000	76800000	BI737587	BC016204	Mm.121647	A930033N07Rik	77974	RIKEN cDNA A930033N07 gene	chr12	73890293	73899888	chr14	65696416	65697186	9.75	8.75	99	39	35	0	4
LCA3	chr14	q24	q24	65400000	76800000	BE983406	BE983406	Mm.151396			ESTs	chr12	83086055	83086268	chr14	76402886	76407274	99	99	99	3	0	0	0
LCA3	chr14	q24	q24	65400000	76800000	BE987582	BE987582	Mm.151850			ESTs	chr12	73823840	73824307	chr14	65614128	65614698	99	99	99	3	0	0	0
LCA3	chr14	q24	q24	65400000	76800000	BB279070	NM_007701	Mm.4405	Chx10	12677	C. elegans ceh-10 homeo domain containing homolog	chr12	79290935	79291237	chr14	72211288	72233110	2	1	99	2	1	0	1
LCA3	chr14	q24	q24	65400000	76800000	BB642270	NM_011934	Mm.90048	Esrrb	26380	estrogen related receptor, beta	chr12	81123383	81172325	chr14	74411502	74470597	2	0.5	99	8	2	0	4
LCA3	chr14	q24	q24	65400000	76800000	BB280958	NM_080440	Mm.214758	Slc8a3	110893	solute carrier family 8 (sodium/calcium exchanger), member 3	chr12	75917199	76018001	chr14	68017652	68160713	99	99	99	4	4	0	0
LCA3	chr14	q24	q24	65400000	76800000	BB279817	NM_144524	Mm.63979	1110030H02Rik	68737	RIKEN cDNA 1110030H02 gene	chr12	81408394	81408569	chr14	74759395	74781784	3	1	99	3	1	0	1
CORD5	chr17	p13	p12	0	16300000	BB281179	BB281179	Mm.157931	Rcvrn	19674	recoverin	chr2	74462815	74463064	chr17	10166948	10167437	99	99	99	3	3	0	0
CORD5	chr17	p13	p12	0	16300000	BI735653	BC028285	Mm.95707	Aipl1	114230	aryl hydrocarbon receptor-interacting protein-like 1	chr11	72628723	72629266	chr17	6719269	6722093	99	99	99	2	2	0	0
CORD5	chr17	p13	p12	0	16300000	BE981546	BE981546	Mm.151262			ESTs	chr11	76382274	76382772	chr17	1378381	1380359	99	99	99	3	0	0	0
CORD5	chr17	p13	p12	0	16300000	BE985760	BE985760	Mm.156160			ESTs	chr11	70608753	70608940	chr17	7512312	7515214	99	99	99	3	0	0	0
CORD5	chr17	p13	p12	0	16300000	BF463918	BF463918	Mm.44511			ESTs	chr11	72649905	72650363	chr17	6748973	6830583	2.5	0.5	99	5	1	0	2
CORD5	chr17	p13	p12	0	16300000	BF464015	BF464015				ESTs	chr11	73522331	73522570	chr17	4225385	4226098	99	99	0	3	0	1	0
CORD5	chr17	p13	p12	0	16300000	BG297509	BG297509				ESTs	chr11	69799922	69800679	chr17	8372582	8385676	99	99	99	5	5	0	0
CORD5	chr17	p13	p12	0	16300000	BG342303	BG342303	Mm.191302			ESTs	chr11	70604085	70604836	chr17	7514926	7519867	99	99	99	3	2	0	0
CORD5	chr17	p13	p12	0	16300000	BI738440	BI738440	Mm.22271	Smt3ip1-pending	80886	smt3-specific isopeptidase 1	chr11	70259283	70260040	chr17	7882295	7890302	2	1	99	4	2	0	2
CORD5	chr17	p13	p12	0	16300000	BQ933183	BQ933183	Mm.69049	AF155546	57741	cDNA sequence AF155546	chr4	151724093	151730207	chr17	2830543	2830978	34	31	15.5	34	31	2	1
CORD5	chr17	p13	p12	0	16300000	BG292584	NM_007864	Mm.27256	Dlgh4	13385	discs, large homolog 4 (Drosophila)	chr11	70615790	70626067	chr17	7485636	7518305	2.67	2.33	99	8	7	0	3
CORD5	chr17	p13	p12	0	16300000	BB591650	NM_008192	Mm.12809	Gucy2e	14919	guanylate cyclase 2e	chr11	69815553	69816468	chr17	8372582	8385897	2	2	99	2	2	0	1
CACD	chr17	p13	p13	0	11100000	BB281179	BB281179	Mm.157931	Rcvrn	19674	recoverin	chr2	74462815	74463064	chr17	10166948	10167437	99	99	99	3	3	0	0
CACD	chr17	p13	p13	0	11100000	BI735653	BC028285	Mm.95707	Aipl1	114230	aryl hydrocarbon receptor-interacting protein-like 1	chr11	72628723	72629266	chr17	6719269	6722093	99	99	99	2	2	0	0
CACD	chr17	p13	p13	0	11100000	BE981546	BE981546	Mm.151262			ESTs	chr11	76382274	76382772	chr17	1378381	1380359	99	99	99	3	0	0	0
CACD	chr17	p13	p13	0	11100000	BE985760	BE985760	Mm.156160			ESTs	chr11	70608753	70608940	chr17	7512312	7515214	99	99	99	3	0	0	0
CACD	chr17	p13	p13	0	11100000	BF463918	BF463918	Mm.44511			ESTs	chr11	72649905	72650363	chr17	6748973	6830583	2.5	0.5	99	5	1	0	2
CACD	chr17	p13	p13	0	11100000	BF464015	BF464015				ESTs	chr11	73522331	73522570	chr17	4225385	4226098	99	99	0	3	0	1	0
CACD	chr17	p13	p13	0	11100000	BG297509	BG297509				ESTs	chr11	69799922	69800679	chr17	8372582	8385676	99	99	99	5	5	0	0
CACD	chr17	p13	p13	0	11100000	BG342303	BG342303	Mm.191302			ESTs	chr11	70604085	70604836	chr17	7514926	7519867	99	99	99	3	2	0	0
CACD	chr17	p13	p13	0	11100000	BI738440	BI738440	Mm.22271	Smt3ip1-pending	80886	smt3-specific isopeptidase 1	chr11	70259283	70260040	chr17	7882295	7890302	2	1	99	4	2	0	2
CACD	chr17	p13	p13	0	11100000	BQ933183	BQ933183	Mm.69049	AF155546	57741	cDNA sequence AF155546	chr4	151724093	151730207	chr17	2830543	2830978	34	31	15.5	34	31	2	1
CACD	chr17	p13	p13	0	11100000	BG292584	NM_007864	Mm.27256	Dlgh4	13385	discs, large homolog 4 (Drosophila)	chr11	70615790	70626067	chr17	7485636	7518305	2.67	2.33	99	8	7	0	3
CACD	chr17	p13	p13	0	11100000	BB591650	NM_008192	Mm.12809	Gucy2e	14919	guanylate cyclase 2e	chr11	69815553	69816468	chr17	8372582	8385897	2	2	99	2	2	0	1
RP17	chr17	q22	q22	49800000	53300000	BG295556	BG295556				ESTs	chr13	89473229	89473610	chr17	50547153	50563597	99	99	99	3	3	0	0
CORD4	chr17	q	q	23100000	80052782	BB280271	BB280271				ESTs	chr11	118289523	118289800	chr17	75353064	75354015	99	99	99	3	3	0	0
CORD4	chr17	q	q	23100000	80052782	BE981843	BE981843	Mm.151771			ESTs	chr11	118927517	118928078	chr17	76355622	76358120	6	0	99	6	0	0	1
CORD4	chr17	q	q	23100000	80052782	BE982092	BE982092	Mm.151770			ESTs	chr11	108501301	108501728	chr17	63340305	63346120	4	0	99	4	0	0	1
CORD4	chr17	q	q	23100000	80052782	BE983538	BE983538	Mm.130283			ESTs	chr11	119109463	119110020	chr17	76467469	76469741	99	99	99	3	0	0	0
CORD4	chr17	q	q	23100000	80052782	BE984243	BE984243	Mm.151451			ESTs	chr11	99100813	99101285	chr17	37259954	37264839	3	0	99	3	0	0	1
CORD4	chr17	q	q	23100000	80052782	BE984462	BE984462	Mm.156282			ESTs	chr11	97773997	97774453	chr17	45631148	45634197	99	99	99	3	0	0	0
CORD4	chr17	q	q	23100000	80052782	BE986146	BE986146	Mm.151693			ESTs	chr11	79110249	79110453	chr17	26577872	26582827	3	0	99	3	0	0	1
CORD4	chr17	q	q	23100000	80052782	BF462969	BF462969				ESTs	chr11	78930165	78930735	chr17	26745716	26817247	4	3	99	4	3	0	1
CORD4	chr17	q	q	23100000	80052782	BG295556	BG295556				ESTs	chr13	89473229	89473610	chr17	50547153	50563597	99	99	99	3	3	0	0
CORD4	chr17	q	q	23100000	80052782	BG295748	BG295748	Mm.156919	Ctsz	64138	cathepsin Z	chr11	110055201	110056071	chr17	65196229	65206150	11.5	10	99	23	20	0	2
CORD4	chr17	q	q	23100000	80052782	BG298879	BG298879	Mm.182462			ESTs	chr11	110052453	110052959	chr17	65190887	65195527	3	3	99	3	3	0	1
CORD4	chr17	q	q	23100000	80052782	BG801639	BG801639	Mm.26143	5430405G24Rik	71417	RIKEN cDNA 5430405G24 gene	chr11	103263865	103264465	chr17	42193648	42255842	99	99	0	3	0	3	0
CORD4	chr17	q	q	23100000	80052782	BI729734	BI729734				ESTs	chr6	86807167	86807799	chr17	57248580	57353397	3	3	99	3	3	0	1
CORD4	chr17	q	q	23100000	80052782	BI739598	BI739598				ESTs	chr11	79479933	79480845	chr17	26061944	26063388	2	2	99	4	4	0	2
CORD4	chr17	q	q	23100000	80052782	BM937803	BM937803	Mm.150829			ESTs	chr12	3306504	3307195	chr17	39404296	39406412	99	99	0	3	0	3	0
CORD4	chr17	q	q	23100000	80052782	BU505093	BU505093				ESTs	chr11	88450908	88451649	chr17	56122776	56126377	99	99	99	3	3	0	0
CORD4	chr17	q	q	23100000	80052782	BI734429	NM_016782	Mm.8021	Cntnap1	53321	contactin associated protein 1	chr11	101964244	101966680	chr17	40351629	40421306	99	99	99	3	3	0	0
CORD4	chr17	q	q	23100000	80052782	BI734581	NM_019431	Mm.103724	Cacng4	54377	calcium channel, voltage-dependent, gamma subunit 4	chr11	108547247	108549465	chr17	63387996	63454079	4	1	0.33	4	1	3	1
CORD1	chr18	q21.1	q21.3	43900000	61400000	BE982374	BE982374	Mm.151318			ESTs	chr18	74117488	74117663	chr18	48684898	48695407	99	99	99	5	0	0	0
CORD1	chr18	q21.1	q21.3	43900000	61400000	BE983851	BE983851	Mm.151833			ESTs	chr18	70925958	70926280	chr18	51902007	51902168	99	99	99	4	0	0	0
CORD1	chr18	q21.1	q21.3	43900000	61400000	BG294902	BG294902	Mm.172467			ESTs	chr1	105838362	105838873	chr18	59309695	59314910	99	99	99	3	3	0	0
CORD1	chr18	q21.1	q21.3	43900000	61400000	BG298739	BG298739				ESTs	chr18	66287595	66288356	chr18	56778996	56779209	99	99	99	3	3	0	0
CORD1	chr18	q21.1	q21.3	43900000	61400000	BG800693	BG800693				ESTs	chr18	72686883	72687480	chr18	50064992	50065707	99	99	0	4	0	4	0
CORD1	chr18	q21.1	q21.3	43900000	61400000	BG801000	BG801000				ESTs	chr18	72684104	72684706	chr18	50071939	50072806	3	0	0	3	0	3	1
CORD1	chr18	q21.1	q21.3	43900000	61400000	BG801616	BG801616				ESTs	chr18	64660024	64660564	chr18	55133823	55174278	99	99	0	3	0	2	0
CORD1	chr18	q21.1	q21.3	43900000	61400000	BM937467	BM937467				ESTs	chr18	64713453	64714099	chr18	55181078	55184857	99	99	0	5	0	5	0
CORD1	chr18	q21.1	q21.3	43900000	61400000	BE951347	NM_013833	Mm.3499	Rax	19434	retina and anterior neural fold homeobox	chr18	66273249	66273639	chr18	56768321	56772526	99	99	0	3	0	3	0
CORD1	chr18	q21.1	q21.3	43900000	61400000	BU506061	NM_145493	Mm.192285	LOC225644	225644	similar to hypothetical protein FLJ13993	chr18	66295304	66309630	chr18	56795677	56817874	20	20	99	20	20	0	1
RP23	chrX	p22	p22	0	24100000	BB278386	AF073780	Mm.41982	Rs1h	20147	retinoschisis 1 homolog (human)	chrX	137900577	137900851	chrX	18203813	18209505	99	99	99	3	3	0	0
RP23	chrX	p22	p22	0	24100000	BE983989	BE983989	Mm.35737			ESTs	chr18	78180828	78181237	chrX	18428370	18428532	2	0	99	4	0	0	2
RP23	chrX	p22	p22	0	24100000	BE984127	BE984127	Mm.151710			ESTs	chrX	127513943	127514127	chrX	429056	430027	99	99	0	4	0	1	0
RP23	chrX	p22	p22	0	24100000	BE984754	BE984754	Mm.151530			ESTs	chrX	42448871	42449268	chrX	427993	428759	99	99	99	3	0	0	0
RP23	chrX	p22	p22	0	24100000	BG404477	BG404477				ESTs	chrX	142274704	142401443	chrX	14044191	14193495	99	99	99	3	3	0	0
RP23	chrX	p22	p22	0	24100000	BI736702	BI736702				ESTs	chr10	33748655	33749420	chrX	427975	428374	99	99	99	10	8	0	0
RP6	chrX	p21.3	p21.2	24100000	30100000	BE984681	BE984681	Mm.119646			ESTs, Weakly similar to T17217 hypothetical protein DKFZp434D2050.1 - human [H.sapiens]	chrX	68565269	68602035	chrX	29352261	29380414	2	0	99	4	0	0	2
RP24	chrX	q26	q27	123300000	141600000	BI734007	BI734007				ESTs	chr4	138768343	138773130	chrX	129212560	129218287	99	99	99	4	4	0	0
XYZ	chrX	p21	q21	24100000	93600000	BB283357	BB283357	Mm.129149			ESTs	chrX	91636721	91637242	chrX	75542035	75546999	3	3	99	3	3	0	1
XYZ	chrX	p21	q21	24100000	93600000	BE984681	BE984681	Mm.119646			ESTs, Weakly similar to T17217 hypothetical protein DKFZp434D2050.1 - human [H.sapiens]	chrX	68565269	68602035	chrX	29352261	29380414	2	0	99	4	0	0	2
XYZ	chrX	p21	q21	24100000	93600000	BF464815	BF464815	Mm.156393			ESTs	chrX	4168583	4168711	chrX	47493026	47496989	99	99	99	3	0	0	0
XYZ	chrX	p21	q21	24100000	93600000	BI731565	BI731565	Mm.206108			ESTs	chrX	83454462	83454851	chrX	65675517	65676421	99	99	99	3	2	0	0
XYZ	chrX	p21	q21	24100000	93600000	BM933034	BM933034	Mm.156212			ESTs, Moderately similar to O-linked GlcNAc transferase; O-GlcNAc transferase (uridine diphospho-N-acetylglucosamine:polypeptide beta-N-acetylglucosaminyl transferase); uridine diphospho-N-acetylglucosamine:polypeptide beta-N-acetylglucosa	chrX	84500117	84500815	chrX	66938015	66941558	2	0.25	99	8	1	0	4
XYZ	chrX	p21	q21	24100000	93600000	BF467398	NM_019582	Mm.133806	Cacna1f	54652	calcium channe, voltage-dependent, alpha 1F subunit	chrX	3799522	3801234	chrX	47844550	47871268	99	99	99	1	0	0	0
XYZ	chrX	p21	q21	24100000	93600000	BF463148	NM_133205	Mm.156960	Arr3	170735	arrestin 3, retinal	chrX	83451187	83452715	chrX	65673852	65678042	99	99	99	22	15	0	0
PRD	chrX	p11.3	p11.23	40400000	48400000	BF464815	BF464815	Mm.156393			ESTs	chrX	4168583	4168711	chrX	47493026	47496989	99	99	99	3	0	0	0
PRD	chrX	p11.3	p11.23	40400000	48400000	BF467398	NM_019582	Mm.133806	Cacna1f	54652	calcium channe, voltage-dependent, alpha 1F subunit	chrX	3799522	3801234	chrX	47844550	47871268	99	99	99	1	0	0	0

## Sheet: Sheet2
Disease	hmChr	Start	End	Start	End	RTCs	Reference	UniGene	Symbl	LocusL	Title	Mmchr	MmStart	MmEnd	Hmchr	HmStart	HmEnd	AC	DC	DE	A	D	E	C
CORD8	chr1	q12	q24	128900000	170500000	BB279470	BB279470				ESTs	chr3	90222434	90222692	chr1	148161553	148163473	99	99	99	3	3	0	0
CORD8	chr1	q12	q24	128900000	170500000	BE953898	BE953898				ESTs	chr3	89332256	89332571	chr1	153910827	153916801	3	0	0	3	0	3	1
CORD8	chr1	q12	q24	128900000	170500000	BE980089	BE980089	Mm.156270			ESTs	chr3	90577167	90577371	chr1	152385037	152390258	99	99	99	3	0	0	0
CORD8	chr1	q12	q24	128900000	170500000	BF456924	BF456924				ESTs	chr3	97002236	97002373	chr1	144095643	144099619	99	99	99	3	0	0	0
CORD8	chr1	q12	q24	128900000	170500000	BF460789	BF460789	Mm.156097			ESTs	chr3	88566478	88566875	chr1	154714982	154720905	99	99	99	5	0	0	0
CORD8	chr1	q12	q24	128900000	170500000	BF461185	BF461185	Mm.156131			ESTs	chr3	88941491	88941949	chr1	154320960	154326661	3	0	99	3	0	0	1
CORD8	chr1	q12	q24	128900000	170500000	BF461835	BF461835	Mm.219460			ESTs	chr3	88316445	88316590	chr1	154971551	154974961	99	99	99	3	1	0	0
CORD8	chr1	q12	q24	128900000	170500000	BG296855	NM_022030	Mm.200365	Sv2a	64051	synaptic vesicle glycoprotein 2 a	chr3	96482475	96487002	chr1	147518133	147526960	99	99	99	12	12	0	0
ARMD1	chr1	q25	q31	170500000	196900000	BB281982	BB281982				ESTs	chr1	140118971	140119637	chr1	195116891	195123900	99	99	99	3	3	0	0
ARMD1	chr1	q25	q31	170500000	196900000	BB282615	BB282615	Mm.208513	A430105C05Rik	77774	RIKEN cDNA A430105C05 gene	chr1	154850558	154851060	chr1	179879417	179883944	99	99	99	3	3	0	0
ARMD1	chr1	q25	q31	170500000	196900000	BM937996	NM_024458	Mm.1205	Rpr1	20028	rod photoreceptor 1	chr1	151233953	151234629	chr1	183938360	183944123	101	99	49.5	101	99	2	1
ARMD1	chr1	q25	q31	170500000	196900000	BG295289	NM_133239	Mm.216475	Crb1	170788	crumbs homolog 1 (Drosophila)	chr1	140110501	140116486	chr1	195024329	195174048	4	4	99	4	4	0	1
AXPC1	chr1	q31	q32	183300000	213200000	BB276994	BB276994	Mm.103712	3322402L07Rik	74023	RIKEN cDNA 3322402L07 gene	chr1	193371073	193371286	chr1	210385417	210385573	99	99	99	3	3	0	0
AXPC1	chr1	q31	q32	183300000	213200000	BB281054	BB281054	Mm.4255	Pfkfb2	18640	6-phosphofructo-2-kinase/fructose-2,6-biphosphatase 2	chr1	131500942	131501738	chr1	205895881	205977254	5	5	99	5	5	0	1
AXPC1	chr1	q31	q32	183300000	213200000	BB281982	BB281982				ESTs	chr1	140118971	140119637	chr1	195116891	195123900	99	99	99	3	3	0	0
AXPC1	chr1	q31	q32	183300000	213200000	BE981714	BE981714	Mm.151773			ESTs, Moderately similar to calcium channel, voltage-dependent, L type, alpha 1S subunit [Mus musculus] [M.musculus]	chr1	136975645	136976154	chr1	198673959	198848389	5	0	99	5	0	0	1
AXPC1	chr1	q31	q32	183300000	213200000	BF462363	BF462363				ESTs	chr1	131548922	131549114	chr1	205880592	205883027	99	99	99	3	2	0	0
AXPC1	chr1	q31	q32	183300000	213200000	BI736038	BI736038	Mm.172497			ESTs	chr1	131524223	131525121	chr1	205906247	205912386	2.67	2.67	99	8	8	0	3
AXPC1	chr1	q31	q32	183300000	213200000	BI985135	BI985135	Mm.34977			Mus musculus, clone MGC:32500 IMAGE:5055436, mRNA, complete cds	chr1	136306475	136307075	chr1	199473888	199480239	2	1	2	4	2	1	2
AXPC1	chr1	q31	q32	183300000	213200000	BM937168	BM937168	Mm.103712	3322402L07Rik	74023	RIKEN cDNA 3322402L07 gene	chr1	193366132	193368395	chr1	210385306	210484865	4.5	4.5	99	9	9	0	2
AXPC1	chr1	q31	q32	183300000	213200000	BE985075	NM_008825	Mm.4255	Pfkfb2	18640	6-phosphofructo-2-kinase/fructose-2,6-biphosphatase 2	chr1	131533015	131533571	chr1	205895216	205905908	99	99	99	3	2	0	0
AXPC1	chr1	q31	q32	183300000	213200000	BM940687	NM_008937	Mm.20429	Prox1	19130	prospero-related homeobox 1	chr1	191473626	191504301	chr1	212826176	212865789	5	1	99	5	1	0	1
AXPC1	chr1	q31	q32	183300000	213200000	BM937996	NM_024458	Mm.1205	Rpr1	20028	rod photoreceptor 1	chr1	151233953	151234629	chr1	183938360	183944123	101	99	49.5	101	99	2	1
AXPC1	chr1	q31	q32	183300000	213200000	BG295289	NM_133239	Mm.216475	Crb1	170788	crumbs homolog 1 (Drosophila)	chr1	140110501	140116486	chr1	195024329	195174048	4	4	99	4	4	0	1
RP28	chr2	p11	p16	47800000	91800000	BE983001	BE983001	Mm.171297	A930031K15Rik	77964	RIKEN cDNA A930031K15 gene	chr11	21160826	21161041	chr2	64461536	64466468	99	99	99	3	1	0	0
RP28	chr2	p11	p16	47800000	91800000	BE983881	BE983881	Mm.151837			ESTs	chr6	86198633	86199087	chr2	73269259	73269738	99	99	99	3	0	0	0
RP28	chr2	p11	p16	47800000	91800000	BE985573	BE985573	Mm.151627			ESTs	chr1	64386337	64386535	chr2	65344566	65345058	99	99	99	4	0	0	0
RP28	chr2	p11	p16	47800000	91800000	BE988764	BE988764	Mm.151959			ESTs	chr11	18854391	18854764	chr2	66924343	66926892	99	99	0	4	0	2	0
RP28	chr2	p11	p16	47800000	91800000	BF467265	BF467265	Mm.42035	Sema4f	20355	sema domain, immunoglobulin domain (Ig), TM domain, and short cytoplasmic domain	chr6	83801174	83801853	chr2	75022612	75044849	3	0	0	3	0	1	1
RP26	chr2	q31	q33	167800000	207200000	BB280678	BB280678	Mm.185996			EST	chr2	80201751	80202047	chr2	180601786	180606618	3	3	99	3	3	0	1
RP26	chr2	q31	q33	167800000	207200000	BB283478	BB283478	Mm.125544			ESTs	chr2	81522634	81523087	chr2	182150494	182151200	4	4	99	4	4	0	1
RP26	chr2	q31	q33	167800000	207200000	BE949922	BE949922	Mm.138073			ESTs, Weakly similar to ENC1_MOUSE Ectoderm-neural cortex-1 protein (ENC-1) [M.musculus]	chrUn	131307301	131307824	chr2	168657813	168658137	99	99	0	4	0	1	0
RP26	chr2	q31	q33	167800000	207200000	BM937094	BM937094				ESTs	chr1	54752690	54753407	chr2	195644937	195645593	3	2	99	3	2	0	1
RP26	chr2	q31	q33	167800000	207200000	BM939995	BM939995	Mm.109815			ESTs	chr1	65440090	65440708	chr2	206906531	206910128	2.5	0	99	5	0	0	2
RP26	chr2	q31	q33	167800000	207200000	BU505359	BU505359				ESTs	chr1	57765744	57771974	chr2	198827532	198829697	99	99	99	4	4	0	0
RP26	chr2	q31	q33	167800000	207200000	BU506118	BU506118				ESTs	chr2	80334682	80335609	chr2	180750056	180750836	9.5	7	2.8	19	14	5	2
RP26	chr2	q31	q33	167800000	207200000	BI989407	NM_010834	Mm.3514	Gdf8	17700	growth differentiation factor 8	chr1	53624341	53624938	chr2	189114675	189121682	2	0	0	4	0	4	2
RP26	chr2	q31	q33	167800000	207200000	BG808067	NM_027010	Mm.224490	Crygf	12969	crystallin, gamma F	chr1	65693615	65696180	chr2	207139612	207155805	3.67	0.67	0.29	11	2	7	3
RP26	chr2	q31	q33	167800000	207200000	BQ933362	NM_145143	Mm.101838	LOC227157	227157	DLG6	chr1	59734672	59737338	chr2	200727005	200767813	7	6	99	21	18	0	3
STGD4	chr4	p15	p15	11000000	35800000	BB278027	BB278027	Mm.165880			ESTs	chr5	42631903	42632417	chr4	15319201	15422588	5	4	4	5	4	1	1
STGD4	chr4	p15	p15	11000000	35800000	BE949806	NM_010445	Mm.10104	Hmx1	15371	H6 homeo box 1	chr5	34097628	34097844	chr4	21234606	21238407	99	99	0	3	0	1	0
RP29	chr4	q32	q34	156400000	184200000	BB279327	BB279327	Mm.224025			EST	chr1	171453488	171453710	chr4	171547518	171547797	2	2	99	4	4	0	2
RP29	chr4	q32	q34	156400000	184200000	BE983259	BE983259	Mm.151387			ESTs	chr3	80148905	80149236	chr4	160641060	160646599	99	99	99	3	0	0	0
RP29	chr4	q32	q34	156400000	184200000	BB642177	NM_028220	Mm.76585	3010002I12Rik	72385	RIKEN cDNA 3010002I12 gene	chr8	53931669	53969454	chr4	177923797	177933360	99	99	99	5	5	0	0
BCD	chr4	q35	q35	184200000	192019378	BE982375	BE982375	Mm.151319			ESTs	chr1	194451356	194451768	chr4	189997770	189998206	99	99	99	3	0	0	0
BCD	chr4	q35	q35	184200000	192019378	BE985351	BE985351	Mm.151614			ESTs	chr8	47527196	47527806	chr4	184632625	184632953	99	99	99	4	0	0	0
BCD	chr4	q35	q35	184200000	192019378	BG293940	BG293940				ESTs	chr8	44546353	44547130	chr4	188147169	188213789	4	4	99	4	4	0	1
RP25	chr6	q11	q15	60500000	92000000	BE984924	BE984924	Mm.151561			ESTs	chr1	24435359	24435657	chr6	71153630	71154557	99	99	99	5	0	0	0
RP25	chr6	q11	q15	60500000	92000000	BE989058	BE989058	Mm.151985			ESTs	chr15	36342106	36342602	chr6	74185899	74186555	99	99	99	4	0	0	0
RP25	chr6	q11	q15	60500000	92000000	BE995724	BE995724				ESTs	chr4	34234361	34235045	chr6	88309174	88313066	99	99	99	3	1	0	0
RP25	chr6	q11	q15	60500000	92000000	BG404784	BG404784				ESTs	chr1	22505176	22533596	chr6	72975278	73068719	4	4	99	4	4	0	1
LCA5	chr6	q11	q16	60500000	105200000	BE984924	BE984924	Mm.151561			ESTs	chr1	24435359	24435657	chr6	71153630	71154557	99	99	99	5	0	0	0
LCA5	chr6	q11	q16	60500000	105200000	BE989058	BE989058	Mm.151985			ESTs	chr15	36342106	36342602	chr6	74185899	74186555	99	99	99	4	0	0	0
LCA5	chr6	q11	q16	60500000	105200000	BE995724	BE995724				ESTs	chr4	34234361	34235045	chr6	88309174	88313066	99	99	99	3	1	0	0
LCA5	chr6	q11	q16	60500000	105200000	BG404784	BG404784				ESTs	chr1	22505176	22533596	chr6	72975278	73068719	4	4	99	4	4	0	1
MCDR1	chr6	q14	q16.2	75800000	100100000	BE995724	BE995724				ESTs	chr4	34234361	34235045	chr6	88309174	88313066	99	99	99	3	1	0	0
RCD1	chr6	q25	q26	148600000	163500000	BF461734	BC030910	Mm.47052	1700008G05Rik	75497	RIKEN cDNA 1700008G05 gene	chr3	10289823	10289977	chr6	149140286	149140520	99	99	99	2	0	0	0
RCD1	chr6	q25	q26	148600000	163500000	BE982785	BE982785	Mm.151353			ESTs	chr17	6020120	6020425	chr6	154670121	154675212	99	99	99	3	0	0	0
RCD1	chr6	q25	q26	148600000	163500000	BE985645	BE985645	Mm.151633			ESTs	chr10	7532380	7532532	chr6	149558488	149562381	99	99	99	4	0	0	0
RCD1	chr6	q25	q26	148600000	163500000	BF464862	BF464862				ESTs	chr17	10116450	10116747	chr6	162663470	162663815	99	99	99	3	0	0	0
RCD1	chr6	q25	q26	148600000	163500000	BM938056	BM938056	Mm.1948	Tctex1	21648	t-complex testis expressed 1	chrUn	45011299	45011773	chr6	158496887	158498339	2	1	1	4	2	2	2
CYMD	chr7	p21	p15	6800000	30100000	BF463449	BF463449	Mm.151937			ESTs	chr6	8106723	8107305	chr7	7456202	7457524	99	99	99	4	0	0	0
RP10	chr7	q31.3	q31.3	115900000	125800000	BB279417	BB279417	Mm.134201			ESTs	chr6	25622678	25623364	chr7	122863640	122864896	3	3	99	3	3	0	1
RP10	chr7	q31.3	q31.3	115900000	125800000	BE987830	BE987830	Mm.151868			ESTs	chr6	27714077	27714302	chr7	125000593	125001178	99	99	99	3	0	0	0
RP10	chr7	q31.3	q31.3	115900000	125800000	BF460799	BF460799	Mm.156098			ESTs	chr6	28192737	28193165	chr7	125465302	125466250	99	99	99	4	0	0	0
RP10	chr7	q31.3	q31.3	115900000	125800000	BI735878	NM_011219	Mm.40277	Ptprz	19283	protein tyrosine phosphatase, receptor type, Z	chr6	22960269	22960874	chr7	120046041	120132184	99	99	99	3	3	0	0
CORD9	chr8	p12	q11	28600000	54800000	BG808240	BG808240				ESTs	chr8	32741811	32742421	chr8	30325217	30331795	99	99	0	3	0	3	0
AA	chr11	p15	p15	0	23100000	BB278726	BB278726	Mm.185957			ESTs	chr7	131549285	131549951	chr11	1094939	1095971	99	99	99	4	4	0	0
AA	chr11	p15	p15	0	23100000	BE981407	BE981407	Mm.41212	4833424K13Rik	75770	RIKEN cDNA 4833424K13 gene	chr7	132416611	132417281	chr11	1823115	1827815	2.67	0	99	8	0	0	3
AA	chr11	p15	p15	0	23100000	BE986247	BE986247	Mm.151709			ESTs	chr7	132511051	132511288	chr11	1334111	1359521	99	99	99	5	0	0	0
AA	chr11	p15	p15	0	23100000	BE986898	BE986898	Mm.151775			ESTs	chr7	105750649	105751376	chr11	17861971	17866206	99	99	99	7	0	0	0
AA	chr11	p15	p15	0	23100000	BI738731	BI738731				ESTs	chr7	103171841	103172382	chr11	15014137	15014797	99	99	99	3	3	0	0
AA	chr11	p15	p15	0	23100000	BM941867	BM941867	Mm.122205			ESTs, Moderately similar to A48716 glycine transporter GLYT2 - rat [R.norvegicus]	chr7	39586377	39587055	chr11	21815278	21818879	4	0	99	4	0	0	1
AA	chr11	p15	p15	0	23100000	BB278284	NM_007878	Mm.41075	Drd4	13491	dopamine receptor 4	chr7	131547892	131548694	chr11	1092814	1095429	3.57	3.57	99	25	25	0	7
LCA3	chr14	q24	q24	65400000	76800000	BB277577	BB277577	Mm.224015			EST	chr12	77946651	77947391	chr14	70632369	70634607	99	99	99	4	4	0	0
LCA3	chr14	q24	q24	65400000	76800000	BI737587	BC016204	Mm.121647	A930033N07Rik	77974	RIKEN cDNA A930033N07 gene	chr12	73890293	73899888	chr14	65696416	65697186	9.75	8.75	99	39	35	0	4
LCA3	chr14	q24	q24	65400000	76800000	BE983406	BE983406	Mm.151396			ESTs	chr12	83086055	83086268	chr14	76402886	76407274	99	99	99	3	0	0	0
LCA3	chr14	q24	q24	65400000	76800000	BE987582	BE987582	Mm.151850			ESTs	chr12	73823840	73824307	chr14	65614128	65614698	99	99	99	3	0	0	0
LCA3	chr14	q24	q24	65400000	76800000	BB279070	NM_007701	Mm.4405	Chx10	12677	C. elegans ceh-10 homeo domain containing homolog	chr12	79290935	79291237	chr14	72211288	72233110	2	1	99	2	1	0	1
LCA3	chr14	q24	q24	65400000	76800000	BB642270	NM_011934	Mm.90048	Esrrb	26380	estrogen related receptor, beta	chr12	81123383	81172325	chr14	74411502	74470597	2	0.5	99	8	2	0	4
LCA3	chr14	q24	q24	65400000	76800000	BB280958	NM_080440	Mm.214758	Slc8a3	110893	solute carrier family 8 (sodium/calcium exchanger), member 3	chr12	75917199	76018001	chr14	68017652	68160713	99	99	99	4	4	0	0
LCA3	chr14	q24	q24	65400000	76800000	BB279817	NM_144524	Mm.63979	1110030H02Rik	68737	RIKEN cDNA 1110030H02 gene	chr12	81408394	81408569	chr14	74759395	74781784	3	1	99	3	1	0	1
CORD5	chr17	p13	p12	0	16300000	BB281179	BB281179	Mm.157931	Rcvrn	19674	recoverin	chr2	74462815	74463064	chr17	10166948	10167437	99	99	99	3	3	0	0
CORD5	chr17	p13	p12	0	16300000	BI735653	BC028285	Mm.95707	Aipl1	114230	aryl hydrocarbon receptor-interacting protein-like 1	chr11	72628723	72629266	chr17	6719269	6722093	99	99	99	2	2	0	0
CORD5	chr17	p13	p12	0	16300000	BE981546	BE981546	Mm.151262			ESTs	chr11	76382274	76382772	chr17	1378381	1380359	99	99	99	3	0	0	0
CORD5	chr17	p13	p12	0	16300000	BE985760	BE985760	Mm.156160			ESTs	chr11	70608753	70608940	chr17	7512312	7515214	99	99	99	3	0	0	0
CORD5	chr17	p13	p12	0	16300000	BF463918	BF463918	Mm.44511			ESTs	chr11	72649905	72650363	chr17	6748973	6830583	2.5	0.5	99	5	1	0	2
CORD5	chr17	p13	p12	0	16300000	BF464015	BF464015				ESTs	chr11	73522331	73522570	chr17	4225385	4226098	99	99	0	3	0	1	0
CORD5	chr17	p13	p12	0	16300000	BG297509	BG297509				ESTs	chr11	69799922	69800679	chr17	8372582	8385676	99	99	99	5	5	0	0
CORD5	chr17	p13	p12	0	16300000	BG342303	BG342303	Mm.191302			ESTs	chr11	70604085	70604836	chr17	7514926	7519867	99	99	99	3	2	0	0
CORD5	chr17	p13	p12	0	16300000	BI738440	BI738440	Mm.22271	Smt3ip1-pending	80886	smt3-specific isopeptidase 1	chr11	70259283	70260040	chr17	7882295	7890302	2	1	99	4	2	0	2
CORD5	chr17	p13	p12	0	16300000	BQ933183	BQ933183	Mm.69049	AF155546	57741	cDNA sequence AF155546	chr4	151724093	151730207	chr17	2830543	2830978	34	31	15.5	34	31	2	1
CORD5	chr17	p13	p12	0	16300000	BG292584	NM_007864	Mm.27256	Dlgh4	13385	discs, large homolog 4 (Drosophila)	chr11	70615790	70626067	chr17	7485636	7518305	2.67	2.33	99	8	7	0	3
CORD5	chr17	p13	p12	0	16300000	BB591650	NM_008192	Mm.12809	Gucy2e	14919	guanylate cyclase 2e	chr11	69815553	69816468	chr17	8372582	8385897	2	2	99	2	2	0	1
CORD5	chr17	p13	p12	0	16300000	BE984785	NM_009038	Mm.157931	Rcvrn	19674	recoverin	chr11	68276502	68276661	chr17	10167341	10174387	99	99	99	5	0	0	0
CACD	chr17	p13	p13	0	11100000	BB281179	BB281179	Mm.157931	Rcvrn	19674	recoverin	chr2	74462815	74463064	chr17	10166948	10167437	99	99	99	3	3	0	0
CACD	chr17	p13	p13	0	11100000	BI735653	BC028285	Mm.95707	Aipl1	114230	aryl hydrocarbon receptor-interacting protein-like 1	chr11	72628723	72629266	chr17	6719269	6722093	99	99	99	2	2	0	0
CACD	chr17	p13	p13	0	11100000	BE981546	BE981546	Mm.151262			ESTs	chr11	76382274	76382772	chr17	1378381	1380359	99	99	99	3	0	0	0
CACD	chr17	p13	p13	0	11100000	BE985760	BE985760	Mm.156160			ESTs	chr11	70608753	70608940	chr17	7512312	7515214	99	99	99	3	0	0	0
CACD	chr17	p13	p13	0	11100000	BF463918	BF463918	Mm.44511			ESTs	chr11	72649905	72650363	chr17	6748973	6830583	2.5	0.5	99	5	1	0	2
CACD	chr17	p13	p13	0	11100000	BF464015	BF464015				ESTs	chr11	73522331	73522570	chr17	4225385	4226098	99	99	0	3	0	1	0
CACD	chr17	p13	p13	0	11100000	BG297509	BG297509				ESTs	chr11	69799922	69800679	chr17	8372582	8385676	99	99	99	5	5	0	0
CACD	chr17	p13	p13	0	11100000	BG342303	BG342303	Mm.191302			ESTs	chr11	70604085	70604836	chr17	7514926	7519867	99	99	99	3	2	0	0
CACD	chr17	p13	p13	0	11100000	BI738440	BI738440	Mm.22271	Smt3ip1-pending	80886	smt3-specific isopeptidase 1	chr11	70259283	70260040	chr17	7882295	7890302	2	1	99	4	2	0	2
CACD	chr17	p13	p13	0	11100000	BQ933183	BQ933183	Mm.69049	AF155546	57741	cDNA sequence AF155546	chr4	151724093	151730207	chr17	2830543	2830978	34	31	15.5	34	31	2	1
CACD	chr17	p13	p13	0	11100000	BG292584	NM_007864	Mm.27256	Dlgh4	13385	discs, large homolog 4 (Drosophila)	chr11	70615790	70626067	chr17	7485636	7518305	2.67	2.33	99	8	7	0	3
CACD	chr17	p13	p13	0	11100000	BB591650	NM_008192	Mm.12809	Gucy2e	14919	guanylate cyclase 2e	chr11	69815553	69816468	chr17	8372582	8385897	2	2	99	2	2	0	1
CACD	chr17	p13	p13	0	11100000	BE984785	NM_009038	Mm.157931	Rcvrn	19674	recoverin	chr11	68276502	68276661	chr17	10167341	10174387	99	99	99	5	0	0	0
RP17	chr17	q22	q22	49800000	53300000	BG295556	BG295556				ESTs	chr13	89473229	89473610	chr17	50547153	50563597	99	99	99	3	3	0	0
CORD4	chr17	q	q	23100000	80052782	BB280271	BB280271				ESTs	chr11	118289523	118289800	chr17	75353064	75354015	99	99	99	3	3	0	0
CORD4	chr17	q	q	23100000	80052782	BE981843	BE981843	Mm.151771			ESTs	chr11	118927517	118928078	chr17	76355622	76358120	6	0	99	6	0	0	1
CORD4	chr17	q	q	23100000	80052782	BE982092	BE982092	Mm.151770			ESTs	chr11	108501301	108501728	chr17	63340305	63346120	4	0	99	4	0	0	1
CORD4	chr17	q	q	23100000	80052782	BE983538	BE983538	Mm.130283			ESTs	chr11	119109463	119110020	chr17	76467469	76469741	99	99	99	3	0	0	0
CORD4	chr17	q	q	23100000	80052782	BE984243	BE984243	Mm.151451			ESTs	chr11	99100813	99101285	chr17	37259954	37264839	3	0	99	3	0	0	1
CORD4	chr17	q	q	23100000	80052782	BE984462	BE984462	Mm.156282			ESTs	chr11	97773997	97774453	chr17	45631148	45634197	99	99	99	3	0	0	0
CORD4	chr17	q	q	23100000	80052782	BE986146	BE986146	Mm.151693			ESTs	chr11	79110249	79110453	chr17	26577872	26582827	3	0	99	3	0	0	1
CORD4	chr17	q	q	23100000	80052782	BF462969	BF462969				ESTs	chr11	78930165	78930735	chr17	26745716	26817247	4	3	99	4	3	0	1
CORD4	chr17	q	q	23100000	80052782	BG295556	BG295556				ESTs	chr13	89473229	89473610	chr17	50547153	50563597	99	99	99	3	3	0	0
CORD4	chr17	q	q	23100000	80052782	BG295748	BG295748	Mm.156919	Ctsz	64138	cathepsin Z	chr11	110055201	110056071	chr17	65196229	65206150	11.5	10	99	23	20	0	2
CORD4	chr17	q	q	23100000	80052782	BG298879	BG298879	Mm.182462			ESTs	chr11	110052453	110052959	chr17	65190887	65195527	3	3	99	3	3	0	1
CORD4	chr17	q	q	23100000	80052782	BG801639	BG801639	Mm.26143	5430405G24Rik	71417	RIKEN cDNA 5430405G24 gene	chr11	103263865	103264465	chr17	42193648	42255842	99	99	0	3	0	3	0
CORD4	chr17	q	q	23100000	80052782	BI729734	BI729734				ESTs	chr6	86807167	86807799	chr17	57248580	57353397	3	3	99	3	3	0	1
CORD4	chr17	q	q	23100000	80052782	BI739598	BI739598				ESTs	chr11	79479933	79480845	chr17	26061944	26063388	2	2	99	4	4	0	2
CORD4	chr17	q	q	23100000	80052782	BM937803	BM937803	Mm.150829			ESTs	chr12	3306504	3307195	chr17	39404296	39406412	99	99	0	3	0	3	0
CORD4	chr17	q	q	23100000	80052782	BU505093	BU505093				ESTs	chr11	88450908	88451649	chr17	56122776	56126377	99	99	99	3	3	0	0
CORD4	chr17	q	q	23100000	80052782	BI734429	NM_016782	Mm.8021	Cntnap1	53321	contactin associated protein 1	chr11	101964244	101966680	chr17	40351629	40421306	99	99	99	3	3	0	0
CORD4	chr17	q	q	23100000	80052782	BI734581	NM_019431	Mm.103724	Cacng4	54377	calcium channel, voltage-dependent, gamma subunit 4	chr11	108547247	108549465	chr17	63387996	63454079	4	1	0.33	4	1	3	1
CORD1	chr18	q21.1	q21.3	43900000	61400000	BE982374	BE982374	Mm.151318			ESTs	chr18	74117488	74117663	chr18	48684898	48695407	99	99	99	5	0	0	0
CORD1	chr18	q21.1	q21.3	43900000	61400000	BE983851	BE983851	Mm.151833			ESTs	chr18	70925958	70926280	chr18	51902007	51902168	99	99	99	4	0	0	0
CORD1	chr18	q21.1	q21.3	43900000	61400000	BG294902	BG294902	Mm.172467			ESTs	chr1	105838362	105838873	chr18	59309695	59314910	99	99	99	3	3	0	0
CORD1	chr18	q21.1	q21.3	43900000	61400000	BG298739	BG298739				ESTs	chr18	66287595	66288356	chr18	56778996	56779209	99	99	99	3	3	0	0
CORD1	chr18	q21.1	q21.3	43900000	61400000	BG800693	BG800693				ESTs	chr18	72686883	72687480	chr18	50064992	50065707	99	99	0	4	0	4	0
CORD1	chr18	q21.1	q21.3	43900000	61400000	BG801000	BG801000				ESTs	chr18	72684104	72684706	chr18	50071939	50072806	3	0	0	3	0	3	1
CORD1	chr18	q21.1	q21.3	43900000	61400000	BG801616	BG801616				ESTs	chr18	64660024	64660564	chr18	55133823	55174278	99	99	0	3	0	2	0
CORD1	chr18	q21.1	q21.3	43900000	61400000	BM937467	BM937467				ESTs	chr18	64713453	64714099	chr18	55181078	55184857	99	99	0	5	0	5	0
CORD1	chr18	q21.1	q21.3	43900000	61400000	BE951347	NM_013833	Mm.3499	Rax	19434	retina and anterior neural fold homeobox	chr18	66273249	66273639	chr18	56768321	56772526	99	99	0	3	0	3	0
CORD1	chr18	q21.1	q21.3	43900000	61400000	BU506061	NM_145493	Mm.192285	LOC225644	225644	similar to hypothetical protein FLJ13993	chr18	66295304	66309630	chr18	56795677	56817874	20	20	99	20	20	0	1
RP23	chrX	p22	p22	0	24100000	BB278386	AF073780	Mm.41982	Rs1h	20147	retinoschisis 1 homolog (human)	chrX	137900577	137900851	chrX	18203813	18209505	99	99	99	3	3	0	0
RP23	chrX	p22	p22	0	24100000	BE983989	BE983989	Mm.35737			ESTs	chr18	78180828	78181237	chrX	18428370	18428532	2	0	99	4	0	0	2
RP23	chrX	p22	p22	0	24100000	BE984127	BE984127	Mm.151710			ESTs	chrX	127513943	127514127	chrX	429056	430027	99	99	0	4	0	1	0
RP23	chrX	p22	p22	0	24100000	BE984754	BE984754	Mm.151530			ESTs	chrX	42448871	42449268	chrX	427993	428759	99	99	99	3	0	0	0
RP23	chrX	p22	p22	0	24100000	BG404477	BG404477				ESTs	chrX	142274704	142401443	chrX	14044191	14193495	99	99	99	3	3	0	0
RP23	chrX	p22	p22	0	24100000	BI736702	BI736702				ESTs	chr10	33748655	33749420	chrX	427975	428374	99	99	99	10	8	0	0
RP6	chrX	p21.3	p21.2	24100000	30100000	BE984681	BE984681	Mm.119646			ESTs, Weakly similar to T17217 hypothetical protein DKFZp434D2050.1 - human [H.sapiens]	chrX	68565269	68602035	chrX	29352261	29380414	2	0	99	4	0	0	2
RP24	chrX	q26	q27	123300000	141600000	BI734007	BI734007				ESTs	chr4	138768343	138773130	chrX	129212560	129218287	99	99	99	4	4	0	0
XYZ	chrX	p21	q21	24100000	93600000	BB283357	BB283357	Mm.129149			ESTs	chrX	91636721	91637242	chrX	75542035	75546999	3	3	99	3	3	0	1
XYZ	chrX	p21	q21	24100000	93600000	BE984681	BE984681	Mm.119646			ESTs, Weakly similar to T17217 hypothetical protein DKFZp434D2050.1 - human [H.sapiens]	chrX	68565269	68602035	chrX	29352261	29380414	2	0	99	4	0	0	2
XYZ	chrX	p21	q21	24100000	93600000	BF464815	BF464815	Mm.156393			ESTs	chrX	4168583	4168711	chrX	47493026	47496989	99	99	99	3	0	0	0
XYZ	chrX	p21	q21	24100000	93600000	BI731565	BI731565	Mm.206108			ESTs	chrX	83454462	83454851	chrX	65675517	65676421	99	99	99	3	2	0	0
XYZ	chrX	p21	q21	24100000	93600000	BM933034	BM933034	Mm.156212			ESTs, Moderately similar to O-linked GlcNAc transferase; O-GlcNAc transferase (uridine diphospho-N-acetylglucosamine:polypeptide beta-N-acetylglucosaminyl transferase); uridine diphospho-N-acetylglucosamine:polypeptide beta-N-acetylglucosa	chrX	84500117	84500815	chrX	66938015	66941558	2	0.25	99	8	1	0	4
XYZ	chrX	p21	q21	24100000	93600000	BF467398	NM_019582	Mm.133806	Cacna1f	54652	calcium channe, voltage-dependent, alpha 1F subunit	chrX	3799522	3801234	chrX	47844550	47871268	99	99	99	1	0	0	0
XYZ	chrX	p21	q21	24100000	93600000	BF463148	NM_133205	Mm.156960	Arr3	170735	arrestin 3, retinal	chrX	83451187	83452715	chrX	65673852	65678042	99	99	99	22	15	0	0
PRD	chrX	p11.3	p11.23	40400000	48400000	BF464815	BF464815	Mm.156393			ESTs	chrX	4168583	4168711	chrX	47493026	47496989	99	99	99	3	0	0	0
PRD	chrX	p11.3	p11.23	40400000	48400000	BF467398	NM_019582	Mm.133806	Cacna1f	54652	calcium channe, voltage-dependent, alpha 1F subunit	chrX	3799522	3801234	chrX	47844550	47871268	99	99	99	1	0	0	0
